# Supplementary material for: Histone deacetylase 8 interacts with the GTPase SmRho1 in Schistosoma mansoni
Source: PLoS Negl Trop Dis. 2021 Nov 29;15(11):e0009503. doi: 10.1371/journal.pntd.0009503 (PMC8670706; doi:10.1371/journal.pntd.0009503)
Supplement: S1 Table — (XLSX) [file pntd.0009503.s007.xlsx]

## Sheet: Feuil1
S1 Table: List of primers
Primers	Use	Sequence 5'- 3 '
RhoGTPase 5’1	RACE PCR	CCGCGGAATGGATTGTCTTGT
RhoGTPase 5’2	RACE PCR	TTAAAGAAACACGCGGCCGATAGAAGTAG
RhoGTPase 3’1	RACE PCR	TGGTGCATGCGGGAAAACTT
RhoGTPase 3’2	RACE PCR	GGGACACTGCTGGCCAAGAAGATT
FLRho1 5’	Full Lengh clonage	CTGGCGGTCAGTTCGTGTGCT
FLRho1 3’	Full Lengh clonage	CCGCGGAATGGATTGTCTTGTT
RhoNdeI 5’	yeast vector pGADT7 forward	TGGGCCGCACATATGGCGAGTGC
RhoBamHI 3’	yeast vector pGADT7 Reverse	GAGAACAGGGATCCTCAAATTAAATCACACCTCC
SmRho1.1 E33K 5'	Site-directed mutagenesis	CAGCAAAGACCAGTTTCCCAAAGTTTACGTTCCTACTGTATTCG
SmRho1.1 E33K 3'	Site-directed mutagenesis	CGAATACAGTAGGAACGTAAACTTTGGGAAACTGGTCTTTGCTG
SmRho1. 1-88 aa 5'	Site-directed mutagenesis	GTTCTGTTATGTTATAGTATTGATTGACCCGATAGTTTTGCAAACATTGAGG
SmRho1. 1-88 aa 3'	Site-directed mutagenesis	CCTCAATGTTTGCAAAACTATCGGGTCAATCAATACTATAACATAACAGAAC
SmRho1. 1-143 aa 5'	Site-directed mutagenesis	CAACTTCCTGTCACTTTTAACTAGGGTAAACAAGTAGCTGAAAAG
SmRho1. 1-143 aa 3'	Site-directed mutagenesis	CTTTTCAGCTACTTGTTTACCCTAGTTAAAAGTGACAGGAAGTTG
SmRho1.2 K33E 5’	Site-directed mutagenesis	GTATTCAGCAAAGACCAGTTTCCCGAGGTATACGTTCCTACTGTATTCG
SmRho1.2 K33E 3’	Site-directed mutagenesis	CGAATACAGTAGGAACGTATACCTCGGGAAACTGGTCTTTGC
Smpsmb7 5'	Quantitative Rt-PCR Forward	GGTCTGGTGGTTTCTCGTTC
Smpsmb7 3'	Quantitative Rt-PCR Reverse	GTACCTTCTGTTGCCCGTG
H8 for	Quantitative Rt-PCR Forward	GGCATCAATGATTTGGACTTG
H8 rev	Quantitative Rt-PCR Reverse	TCGGCTCCGCATTGAACTAC
H8.1 5' T7	T7 dsRNA primer Forward	TAATACGACTCACTATAGGGAGATCTCTGTACATCATGCCTCTCCTG
H8.1 3'	dsRNA primer Reverse	TGTAGCCACCACCTCCAAGTATTA
H8.1 3' T7	T7 dsRNA primer Reverse	TAATACGACTCACTATAGGGAGATGTAGCCACCACCTCCAAGTATTA
H8.1 5'	dsRNA primer Forward	TCTCTGTACATCATGCCTCTCCTG
H8.2 5' T7	T7 dsRNA primer Forward	TAATACGACTCACTATAGGGAGATGTTGCAGCTCACCTAAGT
H8.2 3'	dsRNA primer Reverse	GGATGGCCAAAACGATA
H8.2 3' T7	T7 dsRNA primer Reverse	TAATACGACTCACTATAGGGAGAGGATGGCCAAAACGATA
H8.2 5'	dsRNA primer Forward	TGTTGCAGCTCACCTAAGT
LucT7F	T7 dsRNA primer Forward	TAATACGACTCACTATAGGGAGACTGGAGACATAGCTTACTG
LucR	dsRNA primer Reverse	GGATCTCTCTGATTTTTCTTGCG
LucT7R	T7 dsRNA primer Reverse	TAATACGACTCACTATAGGGAGAGGATCTCTCTGATTTTTCTTGCG
LucF	dsRNA primer Forward	CTGGAGACATAGCTTACTG
SmRho1 5'	T7 dsRNA primer Forward	GCTGAACACTCAAAGAAGGCA
SmRho1 3'	dsRNA primer Reverse	GTGCATGCGGGAAAACTTGT
SmRho1.1 5'	Quantitative Rt-PCR Forward	TAGCTCTCTGGGACACTGCT
SmRho1.1 3'	Quantitative Rt-PCR Reverse	TGTTTGCAAAACTATCGGGAGA
SmRho1.2 5'	Quantitative Rt-PCR Forward	ACGACATGACGAGGCTACCA
SmRho1.2 3'	Quantitative Rt-PCR Reverse	GCTGAACACTCAAAGAAGGCA
