# Supplementary material for: Histone deacetylase 8 interacts with the GTPase SmRho1 in Schistosoma mansoni
Source: PLoS Negl Trop Dis. 2021 Nov 29;15(11):e0009503. doi: 10.1371/journal.pntd.0009503 (PMC8670706; doi:10.1371/journal.pntd.0009503)
Supplement: S2 Table — (XLSX) [file pntd.0009503.s008.xlsx]

## Sheet: Feuil2
S2 Table: List of proteins and Uniprot numbers used in phylogenetic analysis
Protein Name	Uniprot accession number
HsRhoA	P61586
HsKRas	P01116
HsRhoB	P62745
HsRhoC	P08134
HsRac1	P63000
HsRac3	P60763
HsRac2	P15153
HsRhoU	Q7L0Q8
HsRhoV	Q96L33
HsRhoG	P84095
HsRnd1	Q92730
HsRnd2	P52198
HsRnd3	P61587
HsRhoF	Q9HBH0
HsRhoQ	P17081
HsRhoD	O00212
HsRhoJ	Q9H4E5
HsCdc42	P60953
HsRhoBTB1	O94844
HsRhoBTB2	Q9BYZ6
HsMIRO-1	Q8IXI2
HsMIRO-2	Q8IXI1
HsRhoH	Q15669
MmHRas	Q61411
MmKRas	P32883
MmRhoJ	Q9ER71
MmRhoJ (2)	Q3TZU6
MmRhoA	Q9QUI0
MmRhoB	P62746
MmRhoC	Q62159
MmRhoD	P97348
MmRnd1	Q8BLR7
MmRnd3	P61588
MmRnd2	Q9QYM5
MmRhoF	Q8BYP3
MmRhoG	P84096
MmRhoH	Q9D3G9
MmRhoQ	Q8R527
MmRhoU	Q9EQT3
MmRhoV	Q8VDU1
MmCdc42	P60766
MmRhoBTB1	Q9DAK3
MmRhoBTB2	Q91V93
MmRac1	P63001
MmRac2	Q05144
MmRac3	P60764
MmMIRO-1	Q8BG51
MmMIRO-2	Q8JZN7
DrHRas	Q568K0
DrKRas	Q6AZA4
DrRhoA	Q800Q4
DrRhoC	Q6DHE8
DrRhoF	Q502M0
DrRnd1	I6L9F9
DrRhoJ	Q5TZD5
DrRhoG	Q803F2
DrRhoQ	Q7ZVI3
DrRhoV	Q5YLG6
DrRhoU	Q5U3T8
DrRac1	Q7ZSZ9
DrRac2	Q6IQN5
DrRac3	A9JRY8
DrCdc42	Q7ZUQ1
DrRhoBTB1	E7FDG6
DrRhoBTB2	B0V1K9
DrMIRO-2	Q32LU1
DrRhoH	F1R1D2
XlRhoA	Q9W760
XlRhoB	Q2TAR5
XlRhoC	Q7ZWY1
XlRnd1	Q9W761
XlRnd3	Q6NRF5
XlRhoJ	Q6GM57
XlRhoG	Q6PCJ6
XlRhoF	Q6DCB8
XlRhoU	Q6AZF6
XlRhoV	Q6DCI9
XlRac1	Q58E25
XlRac2	Q6GP43
XlRac3	Q9PW31
XlCdc42	Q9DDV6
XlRhoBTB1	Q6GPF1
XlMIRO-1	Q08AW2
XlMIRO-2	A0A1L8EYQ4
XlKRas	Q91832
XlHRas	Q8UUZ4
DmKRas	P08646
DmRho1	P48148
DmRac1	P40792
DmRac2	P48554
DmRhoBTB1	Q9VPG7
ScCdc42	P19073
ScRho1	P06780
ScRho2	P06781
ScRho5	P53879
ScRho4	Q00246
ScRho3	Q00245
ScMIRO-1	P39722
SpRho1	Q09914
SpRho2	Q10133
SpRho3	O13928
SpCdc42	Q01112
SpRho4	Q874R1
SpRho5	Q9HE04
CeRhoA	Q22038
CeRac2	Q94124
CeRac1	Q03206
CeRhoU/V	Q19739
CeCdc42	Q05062
CeMIRO-1	Q94263
CeR-RAS	G5EBK8
BgRho-like protein	6Y9P8
BgCdc42	E6Y9P6
BgRac1	E6Y9P7
BgMIRO-1	A0A2C9KFT6
AgRhoA	Q7PQ08
AgMiro-1	Q7Q3R6
AgKRas	Q7QK91
CsCdc42	G7YCM1
CsHRas	G7YBP6
CsRac1	G7YBI1
CsMIRO-1	H2KSG1
EgHRas	B2CZG1
EgRhoA	A0A068WJK5
EgRhoU	W6V4D9
EgCdc42	U6IVD5
EgRac2	6JJ69
EgMIRO-1	W6U3Z6
EmRhoA	A0A087W227
EmRhoU	A0A087W0H1
EmRas	Q6A1B5
EmCdc42	U6IVD5
EmMIRO-1	A0A087W0G3
SmedRac-1	F1AGC0
TaRhoA	A3F4Y6
SmRho2	G4V9A8
SmRho3	Q8I8A0
SmRhoU	G4VAQ9
SmRac1	Q8I898
SmCdc42	Q8I899
SmMIRO-1	A0A5K4FAW0
ShHRas	A0A094ZF04
ShRhoA	A0A094ZFT0
ShRhoC	A0A094ZWR5
ShRhoV	A0A095AL80
ShCdc42	A0A095A2Q3
ShRac1	0A095A086
SjRho1	Q8MUI8
SjNRas	A1XBS2
SjRho3	Q5C5Z3
SjKRas	C1L5I2
SjRhoU	Q86F20
SjRac1	Q5DHB4
SjMIRO-1	C1LE06
SjCdc42	Q5D913
