# Supplementary material for: Histone deacetylase 8 interacts with the GTPase SmRho1 in Schistosoma mansoni
Source: PLoS Negl Trop Dis. 2021 Nov 29;15(11):e0009503. doi: 10.1371/journal.pntd.0009503 (PMC8670706; doi:10.1371/journal.pntd.0009503)
Supplement: S3 Table — Sheet “IP1-IP2 full list” contains the 1,672 different proteins identified from the two independent Co-IP/MS experiments IP1, IP2 respectively. Sheets “IP1 SmRho1-selected protein” and “IP2 SmRho1selected proteins” contain the 86 and 32 different proteins obtained after the selection step (cf. manuscript for details) for IP1 and IP2 respectively. (XLSX) [file pntd.0009503.s009.xlsx]

## Sheet: IP1-IP2 full list
S3 table: SmRho1partners from Co-IP/MS analysis.
			Total number of peptide				Percentage sequence coverage				Peptide sequence					Number of shared peptide			Other Proteins				Total number of spectrum											Ratio
Protein name	Protein accession numbers	Protein molecular weight (Da)	IP1 IgG Control	IP1 SmRho1	IP2 IgG Control	IP2 SmRho1	IP1 IgG Control	IP1 SmRho1	IP2 IgG Control	IP2 SmRho1	IP1 IgG Control	IP1 SmRho1	IP2 IgG Control	IP2 SmRho1	IP1 IgG Control	IP1 SmRho1	IP2 IgG Control	IP2 SmRho1	IP1 IgG Control	IP1 SmRho1	IP2 IgG Control	IP2 SmRho1	IP1 IgG Control	IP1 SmRho1	IP2 IgG Control	IP2 SmRho1		2016-20-01 T-	2016-20-01 Rho	2016-20-04 T-	2016-20-04 Rho	2016-20-05 T-	2016-20-05 Rho	Ratio IP1	Ratio IP2
Putative lysophosphatidic acid phosphatase OS=Schistosoma mansoni (Blood fluke) GN=Smp_139900 PE=4 SV=1	tr|G4VDI7|G4VDI7_SCHMA	27,478.2		7		1		0.336		0.0504		ENSNFLPYTFQPSQFYLR-GGQQDAFNLGIR-LFILPGGNK-LKEILGVEK-LLQVQVFFR-QVQLSPDYLDKLFILPGGNK-STDYDcPIYFVR		GGQQDAFNLGIR		0		0		0		0		24		1		0.5	6	0.5	24	0.5	1	48	2
Aldehyde dehydrogenase OS=Schistosoma mansoni (Blood fluke) PE=2 SV=1	tr|Q94746|Q94746_SCHMA	13,291.4		3				0.261				LADLIEMNAEYIAR-YTQLFIGNEFVDSESK-YTQLFIGNEFVDSESKK				3				tr|G4LWI3|G4LWI3_SCHMA				21				7	0.5	0.5	21	0.5	0.5	42	1
LSMBO IPHC SmRho1.1_21kd	tr|2931397221|SmRho1.1_21kd,tr|622857594|SmRho1.1_28kd,tr|Q9XZG7|Q9XZG7_SCHMA	21787	2	14	2	10	0.15	0.777	0.135	0.534	EGVSDVFVAATR-QVELALWDTAGQEDYDR	DQFPEVYVPTVFENYVADIEVDNR-EGVSDVFVAATR-HFcPDVPIVLVGNK-HFcPDVPIVLVGNKK-ISAYAFFEcSAK-KLVIVGDGAcGK-LRPLSYPDTDVVLLcYSIDSPDSFANIEEK-LVIVGDGAcGK-QLPVTFNEGK-QLPVTFNEGKQVAEK-QVELALWDTAGQEDYDR-TcLLIVFSK-TKEGVSDVFVAATR-TKQLPVTFNEGK	QVELALWDTAGQEDYDR-TcLLIVFSK	DQFPEVYVPTVFENYVADIEVDNR-EGVSDVFVAATR-HFcPDVPIVLVGNK-HFcPDVPIVLVGNKK-ISAYAFFEcSAK-KLVIVGDGAcGK-LVIVGDGAcGK-QVELALWDTAGQEDYDR-TcLLIVFSK-TKEGVSDVFVAATR	2	10	2	8	tr|2455101567|SmRho1.2_21kd-tr|2455101567|SmRho1.2_21kd,tr|G4V9A8|G4V9A8_SCHMA,tr|Q8I8A1|Q8I8A1_SCHMA	tr|2455101567|SmRho1.2_21kd-tr|2455101567|SmRho1.2_21kd,tr|G4V9A8|G4V9A8_SCHMA,tr|Q8I8A1|Q8I8A1_SCHMA,tr|G4VBR2|G4VBR2_SCHMA-tr|2455101567|SmRho1.2_21kd,tr|G4V9A8|G4V9A8_SCHMA,tr|Q8I8A1|Q8I8A1_SCHMA	tr|2455101567|SmRho1.2_21kd,tr|G4V9A8|G4V9A8_SCHMA,tr|Q8I8A1|Q8I8A1_SCHMA-tr|2455101567|SmRho1.2_21kd,tr|G4V9A8|G4V9A8_SCHMA,tr|Q8I8A1|Q8I8A1_SCHMA,tr|G4VBR2|G4VBR2_SCHMA	tr|2455101567|SmRho1.2_21kd-tr|2455101567|SmRho1.2_21kd,tr|G4V9A8|G4V9A8_SCHMA,tr|Q8I8A1|Q8I8A1_SCHMA	2	80	2	16		0.5	0.5	2	80	2	16	40	8
LSMBO IPHC SmRho1.2_21kd	tr|2455101567|SmRho1.2_21kd	21,858.2	2	12	2	9	0.15	0.596	0.135	0.446	EGVSDVFVAATR-QVELALWDTAGQEDYDR	EGVSDVFVAATR-HFcPDVPIVLVGNK-HFcPDVPIVLVGNKK-KLVIVGDGAcGK-LVIVGDGAcGK-QLPVTFNEGK-QLPVTFNEGKEmAENINAYAFFEcSAK-QVELALWDTAGQEDYDR-TcLLIVFSK-TKEGVSDVFVAATR-TKQLPVTFNEGK-VYVPTVFENYVADIEVDNR	QVELALWDTAGQEDYDR-TcLLIVFSK	EGVSDVFVAATR-HFcPDVPIVLVGNK-HFcPDVPIVLVGNKK-KLVIVGDGAcGK-LVIVGDGAcGK-QVELALWDTAGQEDYDR-TcLLIVFSK-TKEGVSDVFVAATR-VYVPTVFENYVADIEVDNR	2	10	2	8		tr|2931397221|SmRho1.1_21kd,tr|622857594|SmRho1.1_28kd,tr|Q9XZG7|Q9XZG7_SCHMA-tr|2931397221|SmRho1.1_21kd,tr|622857594|SmRho1.1_28kd,tr|Q9XZG7|Q9XZG7_SCHMA,tr|G4V9A8|G4V9A8_SCHMA,tr|Q8I8A1|Q8I8A1_SCHMA,tr|G4VBR2|G4VBR2_SCHMA-tr|2931397221|SmRho1.1_21kd,tr|622857594|SmRho1.1_28kd,tr|Q9XZG7|Q9XZG7_SCHMA,tr|G4V9A8|G4V9A8_SCHMA,tr|Q8I8A1|Q8I8A1_SCHMA	tr|G4V9A8|G4V9A8_SCHMA,tr|Q8I8A1|Q8I8A1_SCHMA,tr|2931397221|SmRho1.1_21kd,tr|622857594|SmRho1.1_28kd,tr|Q9XZG7|Q9XZG7_SCHMA-tr|G4V9A8|G4V9A8_SCHMA,tr|Q8I8A1|Q8I8A1_SCHMA,tr|2931397221|SmRho1.1_21kd,tr|622857594|SmRho1.1_28kd,tr|Q9XZG7|Q9XZG7_SCHMA,tr|G4VBR2|G4VBR2_SCHMA	tr|2931397221|SmRho1.1_21kd,tr|622857594|SmRho1.1_28kd,tr|Q9XZG7|Q9XZG7_SCHMA-tr|2931397221|SmRho1.1_21kd,tr|622857594|SmRho1.1_28kd,tr|Q9XZG7|Q9XZG7_SCHMA,tr|G4V9A8|G4V9A8_SCHMA,tr|Q8I8A1|Q8I8A1_SCHMA	2	79	2	15		5	44	2	79	2	15	39.5	7.5
Titin, putative OS=Schistosoma mansoni (Blood fluke) GN=Smp_126240 PE=4 SV=1	tr|G4M018|G4M018_SCHMA	674,290.8		17				0.0444				AANEIGVSEPLDADK-AVNDEGPGEPTRPTAPVTAVDQPEAPR-GNIVELQLEDAAR-GPLILTSLAAK-IHLANEYGQDEAVVK-ILGNIDDKVASEGDLVK-INVLGPPDSPQGPLEVK-LADENSTTSEADAINYIR-SAEENESVTLK-VIAVNEGGLSDPSPPTDLQVAK-VPTVVTSTScPIK-VQFPTTPPK-VSAFLNSPNATVK-VSAVNDAGPGKPSK-VSAVNDAGPGRPSR-VSAVNPLGQSEPTELLNAVTAK-VVPFNAAGAGEPSEPTGYVK				0				0				18				4	16	0.5	18	0.5	0.5	36	1
Putative alpha-actinin OS=Schistosoma mansoni (Blood fluke) GN=Smp_014780.2 PE=4 SV=1	tr|G4VBW4|G4VBW4_SCHMA	104,946.3		11				0.159				AcLVSLGYNFR-AEAFNSSIETHR-ALTALEEIDQLHLDFAK-DNVDEATEEQLIQSFK-FAIQDIQIEDSSAK-GDSGALDYER-GVKLVSIGAEEIVDGNPK-LLEVISGESLPSPER-LVNATQNPYTNIKPHELPQR-LVSIGAEEIVDGNPK-NSLPNLSSGSR				8				tr|G4VBW5|G4VBW5_SCHMA				15				22	13	0.5	15	0.5	0.5	30	1
Cdc50-related OS=Schistosoma mansoni (Blood fluke) GN=Smp_210240 PE=4 SV=1	tr|G4VDI8|G4VDI8_SCHMA	20,330.1		4				0.267				IcSEELLHEFLGK-IcSEELLHEFLGKR-IIYLGKPLLLR-SIPLHSNDSSLIDDNLDHLWFR				0				0				14				0.5	6	0.5	14	0.5	0.5	28	1
Calcium-transporting ATPase OS=Schistosoma mansoni (Blood fluke) GN=Smp_136710.2 PE=3 SV=1	tr|G4VFY6|G4VFY6_SCHMA	107,155.2	2	31	19	22	0.0288	0.383	0.306	0.313	IGIFSEDEPTTGK-VDQSILTGESVSVIK	AEIGIAMGSGTAVAK-APEVHHFEITGSK-AQmDLEDSTK-cLALATcDAPVNK-EFDALPIEEQR-ELVPGDIVEVSVGDK-ELVPGDIVEVSVGDKVPADMR-FTDAVPDPR-GAPEGVLDR-GIVVSTGLmTEIGK-GPQLNYYQLTHQSQcLAQESR-IGIFSEDEPTTGK-ISAPVIFIDEILK-IVEFLQEDGEVSAmTGDGVNDAPALK-KAEIGIAMGSGTAVAK-KNILFSGTNIAAGK-KSMSVYLQVKPAFASK-LDEFGQQLSK-NAESAIEALK-NAESAIEALKEYEPEIAK-NILFSGTNIAAGK-RIGIFSEDEPTTGK-SAADMVLADDNFNSIVLAVEEGR-SLPSVETLGcTSVIcSDK-SmSVYLQVKPAFASK-TGTL…	AQMDLEDSTK-ELVPGDIVEVSVGDKVPADMR-GIVVSTGLMTEIGK-IGIFSEDEPTTGK-ISAPVIFIDEILK-IVEFLQEDGEVSAMTGDGVNDAPALK-KAEIGIAMGSGTAVAK-MEVFDSIAR-NAESAIEALKEYEPEIAK-NILFSGTNIAAGK-NQMMDTEPDKTPLQQK-SAADmVLADDNFNSIVLAVEEGR-SLPSVETLGcTSVIcSDK-SMSVYLQVKPAFASK-TGTLTTNQMSVcR-VDQSILTGESVSVIK-VPNTAGSGETGPR-YAPEGEVFLNGQK-YEQNLTFVGVVGMLDPPR	ADDKAPEVHHFEITGSK-AEIGIAMGSGTAVAK-AQMDLEDSTK-ELVPGDIVEVSVGDK-ELVPGDIVEVSVGDKVPADMR-GAPEGVLDR-GIVVSTGLMTEIGK-GPQLNYYQLTHQSQcLAQESR-IGIFSEDEPTTGK-ISAPVIFIDEILK-IVEFLQEDGEVSAMTGDGVNDAPALK-KAEIGIAMGSGTAVAK-NAESAIEALK-NAESAIEALKEYEPEIAK-NILFSGTNIAAGK-NQMMDTEPDKTPLQQK-SAADMVLADDNFNSIVLAVEEGR-SMSVYLQVKPAFASK-TGTLTTNQMSVcR-VDQSILTGESVSVIK-VPNTAGSGETGPR-YEQNLTFVGVVGMLDPPR	2	30	19	21	tr|O96527|O96527_SCHMA	tr|Q27779|Q27779_SCHMA,tr|O96527|O96527_SCHMA-tr|O96527|O96527_SCHMA	tr|O96527|O96527_SCHMA-tr|G4VB09|G4VB09_SCHMA,tr|Q27779|Q27779_SCHMA,tr|O96527|O96527_SCHMA	tr|O96527|O96527_SCHMA	2	53	25	32		10	24	2	53	25	32	26.5	1.28
Calcium-transporting ATPase OS=Schistosoma mansoni (Blood fluke) GN=SMA1 PE=2 SV=1	tr|Q27779|Q27779_SCHMA	112,595.7		11				0.126				AEIGIAMGSGTAVAK-ELVPGDIVEVAVGDR-HYNTNTETGLTK-IGDALQLKFDEFEITGSK-IGLFEDKEDTSGK-ISIPVLLLDETQK-KAEIGIAMGSGTAVAK-NAESAIEALK-NAESAIEALKEYESDTAK-VGEATETALVcLVEK-VIVITGDNK				3				tr|G4VFY6|G4VFY6_SCHMA,tr|O96527|O96527_SCHMA				13				0.5	4	0.5	13	0.5	0.5	26	1
Putative rho GTPase OS=Schistosoma mansoni (Blood fluke) GN=Smp_146600 PE=3 SV=1	tr|G4VBR2|G4VBR2_SCHMA	29,936.5		3	1			0.0795	0.0341			KLVIVGDGAcGK-LVIVGDGAcGK-TcLLIVFSK	TcLLIVFSK			3	1			tr|2455101567|SmRho1.2_21kd,tr|2931397221|SmRho1.1_21kd,tr|622857594|SmRho1.1_28kd,tr|Q9XZG7|Q9XZG7_SCHMA,tr|G4V9A8|G4V9A8_SCHMA,tr|Q8I8A1|Q8I8A1_SCHMA	tr|2455101567|SmRho1.2_21kd,tr|G4V9A8|G4V9A8_SCHMA,tr|Q8I8A1|Q8I8A1_SCHMA,tr|2931397221|SmRho1.1_21kd,tr|622857594|SmRho1.1_28kd,tr|Q9XZG7|Q9XZG7_SCHMA			12	1			0.5	12	0.5	12	1	0.5	24	0.5
Putative alpha-actinin OS=Schistosoma mansoni (Blood fluke) GN=Smp_014780.1 PE=4 SV=1	tr|G4VBW5|G4VBW5_SCHMA	91,419.5		8				0.141				AcLVSLGYNFR-AEAFNSSIETHR-ALTALEEIDQLHLDFAK-DNVDEATEEQLIQSFK-FAIQDIQIEDSSAK-GDSGALDYER-LVNATQNPYTNIKPHELPQR-NSLPNLSSGSR				8				tr|G4VBW4|G4VBW4_SCHMA				11				19	10	0.5	11	0.5	0.5	22	1
Cell polarity protein OS=Schistosoma mansoni (Blood fluke) GN=Smp_082810.2 PE=3 SV=1	tr|G4VC76|G4VC76_SCHMA	21,839.3		5	1	1		0.318	0.0667	0.0667		cVVVGDGAVGK-GLKDVFDEAILAALRPPTDR-VPFLLVGTQIDLR-VPFLLVGTQIDLRDEGATITR-YQEcSALTQK	VPFLLVGTQIDLR	VPFLLVGTQIDLR		1	0	0		tr|Q8I898|Q8I898_SCHMA,tr|G4VMJ9|G4VMJ9_SCHMA	0	0		10	1	1		0.5	9	0.5	10	1	1	20	1
Calcium-transporting ATPase OS=Schistosoma mansoni (Blood fluke) GN=SMA2 PE=2 SV=1	tr|O96527|O96527_SCHMA	111,529.8	3	33	21	22	0.0396	0.372	0.318	0.292	FTDVPSTVGELK-IGIFSEDEPTTGK-VDQSILTGESVSVIK	AEIGIAMGSGTAVAK-APEVHHFEITGSK-AQmDLEDSTK-cLALATcDAPVNK-EFDALPIEEQR-ELVPGDIVEVSVGDK-ELVPGDIVEVSVGDKVPADMR-FGPNELPAEESK-FTDAVPDPR-FTDVPSTVGELK-GAPEGVLDR-GIVVSTGLmTEIGK-IGIFSEDEPTTGK-ISAPVIFIDEILK-IVEFLQEDGEVSAmTGDGVNDAPALK-KAEIGIAMGSGTAVAK-KNILFSGTNIAAGK-KSMSVYLQVKPAFASK-LDEFGQQLSK-NAESAIEALK-NAESAIEALKEYEPEIAK-NILFSGTNIAAGK-RFTDVPSTVGELK-RIGIFSEDEPTTGK-SAADMVLADDNFNSIVLAVEEGR-SLPSVETLGcTSVIcSDK-Sm…	AQMDLEDSTK-ELVPGDIVEVSVGDKVPADMR-FGPNELPAEESK-FTDVPSTVGELK-GIVVSTGLMTEIGK-IGIFSEDEPTTGK-ISAPVIFIDEILK-IVEFLQEDGEVSAMTGDGVNDAPALK-KAEIGIAMGSGTAVAK-MEVFDSIAR-NAESAIEALKEYEPEIAK-NILFSGTNIAAGK-NQMMDTEPDKTPLQQK-SAADmVLADDNFNSIVLAVEEGR-SLPSVETLGcTSVIcSDK-SMSVYLQVKPAFASK-TGTLTTNQMSVcR-VDQSILTGESVSVIK-VPNTAGSGETGPR-YAPEGEVFLNGQK-YEQNLTFVGVVGMLDPPR	ADDKAPEVHHFEITGSK-AEIGIAMGSGTAVAK-AQMDLEDSTK-ELVPGDIVEVSVGDK-ELVPGDIVEVSVGDKVPADMR-FTDVPSTVGELK-GAPEGVLDR-GIVVSTGLMTEIGK-IGIFSEDEPTTGK-ISAPVIFIDEILK-IVEFLQEDGEVSAMTGDGVNDAPALK-KAEIGIAMGSGTAVAK-NAESAIEALK-NAESAIEALKEYEPEIAK-NILFSGTNIAAGK-NQMMDTEPDKTPLQQK-SAADMVLADDNFNSIVLAVEEGR-SMSVYLQVKPAFASK-TGTLTTNQMSVcR-VDQSILTGESVSVIK-VPNTAGSGETGPR-YEQNLTFVGVVGMLDPPR	2	30	19	21	tr|G4VFY6|G4VFY6_SCHMA	tr|G4VFY6|G4VFY6_SCHMA,tr|Q27779|Q27779_SCHMA-tr|G4VFY6|G4VFY6_SCHMA	tr|G4VFY6|G4VFY6_SCHMA-tr|G4VFY6|G4VFY6_SCHMA,tr|G4VB09|G4VB09_SCHMA,tr|Q27779|Q27779_SCHMA	tr|G4VFY6|G4VFY6_SCHMA	3	55	27	32		11	27	3	55	27	32	18.3333	1.18519
Putative uncharacterized protein OS=Schistosoma mansoni (Blood fluke) GN=Smp_035210 PE=4 SV=1	tr|G4V802|G4V802_SCHMA	104,942.0		8				0.124				AQQQVDDADLR-FGGLTIQVNNLTAEK-IGLTAQEDNVTTYGNYNR-INELTESYELER-ITELNSQNAQLIAEATEQSR-LNTVQQELDTLIHR-SALSNEVESLR-YQTTYSALSTLR				0				0				8				29	8	0.5	8	0.5	0.5	16	1
Putative uncharacterized protein OS=Schistosoma mansoni (Blood fluke) GN=Smp_094630 PE=4 SV=1	tr|C1M0L0|C1M0L0_SCHMA	79,309.8		5				0.0973				EEVNTAPPDDASFLPPSR-EYSAYTTSSK-ILYAPTQQEHR-NmPLDDALILLHR-VLSVGELDEITVFIQER				0				0				7				0.5	5	0.5	7	0.5	0.5	14	1
26s proteasome regulatory particle subunit,putative OS=Schistosoma mansoni (Blood fluke) GN=Smp_000030.3 PE=4 SV=1	tr|G4LUF4|G4LUF4_SCHMA	80278.6		6				0.106				ANLAASYVNGLVNcGFGK-DPYNLFLVR-HDYLIFYITPAIQPR-IQNLLHILSEK-LAQGLTHLGK-VGQAVDVVGQAGRPK				6				tr|G4LUF5|G4LUF5_SCHMA				7				0.5	0.5	0.5	7	0.5	0.5	14	1
Putative rho2 GTPase OS=Schistosoma mansoni (Blood fluke) GN=Smp_072140 PE=3 SV=1	tr|G4V9A8|G4V9A8_SCHMA,tr|Q8I8A1|Q8I8A1_SCHMA	21,830.2	2	5	2	6	0.151	0.26	0.135	0.333	INAYGYLEcSAK-QVELALWDTAGQEDYDR	INAYGYLEcSAK-KLVIVGDGAcGK-LVIVGDGAcGK-QVELALWDTAGQEDYDR-TcLLIVFSK	QVELALWDTAGQEDYDR-TcLLIVFSK	HFcPNVPIILVGNK-INAYGYLEcSAK-KLVIVGDGAcGK-LVIVGDGAcGK-QVELALWDTAGQEDYDR-TcLLIVFSK	1	4	2	4	tr|2455101567|SmRho1.2_21kd,tr|2931397221|SmRho1.1_21kd,tr|622857594|SmRho1.1_28kd,tr|Q9XZG7|Q9XZG7_SCHMA	tr|2455101567|SmRho1.2_21kd,tr|2931397221|SmRho1.1_21kd,tr|622857594|SmRho1.1_28kd,tr|Q9XZG7|Q9XZG7_SCHMA,tr|G4VBR2|G4VBR2_SCHMA-tr|2455101567|SmRho1.2_21kd,tr|2931397221|SmRho1.1_21kd,tr|622857594|SmRho1.1_28kd,tr|Q9XZG7|Q9XZG7_SCHMA	tr|2455101567|SmRho1.2_21kd,tr|2931397221|SmRho1.1_21kd,tr|622857594|SmRho1.1_28kd,tr|Q9XZG7|Q9XZG7_SCHMA-tr|2455101567|SmRho1.2_21kd,tr|2931397221|SmRho1.1_21kd,tr|622857594|SmRho1.1_28kd,tr|Q9XZG7|Q9XZG7_SCHMA,tr|G4VBR2|G4VBR2_SCHMA	tr|2455101567|SmRho1.2_21kd,tr|2931397221|SmRho1.1_21kd,tr|622857594|SmRho1.1_28kd,tr|Q9XZG7|Q9XZG7_SCHMA	2	24	2	9		4	21	2	24	2	9	12	4.5
Coatomer subunit beta OS=Schistosoma mansoni (Blood fluke) GN=Smp_124430 PE=4 SV=1	tr|G4VCJ4|G4VCJ4_SCHMA	106,803.4		5				0.0805				DTLQNLTLELSTLGDLR-NAVLAIFTIYK-SSGDDQNSDESVYR-VTADGTYATQSALTLR-YEAAGTLTTLSSAPSAIK				0				0				6				2	4	0.5	6	0.5	0.5	12	1
Putative importin-beta 3 OS=Schistosoma mansoni (Blood fluke) GN=Smp_032510 PE=4 SV=1	tr|G4VSF4|G4VSF4_SCHMA	126,054.1		5				0.0745				ALAAFTVQNATEDSVLQSLR-LLVNDYGSAFEPLPVETK-sDYAAFQTLLLQLQSSDNESR-SETAYDAITPTTR-TYVTSDQLAEIR				0				0				6				0.5	1	0.5	6	0.5	0.5	12	1
Taurocyamine kinase OS=Schistosoma mansoni (Blood fluke) GN=Smp_194770 PE=1 SV=3	sp|P16641|KTRC_SCHMA	83,894.6		4	27	23		0.071	0.456	0.437		IKLEQVISGALK-LADAIQELSK-SLSFTDLNTYGNLVVSTR-TVEGFGFGPTLTK	DAGGYIDWPTGR-DFFDAVIADYHK-GAPEGVMPVEPLTYLAK-GGDLIAVYK-GGDLIAVYKR-GLYGEHTESPDGTYDISNK-GTHGEHTESVGGIYDLSNK-HPAPTFGDLSK-IISMQQGGNLAAVYK-IKLEQVISGALK-IPmLASLPNFK-ISTALHNLSGEYEGTYYPLTGMSEEDR-ISTALHNLSGEYEGTYYPLTGMSEEDRIK-LADAIQELSK-LEQVISGALK-LGFITFcPSNLGTTLR-LGLTELDAVTEMHSGVR-LGLTELQAAHEMAEGVAK-LLEGASIEK-LPFGDLDPTGK-NFLVWINEEDHIR-RLGLTELDAVTEMHSGVR-ScDLNAYETFR-SLSFTDLNTYGNLVVSTR-TSLGGTLAQcVNTNAYNPGAL…	DFFDAVIADYHK-GAPEGVMPVEPLTYLAK-GGDLIAVYK-GLTGEHAGTYYPLTDMK-GLYGEHTESPDGTYDISNK-HPAPTFGDLSK-IISMQQGGNLAAVYK-IKLEQVISGALK-IPMLASLPNFK-ISTALHNLSGEYEGTYYPLTGMSEEDR-ISTALHNLSGEYEGTYYPLTGMSEEDRIK-LADAIQELSK-LGFITFcPSNLGTTLR-LGLTELDAVTEMHSGVR-LGLTELQAAHEMAEGVAK-LPFGDLDPTGK-NFLVWINEEDHIR-QLVEDHFLFK-ScDLNAYETFR-SLSFTDLNTYGNLVVSTR-TGEAEcYSTFIDYLDPLIcDYHGVK-TTHGATLAHMIR-TVEGFGFGPTLTK		0	0	0		0	0	0		5	67	58		7	27	0.5	5	67	58	10	0.865672
Sec24-related C, d OS=Schistosoma mansoni (Blood fluke) GN=Smp_156880 PE=4 SV=1	tr|G4VKC5|G4VKC5_SCHMA	110,334.0		5		1		0.0755		0.0224		AQcTGPFYTGQR-GVVPPLVTTDFISR-IHNLSIPVTSmIPDIFR-LFVIHANLPIGEAPGK-TEAFSPADGITIDDR		NNQLPLPPAIIFLLDVSQSAIR		0		0		0		0		5		1		7	13	0.5	5	0.5	1	10	2
Pyruvate carboxylase OS=Schistosoma mansoni (Blood fluke) GN=Smp_141360 PE=4 SV=1	tr|G4V7Q4|G4V7Q4_SCHMA	132,310.3		5				0.0658				LASSVDYENAGTVEFLYDQTTGR-LQVEHTVTEEITGVDLVR-LVEIAPAPSLDPTIR-TLAVGELTK-YTEANQLLGDIIK				0				0				5				5	9	0.5	5	0.5	0.5	10	1
Putative alpha-actinin OS=Schistosoma mansoni (Blood fluke) GN=Smp_034550 PE=4 SV=1	tr|G4V935|G4V935_SCHMA	104,327.2		4				0.0656				GVQLVSIGAEEIVDGNIK-LIQLLETLSEEPLPKPDR-TLLENTYNTLQTR-TTDGTISGAR				0				0				5				4	10	0.5	5	0.5	0.5	10	1
Tegument-associated antigen OS=Schistosoma mansoni (Blood fluke) PE=2 SV=1	tr|B8YCP4|B8YCP4_SCHMA,tr|G4VA23|G4VA23_SCHMA	21,611.1		3		1		0.219		0.0546		AYLDVcSDGDLVAER-mSPQAEYDITEHVR-VSKDFEIILSK		YGPYIFLLWR		0		0		0		0		5		1		1	8	0.5	5	0.5	1	10	2
AP complex subunit beta OS=Schistosoma mansoni (Blood fluke) GN=Smp_034870 PE=3 SV=1	tr|G4V844|G4V844_SCHMA	95,872.3		5	3	2		0.0817	0.0679	0.0449		LAPPLVTLLSAEPEIQYVALR-LINQSNIGQVLAELK-LLSTDPAAAK-SLLAFDGPVINK-VNYVVQEAVVVIK	NSFGLVPTQALNVPTPLMPR-QSVNVSLPLATTGPVMK-TQSGGASSSAADVLADIFGGIK	QSVNVSLPLATTGPVMK-TQSGGASSSAADVLADIFGGIK		0	0	0		0	0	0		5	3	3		1	5	0.5	5	3	3	10	1
Putative eukaryotic translation elongation factor OS=Schistosoma mansoni (Blood fluke) GN=Smp_143150 PE=4 SV=1	tr|G4VI95|G4VI95_SCHMA	60,651.9		4	9	12		0.0956	0.254	0.353		AIQPISINSEGKEEK-GFNQFILSPIYK-SKDEQIELLTK-TGTITTFAGAHNLK	FGIEPSVLVK-MGVTLNEAELSLPDK-NMSVIAHVDHGK-SKDEQIELLTK-STAISLYYEMSDEDVQSVK-TGTITTFAGAHNLK-VEMLYEGPMEDEAAIAMK-VFSGTIGTGQK-VIENVNVIISEFEVANNPMGDLTLDVAK	AIQPISINSEGKEEK-FWGDNFYNAK-GFLINLIDSPGHVDFSSEVTAALR-MGVTLNEAELSLPDKQR-NMSVIAHVDHGK-SKDEQIELLTK-STAISLYYEMSDEDVQSVK-TGTITTFAGAHNLK-VAVDcVNPADLPK-VEMLYEGPMEDEAAIAMK-VFSGTIGTGQK-VIENVNVIISEFEVANNPMGDLTLDVAK		0	0	0		0	0	0		5	9	17		1	16	0.5	5	9	17	10	1.88889
Kinesin-like protein OS=Schistosoma mansoni (Blood fluke) GN=Smp_001040 PE=3 SV=1	tr|G4V5R8|G4V5R8_SCHMA	115,093.7		5		1		0.0758		0.0157		EITNLQAEYQSSK-FVSSPEEVFDVIDEGK-IATLTDKIDESESR-SLSALGNVINALVEGSSHVPYR-TGAEGTVLDEAK		FVSSPEEVFDVIDEGK		0		0		0		0		5		1		0.5	5	0.5	5	0.5	1	10	2
Importin-alpha re-exporter (Chromosome segregation 1-like protein) OS=Schistosoma mansoni (Blood fluke) GN=Smp_128050 PE=4 SV=1	tr|G4LYD9|G4LYD9_SCHMA	117348		5				0.0648				DAALLLVTSVASR-IITGLATGPGR-LDLEGSNAQTR-LLNILNNPEYGESVYVIR-LVIGQFGAPLTELAK				0				0				5				0.5	0.5	0.5	5	0.5	0.5	10	1
Putative spectrin beta chain, brain 3 (Spectrin, non-erythroid beta chain 3) (Beta-IV spectrin) OS=Schistosoma mansoni (Blood fluke) GN=Smp_143470.2 PE=4 SV=1	tr|G4VDE6|G4VDE6_SCHMA	270,815.8	2	17		1	0.0145	0.0944		0.00556	LVLQEFFGDNLAAVEAATK-VSDYPDSDATAIAHR	AATLPSGVAPESQVASSSSATGK-AATLPSGVAPESQVASSSSATGKK-AAYDDLHDLAEAR-FLADcQDVLDR-FQIQDIIVEEYQTSETR-GGLEVLLFTIR-HGEQLITDGNQGYEQISQR-HNLLEADIR-IVSNEDVGLK-LALIEDScK-LDAVDQHYALVK-LGSSLLATQQLIR-LVLQEFFGDNLAAVEAATK-QATTVSLLK-TAGYPNVNVR-TFANSLSGVQHQLAGFNTYR-VSDYPDSDATAIAHR		LGSSLLATQQLIR	0	0		0	0	0		0	2	18		1		12	45	2	18	0.5	1	9	2
Sodium/potassium-transporting ATPase subunit alpha OS=Schistosoma mansoni (Blood fluke) GN=Smp_015020 PE=3 SV=1	tr|G4VGA5|G4VGA5_SCHMA	113,488.0	1	6	4	6	0.00886	0.0846	0.0699	0.1	LIIVEGcQR	DGPNALTPPK-LIIVEGcQR-NLAFFSTNAVDGTcR-NLEAVETLGSTSTIcSDK-QGAIVAVTGDGVNDSPALK-VDNSALTGESEPQSR	FVGLMSMIDPPR-QAADMILLDDNFASIVTGVEEGR-QADIGVAMGIAGSDVSK-QGAIVAVTGDGVNDSPALK	DGPNALTPPK-NLEAVETLGSTSTIcSDK-QAADMILLDDNFASIVTGVEEGR-QADIGVAMGIAGSDVSK-QGAIVAVTGDGVNDSPALK-VDNSALTGESEPQSR	1	6	4	6	tr|Q95WT4|Q95WT4_SCHMA,tr|G4VGA0|G4VGA0_SCHMA	tr|Q95WT4|Q95WT4_SCHMA,tr|G4VGA0|G4VGA0_SCHMA	tr|Q95WT4|Q95WT4_SCHMA	tr|Q95WT4|Q95WT4_SCHMA	1	8	7	9		1	4	1	8	7	9	8	1.28571
ADP-ribosylation factor, arf, putative OS=Schistosoma mansoni (Blood fluke) GN=Smp_032180 PE=4 SV=1	tr|G4LYN4|G4LYN4_SCHMA	20,378.8		2	2	3		0.116	0.144	0.199		DTLLLVFANK-ILMVGLDAAGK	ILMVGLDAAGK-QDLPNALKPTELTDK	IGEAKDELFR-ILMVGLDAAGK-QDLPNALKPTELTDK		0	0	0		0	0	0		4	2	5		5	9	0.5	4	2	5	8	2.5
Putative ubiquitin-activating enzyme e1 OS=Schistosoma mansoni (Blood fluke) GN=Smp_162630.1 PE=4 SV=1	tr|G4VH12|G4VH12_SCHMA	102,426.2		4	14	17		0.0554	0.228	0.261		ISEIVQSVIVPPFVPR-KPLLESGTLGTK-LSELNNHVSVR-NTGASVSSIDEK	DHVTSTGSDFWSGTK-DLFEGLFVHQSQAMSSFLQDPPGFLER-HGFQDGDYVTFSEVK-INFLPYQTAYYSPVFMTTDFVK-ISEIVQSVIVPPFVPR-KPLLESGTLGTK-LSELNNHVSVR-NFSLMGVGAGPSGK-QLYVYGPEGMR-TLSNQGNQPLETLETLK-VINPEFNIEAHENR-VVVTDMDLIER-YDGQIAIFGR-YFIVGSGAIGcELLK	DHVTSTGSDFWSGTK-FVVTSTcGLFGK-HGFQDGDYVTFSEVK-INFLPYQTAYYSPVFMTTDFVK-ISEIVQSVIVPPFVPR-IYDDEFFEKLDGIANALDNVEAR-KPLLESGTLGTK-LDGIANALDNVEAR-LSELNNHVSVR-MATTDILVIGLEGLGLEVAK-NFSLMGVGAGPSGK-NTGASVSSIDEK-QGLVTcLEETR-QLYVYGPEGMR-TLSNQGNQPLETLETLK-VINPEFNIEAHENR-YFIVGSGAIGcELLK		0	0	0		0	0	0		4	17	24		3	9	0.5	4	17	24	8	1.41176
Putative 60s ribosomal protein L30 OS=Schistosoma mansoni (Blood fluke) GN=Smp_044580 PE=3 SV=1	tr|G4VQR9|G4VQR9_SCHMA	12,975.9		2				0.231				LIIIANNAPPLR-VSTLAIEDPGDSDIIR				0				0				4				1	8	0.5	4	0.5	0.5	8	1
26S proteasome subunit S9, putative OS=Schistosoma mansoni (Blood fluke) GN=Smp_061650 PE=4 SV=1	tr|G4LUP0|G4LUP0_SCHMA	46,633.2		3	11	9		0.113	0.383	0.342		GLGDLILVTRPFLK-LQANLDLLSGILHAADER-TLVDLFLDLEGGTGR	EQAILELGNLLAEKK-GLGDLILVTRPFLK-IMLNSADEIPGILTSK-LINIPLETVEK-LMGLYYDNGSYEEALK-LQANLDLLSGILHAADER-LQANLDLLSGILHAADERDFK-LSQMILDNEHNGILDQGSGVLVLR-mLTESQNSHPK-SLGDFLLLQEK-TAFSYFYEAFEGFDSISSKR	EQAILELGNLLAEK-GLGDLILVTRPFLK-IMLNSADEIPGILTSK-LQANLDLLSGILHAADER-LSQMILDNEHNGILDQGSGVLVLR-mLTESQNSHPK-SLGDFLLLQEK-TAFSYFYEAFEGFDSISSK-TLVDLFLDLEGGTGR		0	0	0		0	0	0		4	11	10		0.5	9	0.5	4	11	10	8	0.909091
Putative eukaryotic translation elongation factor OS=Schistosoma mansoni (Blood fluke) GN=Smp_143140 PE=4 SV=1	tr|G4VI96|G4VI96_SCHMA	36,405.1		3	4	6		0.102	0.16	0.289		ETVTEESNQTcLSK-GGNQIIGTAR-ISNPVVSYR	AGVPSLDNFLDKL-AYMPVNESFGFTTDLR-ETVTEESNQTcLSK-ISNPVVSYR	AVQYLNEIKDSVVAAFQWATK-AYMPVNESFGFTTDLR-ETVTEESNQTcLSK-ISNPVVSYR-KLWcFGPENAGPNIVVDTTK-YLIDNYGWDATEAR		0	0	0		0	0	0		4	5	6		0.5	8	0.5	4	5	6	8	1.2
Putative leucine zipper-ef-hand containing transmembrane protein OS=Schistosoma mansoni (Blood fluke) GN=Smp_065110 PE=4 SV=1	tr|G4VCR1|G4VCR1_SCHMA	90,049.8		3				0.0494				LFEDQVTLDSLDNK-LLSLPTIGPSHLLR-NVPITLLLFSR				0				0				4				0.5	4	0.5	4	0.5	0.5	8	1
Family M13 non-peptidase homologue (M13 family) OS=Schistosoma mansoni (Blood fluke) GN=Smp_000755 PE=4 SV=1	tr|G4V669|G4V669_SCHMA	92,823.8	1	13	3	3	0.0151	0.219	0.0503	0.059	TYVTGVLEVLAR	DAGIPYGNEEYKER-IPIIIGTLER-LLSGVTETSEENWSSR-LYIFPDSGAmGYLSDYK-NIYENSYGQYNSAK-SAFEDWINDSPGEK-SISPTNSLNLGQNFK-SVINEASGLDIAR-TSLVDSVQR-TYVTGVLEVLAR-VVASAFGKDTIQDYFK-YQVFSDNTEGISIVNTPQTTTDK-YQVFSDNTEGISIVNTPQTTTDKK	NIYENSYGQYNSAK-SAFEDWINDSPGEK-TYVTGVLEVLAR	LLSGVTETSEENWSSR-LYIFPDSGAMGYLSDYK-NIYENSYGQYNSAK	0	0	0	0	0	0	0	0	2	15	3	3		0.5	7	2	15	3	3	7.5	1
Spectrin beta chain, brain 4 (Spectrin, non-erythroid beta chain 4) (Beta-V spectrin) (BSPECV),putative OS=Schistosoma mansoni (Blood fluke) GN=Smp_170310 PE=4 SV=2	tr|C4QKY6|C4QKY6_SCHMA	47,589.7	1	4	1	1	0.0395	0.136	0.0395	0.0395	SGQAILDAYDYQAFTR	AAEADFQQLAHLDR-KVEELYLAFAK-LGTLLEEHLILDNR-SGQAILDAYDYQAFTR	SGQAILDAYDYQAFTR	SGQAILDAYDYQAFTR	0	0	0	0	0	0	0	0	1	7	1	1		7	15	1	7	1	1	7	1
Putative 60s acidic ribosomal protein P2 OS=Schistosoma mansoni (Blood fluke) GN=Smp_029820 PE=3 SV=1	tr|G4VFI4|G4VFI4_SCHMA	12,067.0	1	4	1	2	0.123	0.474	0.123	0.228	TVLNSVGIEHDSER	ETPTENDIK-LLSSLSGKDIPQLIAEGSK-TEAPQADVKPAK-TVLNSVGIEHDSER	TVLNSVGIEHDSER	TEAPQADVKPAK-TVLNSVGIEHDSER	0	0	0	0	0	0	0	0	1	7	1	3		0.5	7	1	7	1	3	7	3
Sodium/potassium-transporting ATPase subunit alpha OS=Schistosoma mansoni (Blood fluke) PE=2 SV=1	tr|Q95WT4|Q95WT4_SCHMA	111,821.3	3	17	14	17	0.0348	0.233	0.222	0.268	GIVVSTGDR-GYPFNVDEPNFPLTNLR-LIIVEGcQR	AINDLADSYGQEWTYNQR-DAQAcVIHGSDLR-DGPNALTPPK-GVGIISESSK-IANLASGLQIGQTPINK-IEAPAEALVVGDLIDVK-IFDADTTDDQSVATYDK-ISLDELYSR-LIIVEGcQR-LSTDPQSGLTAEQAK-NLAFFSTNAVDGTcR-NLEAVETLGSTSTIcSDK-QGAIVAVTGDGVNDSPALK-TSEYTNENPLETK-TVEDIAAER-VAEIPFNSTNK-VDNSALTGESEPQSR	AINDLADSYGQEWTYNQR-ENFNSAYLELGGMGER-FVGLMSMIDPPR-GYPFNVDEPNFPLTNLR-IANLASGLQIGQTPINK-IEAPAEALVVGDLIDVK-IFDADTTDDQSVATYDK-ISLDELYSR-LSTDPQSGLTAEQAK-QAADMILLDDNFASIVTGVEEGR-QADIGVAMGIAGSDVSK-QGAIVAVTGDGVNDSPALK-TSEYTNENPLETK-YQLSIHETNDSDER	DGPNALTPPK-EMTPAQIDDILLNHSEIVFAR-ENFNSAYLELGGMGER-IANLASGLQIGQTPINK-IEAPAEALVVGDLIDVK-IFDADTTDDQSVATYDK-ISLDELYSR-KGYPFNVDEPNFPLTNLR-LSTDPQSGLTAEQAK-NLEAVETLGSTSTIcSDK-QAADMILLDDNFASIVTGVEEGR-QADIGVAMGIAGSDVSK-QGAIVAVTGDGVNDSPALK-TSEYTNENPLETK-VAEIPFNSTNK-VDNSALTGESEPQSR-YQLSIHETNDSDER	3	15	4	6	tr|G4VGA0|G4VGA0_SCHMA-tr|G4VGA0|G4VGA0_SCHMA,tr|G4VGA5|G4VGA5_SCHMA	tr|G4VGA0|G4VGA0_SCHMA-tr|G4VGA0|G4VGA0_SCHMA,tr|G4VGA5|G4VGA5_SCHMA	tr|G4VGA5|G4VGA5_SCHMA	tr|G4VGA5|G4VGA5_SCHMA	3	20	24	25		3	11	3	20	24	25	6.66667	1.04167
Heat shock protein 70 (Hsp70)-4, putative OS=Schistosoma mansoni (Blood fluke) GN=Smp_069130.1 PE=3 SV=1	tr|C4QFY0|C4QFY0_SCHMA	69,867.0	3	13			0.0731	0.283			IGDASQIFSEPR-LQQVMNIQNTFTSFTR-YANKDDLPNQNIVIGTFK	ATPTcVAFSGDLVLVGTAAK-aVSVVGFDIGSLTSYIGVAR-FASEFQQQYK-GcAFQAAIcSPAFK-IGDASQIFSEPR-LKEITETTIGSK-LKSEDVHSVELIGGSSR-QIVLLQHGAFTLEAR-SEDVHSVELIGGSSR-TSLNADEAVAR-VLATTcDAFLGGR-YANKDDLPNQNIVIGTFK-YHDLSIEVSNmQFTTK			3	13			tr|C4QFX9|C4QFX9_SCHMA-tr|C4QFX9|C4QFX9_SCHMA,tr|O17461|O17461_SCHMA	tr|C4QFX9|C4QFX9_SCHMA-tr|C4QFX9|C4QFX9_SCHMA,tr|O17461|O17461_SCHMA			3	18				5	21	3	18	0.5	0.5	6	1
Sodium/potassium-transporting ATPase subunit alpha OS=Schistosoma mansoni (Blood fluke) GN=Smp_130300 PE=3 SV=1	tr|G4VGA0|G4VGA0_SCHMA	92241.7	3	15			0.0418	0.249			GIVVSTGDR-GYPFNVDEPNFPLTNLR-LIIVEGcQR	DAQAcVIHGSDLR-DGPNALTPPK-GVGIISESSK-IANLASGLQIGQTPINK-IEAPAEALVVGDLIDVK-IFDADTTDDQSVATYDK-ISLDELYSR-LIIVEGcQR-LSTDPQSGLTAEQAK-NLAFFSTNAVDGTcR-NLEAVETLGSTSTIcSDK-QGAIVAVTGDGVNDSPALK-TSEYTNENPLETK-VAEIPFNSTNK-VDNSALTGESEPQSR			3	15			tr|Q95WT4|Q95WT4_SCHMA-tr|Q95WT4|Q95WT4_SCHMA,tr|G4VGA5|G4VGA5_SCHMA	tr|Q95WT4|Q95WT4_SCHMA-tr|Q95WT4|Q95WT4_SCHMA,tr|G4VGA5|G4VGA5_SCHMA			3	18				0.5	0.5	3	18	0.5	0.5	6	1
Putative p30 dbc protein OS=Schistosoma mansoni (Blood fluke) GN=Smp_056360.3 PE=4 SV=1	tr|G4VSY0|G4VSY0_SCHMA	77,690.3	1	6			0.0162	0.11			APAFTEAEEER	ALFDmTVPQAPAR-APAFTEAEEER-LGDKPAIVIHPNK-SDIEPTHYSK-SQANTYNHLLR-TVNPALLFAFTYFDmSR			1	6			tr|G4VSY1|G4VSY1_SCHMA,tr|G4VSY2|G4VSY2_SCHMA,tr|G4VSY3|G4VSY3_SCHMA	tr|G4VSY1|G4VSY1_SCHMA,tr|G4VSY2|G4VSY2_SCHMA,tr|G4VSY3|G4VSY3_SCHMA			1	6				0.5	19	1	6	0.5	0.5	6	1
40S rRNA protein homolog OS=Schistosoma mansoni (Blood fluke) PE=2 SV=1	tr|O17454|O17454_SCHMA	12,562.5	1	2			0.117	0.252			VTLTAASVKPLEK	VIDLLSTDEATQQLK-VTLTAASVKPLEK			1	2			tr|Q15EU0|Q15EU0_SCHMA	tr|Q15EU0|Q15EU0_SCHMA			1	6				0.5	3	1	6	0.5	0.5	6	1
40S ribosomal protein S20-like protein OS=Schistosoma mansoni (Blood fluke) GN=Smp_066990 PE=2 SV=1	tr|Q15EU0|Q15EU0_SCHMA	13,253.6	1	2			0.111	0.239			VTLTAASVKPLEK	VIDLLSTDEATQQLK-VTLTAASVKPLEK			1	2			tr|O17454|O17454_SCHMA	tr|O17454|O17454_SCHMA			1	6				0.5	3	1	6	0.5	0.5	6	1
Putative gelsolin OS=Schistosoma mansoni (Blood fluke) GN=Smp_197860 PE=4 SV=1	tr|G4VIJ2|G4VIJ2_SCHMA	39,885.3		2	1			0.0671	0.0408			TTPNEYQPR-YNAAQFLLQVSSER	YNAAQFLLQVSSER			0	0			0	0			3	1			27	15	0.5	3	1	0.5	6	0.5
Putative uncharacterized protein OS=Schistosoma mansoni (Blood fluke) GN=Smp_175570 PE=4 SV=1	tr|G4V913|G4V913_SCHMA	24,801.6		2	1	1		0.116	0.0698	0.0698		EAVYGQIFSR-FSVVPILVGYLTPER	FSVVPILVGYLTPER	FSVVPILVGYLTPER		0	0	0		0	0	0		3	1	2		7	4	0.5	3	1	2	6	2
Putative uncharacterized protein OS=Schistosoma mansoni (Blood fluke) GN=Smp_208030 PE=4 SV=1	tr|G4VE00|G4VE00_SCHMA	331,390.4		3	2	6		0.0152	0.0105	0.0349		IGEYVEIQDGR-LASTDSPLDDTTNPQLIR-VEISGLNEQNQISVTR	IDSSTNTIYPMDK-LASTDSPLDDTTNPQLIR	LASTDSPLDDTTNPQLIR-LLSESLLYDWEIR-SVDSSLFADSVSMDSSGNLR-TAEEVGVSTIELQTMR-VKPDESILEPADLPK-VQIDGLDNDGNAAGIPGEDLK		0	0	0		0	0	0		3	3	6		6	5	0.5	3	3	6	6	2
14-3-3 epsilon 2 OS=Schistosoma mansoni (Blood fluke) GN=Smp_002410 PE=2 SV=1	tr|Q95W36|Q95W36_SCHMA	28,433.2		1	6	12		0.0402	0.309	0.546		DSTIIMQLLR	AAEDAEKLPVTHPIR-DNLTLWTSNSEGEKDTASPK-DSTIImQLLR-LcEQAERYDEMVK-VAFDSAIAELDTLSEESYK-VAFDSAIAELDTLSEESYKDSTIIMQLLR	AAEDAEKLPVTHPIR-DAAENSLcAYK-DAAENSLcAYKK-DNLTLWTSNSEGEKDTASPK-DSTIImQLLR-ELDEIcTSILNLLDNcLLPK-EVEKELDEIcTSILNLLDNcLLPK-GSDEIHITK-LcEQAERYDEMVK-NLLSVAYKNVIGAR-VAFDSAIAELDTLSEESYK-VAFDSAIAELDTLSEESYKDSTIIMQLLR		1	1	1		sp|Q26540|14331_SCHMA,tr|G4LUI9|G4LUI9_SCHMA,tr|G4LUI7|G4LUI7_SCHMA,tr|G4LUI8|G4LUI8_SCHMA,tr|G4V8B1|G4V8B1_SCHMA,sp|Q26537|14332_SCHMA,tr|Q9U491|Q9U491_SCHMA	sp|Q26540|14331_SCHMA,tr|G4LUI9|G4LUI9_SCHMA,sp|Q26537|14332_SCHMA,tr|G4LUI7|G4LUI7_SCHMA,tr|Q9U491|Q9U491_SCHMA	sp|Q26540|14331_SCHMA,tr|G4LUI9|G4LUI9_SCHMA,sp|Q26537|14332_SCHMA,tr|G4LUI7|G4LUI7_SCHMA,tr|Q9U491|Q9U491_SCHMA		3	13	18		4	8	0.5	3	13	18	6	1.38462
Putative clathrin heavy chain OS=Schistosoma mansoni (Blood fluke) GN=Smp_191010 PE=4 SV=1	tr|G4VAK2|G4VAK2_SCHMA	35,318.9		3				0.148				ISSDTIFVTAPYEPTSGIIGVNR-LLQIFNIELK-VSQAIEGHAAAFAR				0				0				3				3	0.5	0.5	3	0.5	0.5	6	1
Prolyl oligopeptidase (S09 family) OS=Schistosoma mansoni (Blood fluke) GN=Smp_210740 PE=3 SV=1	tr|G4VGA3|G4VGA3_SCHMA	62,999.1		2	1	1		0.0414	0.0198	0.0198		DITSFIQHLLR-YPSFSVDVGYER	DITSFIQHLLR	DITSFIQHLLR		0	0	0		0	0	0		3	1	1		2	9	0.5	3	1	1	6	1
Putative nascent polypeptide associated complex alpha subunit (Nac alpha) OS=Schistosoma mansoni (Blood fluke) GN=Smp_018530.1 PE=4 SV=1	tr|G4VGM8|G4VGM8_SCHMA,tr|G4VGM9|G4VGM9_SCHMA	22,456.5		3		3		0.219		0.219		SQAmGGTELGTSSGLSK-SSASDTYIIFGEAK-VEDISAQAQIAAAEK		SQAMGGTELGTSSGLSK-SSASDTYIIFGEAK-VEDISAQAQIAAAEK		0		0		0		0		3		3		2	3	0.5	3	0.5	3	6	6
Putative ankyrin 2,3/unc44 OS=Schistosoma mansoni (Blood fluke) GN=Smp_198650 PE=4 SV=1	tr|G4VPM8|G4VPM8_SCHMA	41,246.2		2				0.0916				GANQALTTEDGFTPLAIALQQGHDR-LNVVDLLLQR				0				0				3				2	3	0.5	3	0.5	0.5	6	1
Ankyrin repeat-containing, putative OS=Schistosoma mansoni (Blood fluke) GN=Smp_166010 PE=4 SV=1	tr|G4M0I1|G4M0I1_SCHMA	141,949.3		2	4	6		0.0201	0.0465	0.0658		LPNDVVDSTFAPIIR-sVLEAVLQTLK	LPNDVVDSTFAPIIR-SELGLLLASLVSDNQR-sVLEAVLQTLK-VFHTLPTLASSLGPVDTR	DILVTVLLPR-LFHLADSEDEVPLVR-LPNDVVDSTFAPIIR-SELGLLLASLVSDNQR-sVLEAVLQTLK-VFHTLPTLASSLGPVDTR		0	0	0		0	0	0		3	4	9		1	8	0.5	3	4	9	6	2.25
Alpha-mannosidase OS=Schistosoma mansoni (Blood fluke) GN=Smp_131580 PE=3 SV=1	tr|G4VTI2|G4VTI2_SCHMA	109,563.2		1	1	2		0.021	0.021	0.021		AGVQYILDNVIQALVDDPKR	AGVQYILDNVIQALVDDPKR	AGVQYILDNVIQALVDDPK-AGVQYILDNVIQALVDDPKR		0	0	0		0	0	0		3	2	2		0.5	4	0.5	3	2	2	6	1
Prominin (Prom) protein, putative OS=Schistosoma mansoni (Blood fluke) GN=Smp_130520.1 PE=4 SV=1	tr|G4LYQ2|G4LYQ2_SCHMA	80,569.6		3	5	4		0.0602	0.104	0.0896		QVNTPLTFIDNLDEFVSR-SIFYAVEGSLSDSSK-TINNLAVNVK	KMDQYVFESLK-QVNTPLTFIDNLDEFVSR-SIFYAVEGSLSDSSK-TINNLAVNVK-VPPNVFQIEEVISISNQIQR	KMDQYVFESLK-QVNTPLTFIDNLDEFVSR-SIFYAVEGSLSDSSK-VPPNVFQIEEVISISNQIQR		0	0	0		0	0	0		3	5	5		0.5	2	0.5	3	5	5	6	1
Putative succinate dehydrogenase OS=Schistosoma mansoni (Blood fluke) GN=Smp_037910 PE=4 SV=1	tr|G4V6D5|G4V6D5_SCHMA	17,286.6		3	1			0.164	0.0855			LGTAPAVQR-SNKLGTAPAVQR-TGLLPSYHWTFER	TGLLPSYHWTFER			0	0			0	0			3	2			0.5	2	0.5	3	2	0.5	6	0.25
Uncharacterized protein OS=Schistosoma mansoni (Blood fluke) GN=Smp_157980 PE=4 SV=1	tr|G4VGG5|G4VGG5_SCHMA	142,073.0		3				0.0361				LGLIScISSSIVDGGPSK-NILLSNVQDSIHEIVLK-YFAAFDTIDR				0				0				3				0.5	2	0.5	3	0.5	0.5	6	1
Putative rab15, 13, 10, 1, 35, 5, and OS=Schistosoma mansoni (Blood fluke) GN=Smp_132330 PE=3 SV=1	tr|G4VGM5|G4VGM5_SCHMA	24,238.1		2		1		0.0607		0.0514		LQIWDTAGQER-VKLQIWDTAGQER		LQIWDTAGQER		2		1		tr|G4V9C3|G4V9C3_SCHMA,tr|C4PY91|C4PY91_SCHMA,tr|G4LXZ3|G4LXZ3_SCHMA,tr|G4LV92|G4LV92_SCHMA,tr|G4VJY6|G4VJY6_SCHMA,tr|Q26554|Q26554_SCHMA,tr|G4LXF1|G4LXF1_SCHMA-tr|C4PY91|C4PY91_SCHMA,tr|G4VJY6|G4VJY6_SCHMA		tr|G4V9C3|G4V9C3_SCHMA,tr|C4PY91|C4PY91_SCHMA,tr|G4LXZ3|G4LXZ3_SCHMA,tr|G4VJY6|G4VJY6_SCHMA,tr|Q26554|Q26554_SCHMA,tr|G4LXF1|G4LXF1_SCHMA		3		1		0.5	2	0.5	3	0.5	1	6	2
Proteasome catalytic subunit 3 (T01 family) OS=Schistosoma mansoni (Blood fluke) GN=Smp_164840 PE=3 SV=1	tr|G4VP46|G4VP46_SCHMA	58,341.6		3	7	9		0.0927	0.203	0.232		ATAGPYIASGTTKK-LLANIVYNYK-TPGNLFSVGSGSPYAYGVLDTGYK	ATAGPYIASGTTK-GMGLSIGTTIVGWDK-LLANIVYNYK-TPGNLFSVGSGSPYAYGVLDTGYK-YEMSDEDAYELAR-YLLGTMAGGAADcQFWER-YSGGVIVATDSR	ATAGPYIASGTTK-ATAGPYIASGTTKK-GMGLSIGTTIVGWDK-LLANIVYNYK-NGSGIYYVDTDGNR-TPGNLFSVGSGSPYAYGVLDTGYK-YEMSDEDAYELAR-YLLGTmAGGAADcQFWER-YSGGVIVATDSR		0	0	0		0	0	0		3	15	24		0.5	2	0.5	3	15	24	6	1.6
Rab6, putative OS=Schistosoma mansoni (Blood fluke) GN=Smp_176050 PE=3 SV=1	tr|G4LV92|G4LV92_SCHMA	22437.5		2				0.128				DSSVAIVVYDVTSR-LQLWDTAGQER				1				tr|G4V9C3|G4V9C3_SCHMA,tr|C4PY91|C4PY91_SCHMA,tr|G4VGM5|G4VGM5_SCHMA,tr|G4LXZ3|G4LXZ3_SCHMA,tr|G4VJY6|G4VJY6_SCHMA,tr|Q26554|Q26554_SCHMA,tr|G4LXF1|G4LXF1_SCHMA				3				0.5	0.5	0.5	3	0.5	0.5	6	1
Ubiquitin conjugating enzyme E2, putative OS=Schistosoma mansoni (Blood fluke) GN=Smp_067990.1 PE=3 SV=1	tr|G4LZZ7|G4LZZ7_SCHMA,tr|G4LZZ8|G4LZZ8_SCHMA	12663.4		2				0.214				GQWSPALTISK-ILFPTDYPFKPPK				0				0				3				0.5	0.5	0.5	3	0.5	0.5	6	1
Neutral alpha-glucosidase ab (Glucosidase II alpha subunit) (Alpha glucosidase 2),putative OS=Schistosoma mansoni (Blood fluke) GN=Smp_018760 PE=3 SV=1	tr|G4M039|G4M039_SCHMA	113284		3	13	17		0.0373	0.174	0.234		FVIVGFNSPLER-LYNLDVFEYEVYNK-NSGIFSGFFSK	AFFVGSQQTAAVWTGDNTADWSHLK-DIHNLYGLYVHK-EMVDKLNVK-FRVPTGDVLLSVQK-FVIVGFNSPLER-KPDLSLNDEWEVHFVTGK-LYNLDVFEYEVYNK-NLGFSVTPSSVFSAGFK-NSGIFSGFFSK-SVFAEDSLVLDGQSGHK-VPTGDVLLSVQK-VTVIDAHKPR-VVDPTGAGVHGGR	AFFVGSQQTAAVWTGDNTADWSHLK-AVVYYNPFHIDFLLNDVVVASANK-DIHNLYGLYVHK-EMVDKLNVK-FRVPTGDVLLSVQK-FVIVGFNSPLER-KPDLSLNDEWEVHFVTGK-LPLPGETSIVLPK-LYNLDVFEYEVYNK-NLGFSVTPSSVFSAGFK-NSGIFSGFFSK-SLLNFEHQR-SVFAEDSLVLDGQSGHK-VPTGDVLLSVQK-VTVIDAHKPR-VVDPTGAGVHGGR-WNYNDEADLLSVDK		0	0	0		0	0	0		3	21	29		0.5	0.5	0.5	3	21	29	6	1.38095
Glutathione-s-transferase omega,putative OS=Schistosoma mansoni (Blood fluke) GN=Smp_152710.1 PE=4 SV=1	tr|G4M1D9|G4M1D9_SCHMA	20580.8		3	8	10		0.251	0.568	0.617		IHAQYAASVLAGQSNPDIE-KQPFVANVTVPYR-YIDKLYGSETLLSR	GPYFTGPDVSLADLILFPHLHR-IHAQYAASVLAGQSNPDIE-KPEEINELGVNDELRK-KQPFVANVTVPYR-LTEFLDTMR-QPFVANVTVPYR-VPLLLLPNGEK-YIDKLYGSETLLSR	GPYFTGPDVSLADLILFPHLHR-IHAQYAASVLAGQSNPDIE-KPEEINELGVNDELRK-KQPFVANVTVPYR-LTEFLDTMR-LYGSETLLSR-QPFVANVTVPYR-VPLLLLPNGEK-VPLLLLPNGEKLPESDVIIR-YIDKLYGSETLLSR		3	8	10		tr|G4M1D8|G4M1D8_SCHMA,tr|Q86LC0|Q86LC0_SCHMA	tr|G4M1D8|G4M1D8_SCHMA	tr|G4M1D8|G4M1D8_SCHMA		3	15	20		0.5	0.5	0.5	3	15	20	6	1.33333
Putative coatomer beta subunit OS=Schistosoma mansoni (Blood fluke) GN=Smp_015090 PE=4 SV=1	tr|G4VGB4|G4VGB4_SCHMA	108807		2				0.0301				IQQIEAHSDYIR-LNLPASAYPTQQLPGDR				0				0				3				0.5	0.5	0.5	3	0.5	0.5	6	1
Putative alanyl-tRNA synthetase OS=Schistosoma mansoni (Blood fluke) GN=Smp_038240 PE=3 SV=1	tr|G4VNT2|G4VNT2_SCHMA	109692		3				0.05				LNVYSSNVSLSYAK-TIEAGTNTRPYTGK-VVSIGVPVTSLVADPETGYGK				0				0				3				0.5	0.5	0.5	3	0.5	0.5	6	1
SPRY domain containing protein OS=Schistosoma mansoni (Blood fluke) GN=Smp_194800 PE=4 SV=1	tr|G4VQJ8|G4VQJ8_SCHMA	69489.7		3				0.0753				FVQAVENTGWQGFR-TGIGSADNPHPVGK-VNPNDVTSSTNLLVSPNGR				0				0				3				0.5	0.5	0.5	3	0.5	0.5	6	1
DEAD box ATP-dependent RNA helicase, putative OS=Schistosoma mansoni (Blood fluke) GN=Smp_097660 PE=4 SV=1	tr|G4LXB6|G4LXB6_SCHMA	44,286.9	1	7	3	3	0.0255	0.214	0.102	0.102	ILLSTDILAR	AIKPSIEGR-DVIAQAQSGTGK-GIYGYGYEKPSAIQQR-IDVSSNTcQALVLVPTR-ILLSTDILAR-LDLKPELLR-TATFAISILQR	FLPETAQIMLLSATMPK-IFVLDEADQMLDR-ILLSTDILAR	IDVSSNTcQALVLVPTR-IFVLDEADQMLDR-ILLSTDILAR	0	0	0	0	0	0	0	0	2	11	4	3		6	17	2	11	4	3	5.5	0.75
Putative spectrin beta chain, brain 4 (Spectrin, non-erythroid beta chain 4) (Beta-V spectrin) (BSPECV) OS=Schistosoma mansoni (Blood fluke) GN=Smp_196570 PE=4 SV=1	tr|G4V8A5|G4V8A5_SCHMA	282,378.2	3	15	1		0.0147	0.0718	0.00489		DLSSVQILLAK-LLTDDVGNDFTSVQR-LNALNQAAQR	APAFQNFESFGK-DLASVQALQR-DLSSVQILLAK-DVAGAEAQVER-IGQLGDDASALAQK-ILETPEDIR-LEEQYNYLLQLGR-LGDVQTLQAFIR-LLEAYEIQR-LLEQNLEEQLFLR-LLTDDVGNDFTSVQR-LNALNQAAQR-LQDSVEAYQLVR-LQTAWEELQGLTALR-QVDEILFWTR	APAFQNFESFGK		0	0	0		0	0	0		4	20	1			27	59	4	20	1	0.5	5	0.5
Putative rap1 and OS=Schistosoma mansoni (Blood fluke) GN=Smp_142450 PE=4 SV=1	tr|G4VE67|G4VE67_SCHMA	20,773.9	2	7	1	2	0.131	0.355	0.0601	0.126	DVSNVPLIIVGNK-LVVLGSGGVGK	AKINVNEIFFDLVR-DVSNVPLIIVGNK-INVNEIFFDLVR-LVVLGSGGVGK-SALTVQFVQGIFVEK-VKDVSNVPLIIVGNK-YDPTIEDSYR	LVVLGSGGVGK	INVNEIFFDLVR-LVVLGSGGVGK	1	2	1	1	tr|G4VFV4|G4VFV4_SCHMA	tr|G4VFV4|G4VFV4_SCHMA,tr|G4V9I1|G4V9I1_SCHMA-tr|G4VFV4|G4VFV4_SCHMA	tr|G4VFV4|G4VFV4_SCHMA	tr|G4VFV4|G4VFV4_SCHMA	2	10	1	2		4	9	2	10	1	2	5	2
Cofilin OS=Schistosoma mansoni (Blood fluke) GN=Smp_195080 PE=4 SV=1	tr|G4LZY0|G4LZY0_SCHMA	15,659.3	1	3	3	7	0.136	0.307	0.307	0.679	GANLIYFSLVSDSAPPTAR	GANLIYFSLVSDSAPPTAR-sSGIKPSAK-YVLFQIIDNEISVIK	GANLIYFSLVSDSAPPTAR-sSGIKPSAK-YVLFQIIDNEISVIK	ADIEAHDINELMEK-DETMSQFKDEVSK-GANLIYFSLVSDSAPPTAR-GcYGVVDYEcEGGK-KSLSScLDGLK-sSGIKPSAK-YVLFQIIDNEISVIK	0	0	0	0	0	0	0	0	1	5	4	14		5	8	1	5	4	14	5	3.5
Putative adenylate kinase 1 OS=Schistosoma mansoni (Blood fluke) GN=Smp_061940.1 PE=3 SV=1	tr|G4VNE5|G4VNE5_SCHMA	27,233.9	1	5	4	5	0.0502	0.255	0.218	0.243	AIIASGSELGQK	AIIASGSELGQK-DVNQVFSDIQELVR-INANKDVNQVFSDIQELVR-ITESGGLVSDDIVcDLIAQK-NGLLFDGFPR	AIIASGSELGQK-DVNQVFSDIQELVR-IDLVLIGPPGSGK-YNIcHLSTGDILR	AIIASGSELGQK-IDLVLIGPPGSGK-MLYDFASWYR-NGLLFDGFPR-YNIcHLSTGDILR	0	0	0	0	0	0	0	0	1	5	5	7		3	8	1	5	5	7	5	1.4
Coatomer subunit gamma OS=Schistosoma mansoni (Blood fluke) GN=Smp_092770 PE=3 SV=1	tr|G4V6J3|G4V6J3_SCHMA	101,228.5	1	2			0.0132	0.0286			SIATLAITTLLK	SIATLAITTLLK-SPAIASAVLTSAYK			0	0			0	0			1	5				2	14	1	5	0.5	0.5	5	1
Elongation factor Tu OS=Schistosoma mansoni (Blood fluke) GN=Smp_073500.1 PE=3 SV=1	tr|G4V779|G4V779_SCHMA	47,458.7	1	5			0.0399	0.178			DKPFLLPIEHVFTITGR	ADSSTIGYGVVGK-DKPFLLPIEHVFTITGR-ILPGPGPFNWSK-LGIEKIEELLDAIDSVPLPK-SWDcPAILILPEGR			1	5			tr|G4V780|G4V780_SCHMA	tr|G4V780|G4V780_SCHMA			1	5				2	14	1	5	0.5	0.5	5	1
Putative glyoxalase II (Hydroxyacylglutathione hydrolase) OS=Schistosoma mansoni (Blood fluke) GN=Smp_091010 PE=3 SV=1	tr|G4VRK1|G4VRK1_SCHMA	28,692.1	1	3	10	9	0.0651	0.203	0.529	0.544	EGAVFTGDTLFLGGcGR	ASNIcAVVDPVEPDKILSAVTQR-EGAVFTGDTLFLGGcGR-IGGLTDTVSHGYK	ASNIcAVVDPVEPDK-ASNIcAVVDPVEPDKILSAVTQR-ASNQASVPGTIGEELATNPFMR-EGAVFTGDTLFLGGcGR-FFEGTAEQMFK-IGGLTDTVSHGYK-mEVITIPALSDNYMYVVIDR-NLEFGLTVEPK-VSEPDVLAHAK-VYcGHEYTVK	ASNIcAVVDPVEPDK-ASNQASVPGTIGEELATNPFMR-EGAVFTGDTLFLGGcGR-FFEGTAEQMFK-IGGLTDTVSHGYK-LESILTTHHHLDHAGGNLDLVTK-mEVITIPALSDNYMYVVIDR-VSEPDVLAHAK-VYcGHEYTVK	1	2	6	6	sp|Q26547|GLO2_SCHMA	sp|Q26547|GLO2_SCHMA	sp|Q26547|GLO2_SCHMA	sp|Q26547|GLO2_SCHMA	1	5	20	25		1	7	1	5	20	25	5	1.25
Kettin/titin-related protein OS=Schistosoma mansoni (Blood fluke) GN=Smp_197080 PE=4 SV=1	tr|G4V6Y5|G4V6Y5_SCHMA	89,736.8	1	3	1		0.0173	0.0715	0.0173		IFQDGGISNLEFHR	IFQDGGISNLEFHR-NAAGQVQSNVVELQcNADEHIVTSSVLSK-VRPAGDSTLVVEWYK	IFQDGGISNLEFHR		0	0	0		0	0	0		1	5	1			0.5	16	1	5	1	0.5	5	0.5
200-kDa GPI-anchored surface glycoprotein OS=Schistosoma mansoni (Blood fluke) GN=Smp_017730 PE=4 SV=1	tr|G4VP56|G4VP56_SCHMA,tr|Q26607|Q26607_SCHMA	186,538.3	1	4			0.00785	0.0302			ALIITSSGVNTIR	ALIITSSGVNTIR-LNNPSTSDVYK-TGQTDLKAPTSGR-TYSVTSVHFVTSK			0	0			0	0			1	5				0.5	8	1	5	0.5	0.5	5	1
Elongation factor Tu OS=Schistosoma mansoni (Blood fluke) GN=Smp_073500.2 PE=3 SV=1	tr|G4V780|G4V780_SCHMA	48638	1	5			0.0388	0.174			DKPFLLPIEHVFTITGR	ADSSTIGYGVVGK-DKPFLLPIEHVFTITGR-ILPGPGPFNWSK-LGIEKIEELLDAIDSVPLPK-SWDcPAILILPEGR			1	5			tr|G4V779|G4V779_SCHMA	tr|G4V779|G4V779_SCHMA			1	5				0.5	0.5	1	5	0.5	0.5	5	1
Clathrin heavy chain OS=Schistosoma mansoni (Blood fluke) GN=Smp_154420.1 PE=3 SV=1	tr|G4VAK4|G4VAK4_SCHMA	153,112.4	2	5			0.0172	0.0435			IYIDLNNNPER-NLQNLLILTAIK	ETFIESELAFAYAR-IYIDLNNNPER-LLLPWLESR-NLQNLLILTAIK-VGYTPDYIFLLR			0	0			0	0			2	9				9	13	2	9	0.5	0.5	4.5	1
Putative heat shock protein 70 (Hsp70) OS=Schistosoma mansoni (Blood fluke) GN=Smp_106130.2 PE=3 SV=1	tr|G4VEN0|G4VEN0_SCHMA	71,384.5	5	12	6	1	0.116	0.242	0.126	0.0245	AYSPSQIGAFVLIK-NVVITVPAYFNDSQR-SQVFSTAADGQTQVEIK-TTPSVVAFTSDGER-VINEPTAAALAYGLDR	AYSPSQIGAFVLIK-DLVESVNQAEGIVHDTESK-EATNELQQASLK-LLGQFSLVGIPPAPR-NVVITVPAYFNDSQR-QAVTNSANTFSATK-QAVTNSANTFSATKR-SQVFSTAADGQTQVEIK-STNGDTFLGGEDFDNELLR-TTPSVVAFTSDGER-VINEPTAAALAYGLDR-VKNVVITVPAYFNDSQR	AYSPSQIGAFVLIK-EATNELQQASLK-EKLSVLIEK-SQVFSTAADGQTQVEIK-TTPSVVAFTSDGER-VINEPTAAALAYGLDR	VINEPTAAALAYGLDR	0	0	0	0	0	0	0	0	7	28	6	1		6	73	7	28	6	1	4	0.166667
Rab6, putative OS=Schistosoma mansoni (Blood fluke) GN=Smp_163580 PE=3 SV=1	tr|G4LXF1|G4LXF1_SCHMA	23,257.4	2	9	1	5	0.118	0.478	0.0542	0.32	FKLVFLGEQSVGK-LQLWDTAGQER	DSSAAVVVYDIcNAGSFHQASK-FKLVFLGEQSVGK-GGDVIIILVGNK-GGDVIIILVGNKTDLSDK-IATELVDQK-KLEVMFIETSAK-KVTTEEGELLAK-LQLWDTAGQER-LVFLGEQSVGK	LQLWDTAGQER	DSSAAVVVYDIcNAGSFHQASK-GGDVIIILVGNK-IATELVDQK-LQLWDTAGQER-VTTEEGELLAK	1	1	1	1	tr|C4PY91|C4PY91_SCHMA,tr|G4V9C3|G4V9C3_SCHMA,tr|G4LXZ3|G4LXZ3_SCHMA,tr|G4VJY6|G4VJY6_SCHMA,tr|Q26554|Q26554_SCHMA	tr|G4V9C3|G4V9C3_SCHMA,tr|C4PY91|C4PY91_SCHMA,tr|G4VGM5|G4VGM5_SCHMA,tr|G4LXZ3|G4LXZ3_SCHMA,tr|G4LV92|G4LV92_SCHMA,tr|G4VJY6|G4VJY6_SCHMA,tr|Q26554|Q26554_SCHMA	tr|G4V9C3|G4V9C3_SCHMA,tr|C4PY91|C4PY91_SCHMA,tr|G4VJY6|G4VJY6_SCHMA,tr|Q26554|Q26554_SCHMA	tr|G4V9C3|G4V9C3_SCHMA,tr|C4PY91|C4PY91_SCHMA,tr|G4LXZ3|G4LXZ3_SCHMA,tr|G4VJY6|G4VJY6_SCHMA,tr|Q26554|Q26554_SCHMA,tr|G4VGM5|G4VGM5_SCHMA	3	12	3	5		1	7	3	12	3	5	4	1.66667
Dynamin, putative OS=Schistosoma mansoni (Blood fluke) GN=Smp_044920 PE=3 SV=2	tr|C4Q9B4|C4Q9B4_SCHMA	92,814.7	2	8			0.0314	0.134			RPLVLQLINSR-TGLFTPDLAFETITR	EIEAETDRLTGSNK-RPLVLQLINSR-SSVLENFVGR-TEQSDSSSLEASEPQLER-TGLFTPDLAFETITR-VPVGDQPPDIEVQIR-VYSPNVLNLTLIDLPGmTK-YVLLLDGLK			0	1			0	tr|G4V9H8|G4V9H8_SCHMA			2	8				2	10	2	8	0.5	0.5	4	1
26s proteasome regulatory particle subunit,putative OS=Schistosoma mansoni (Blood fluke) GN=Smp_000030.2 PE=4 SV=1	tr|G4LUF5|G4LUF5_SCHMA	106,030.8	2	7			0.0251	0.094			DPYNLFLVR-VGQAVDVVGQAGRPK	ANLAASYVNGLVNcGFGK-DPYNLFLVR-HDYLIFYITPAIQPR-IQNLLHILSEK-LAQGLTHLGK-SFYNTIYNPDTK-VGQAVDVVGQAGRPK			0	6			0	tr|G4LUF4|G4LUF4_SCHMA			2	8				2	10	2	8	0.5	0.5	4	1
Putative gynecophoral canal protein OS=Schistosoma mansoni (Blood fluke) GN=Smp_177050 PE=4 SV=1	tr|G4VG71|G4VG71_SCHMA	93,640.3	1	3	2	2	0.0221	0.0564	0.0405	0.0405	SSILNLLESNPETQAFAK	ATEFLNLLAEcDIK-SSILNLLESNPETQAFAK-TPDKPYTIFAPSTR	LNNIGNFASHTQGHR-SSILNLLESNPETQAFAK	LNNIGNFASHTQGHR-SSILNLLESNPETQAFAK	1	3	2	2	tr|Q26557|Q26557_SCHMA	tr|Q26557|Q26557_SCHMA	tr|Q26557|Q26557_SCHMA	tr|Q26557|Q26557_SCHMA	1	4	2	2		26	5	1	4	2	2	4	1
Gynecophoral canal protein OS=Schistosoma mansoni (Blood fluke) PE=2 SV=1	tr|Q26557|Q26557_SCHMA	79,408.1	1	3	2	2	0.0262	0.0669	0.048	0.048	SSILNLLESNPETQAFAK	ATEFLNLLAEcDIK-SSILNLLESNPETQAFAK-TPDKPYTIFAPSTR	LNNIGNFASHTQGHR-SSILNLLESNPETQAFAK	LNNIGNFASHTQGHR-SSILNLLESNPETQAFAK	1	3	2	2	tr|G4VG71|G4VG71_SCHMA	tr|G4VG71|G4VG71_SCHMA	tr|G4VG71|G4VG71_SCHMA	tr|G4VG71|G4VG71_SCHMA	1	4	2	2		24	5	1	4	2	2	4	1
Putative uncharacterized protein OS=Schistosoma mansoni (Blood fluke) GN=Smp_146950 PE=4 SV=1	tr|G4VE01|G4VE01_SCHMA	301,899.8	1	4		3	0.00449	0.0217		0.0142	APTIVTLTVLPK	APTIVTLTVLPK-HTQLADSLSTGPK-ILSNVNEIFQDSGDR-LDGTPVDTTSLIGVGDSR		APTIVTLTVLPK-LEVNENHLILQGLK-VNYPLTSGLYLR	0	0		0	0	0		0	1	4		4		6	8	1	4	0.5	4	4	8
Putative ankyrin 2,3/unc44 OS=Schistosoma mansoni (Blood fluke) GN=Smp_145700 PE=4 SV=1	tr|G4VKA7|G4VKA7_SCHMA	217,686.5	1	4	1		0.0065	0.0315	0.009		ILVPPSAASAPTR	ILVPPSAASAPTR-ITGENDGGDVAGSFGGPISVNELR-VGLQAQPIAPELVTR-VVALLLESDSR	QLTSANNTITNDITPSTR		0	0	0		0	0	0		1	4	1			4	9	1	4	1	0.5	4	0.5
14-3-3 protein homolog 2 OS=Schistosoma mansoni (Blood fluke) PE=2 SV=1	sp|Q26537|14332_SCHMA	24,608.5	1	2	2	2	0.0654	0.112	0.112	0.112	NLLSVAYKNVVGAR	DSTLIMQLLR-NLLSVAYKNVVGAR	DSTLImQLLR-NLLSVAYKNVVGAR	DSTLImQLLR-NLLSVAYKNVVGAR	1	2	2	2	sp|Q26540|14331_SCHMA,tr|G4LUI9|G4LUI9_SCHMA,tr|G4LUI7|G4LUI7_SCHMA,tr|G4LUI8|G4LUI8_SCHMA	sp|Q26540|14331_SCHMA,tr|G4LUI9|G4LUI9_SCHMA,tr|Q95W36|Q95W36_SCHMA,tr|G4LUI7|G4LUI7_SCHMA,tr|G4LUI8|G4LUI8_SCHMA,tr|G4V8B1|G4V8B1_SCHMA,tr|Q9U491|Q9U491_SCHMA-sp|Q26540|14331_SCHMA,tr|G4LUI9|G4LUI9_SCHMA,tr|G4LUI7|G4LUI7_SCHMA,tr|G4LUI8|G4LUI8_SCHMA	sp|Q26540|14331_SCHMA,tr|G4LUI9|G4LUI9_SCHMA,tr|Q95W36|Q95W36_SCHMA,tr|G4LUI7|G4LUI7_SCHMA,tr|Q9U491|Q9U491_SCHMA-sp|Q26540|14331_SCHMA,tr|G4LUI9|G4LUI9_SCHMA,tr|G4LUI7|G4LUI7_SCHMA	tr|Q95W36|Q95W36_SCHMA,sp|Q26540|14331_SCHMA,tr|G4LUI9|G4LUI9_SCHMA,tr|G4LUI7|G4LUI7_SCHMA,tr|Q9U491|Q9U491_SCHMA-sp|Q26540|14331_SCHMA,tr|G4LUI9|G4LUI9_SCHMA,tr|G4LUI7|G4LUI7_SCHMA	1	4	7	5		3	4	1	4	7	5	4	0.714286
Putative dynamin OS=Schistosoma mansoni (Blood fluke) GN=Smp_129050 PE=3 SV=1	tr|G4V9H8|G4V9H8_SCHMA	104,288.2	1	4			0.0108	0.0464			GISNIPINLR	FVLPLDGLK-SGDTGFFSK-SSVLENFVGR-VPVGDQPPDIETQIR			0	1			0	tr|C4Q9B4|C4Q9B4_SCHMA			1	4				2	3	1	4	0.5	0.5	4	1
Putative crp1/csrp1/crip1 OS=Schistosoma mansoni (Blood fluke) GN=Smp_087250 PE=4 SV=1	tr|G4VJG3|G4VJG3_SCHMA	19,956.0	1	2		4	0.0582	0.0741		0.365	SLDSTTLcTQK	SLDSTTLcTQK-SLDSTTLcTQKEEK		ETEMSNKPTAGAMGGK-GYGFGGGSGALNMDTGTHVGNK-MLDSTTVAEHEGEVFcK-SLDSTTLcTQKEEK	0	0		0	0	0		0	1	4		4		2	7	1	4	0.5	4	4	8
Probable hydroxyacylglutathione hydrolase OS=Schistosoma mansoni (Blood fluke) PE=2 SV=1	sp|Q26547|GLO2_SCHMA	26,589.4	1	2	6	6	0.0708	0.125	0.304	0.354	EGAVFTGDTLFLGGcGR	EGAVFTGDTLFLGGcGR-IGGLTDTVSHGYK	EGAVFTGDTLFLGGcGR-FFEGTAEQMFK-IGGLTDTVSHGYK-NLEFGLTVEPK-VSEPDVLAHAK-VYcGHEYTVK	EGAVFTGDTLFLGGcGR-FFEGTAEQMFK-IGGLTDTVSHGYK-LESILTTHHHLDHAGGNLDLVTK-VSEPDVLAHAK-VYcGHEYTVK	1	2	6	6	tr|G4VRK1|G4VRK1_SCHMA	tr|G4VRK1|G4VRK1_SCHMA	tr|G4VRK1|G4VRK1_SCHMA	tr|G4VRK1|G4VRK1_SCHMA	1	4	12	17		1	6	1	4	12	17	4	1.41667
Putative importin beta-1 OS=Schistosoma mansoni (Blood fluke) GN=Smp_038080.1 PE=4 SV=1	tr|G4VHN1|G4VHN1_SCHMA	101,215.9	1	3		1	0.0162	0.0443		0.0151	LAATNALLNSLEFTK	LAATNALLNSLEFTK-sLDIGLFSVLEK-TYILSQYFNVITER		TYILSQYFNVITER	0	0		0	0	0		0	1	4		1		1	2	1	4	0.5	1	4	2
Putative uncharacterized protein OS=Schistosoma mansoni (Blood fluke) PE=2 SV=1	tr|O17461|O17461_SCHMA	50,347.2	1	3			0.0404	0.11			YANKDDLPNQNIVIGTFK	QIVLLQHGAFTLEAR-YANKDDLPNQNIVIGTFK-YHDLSIEVSNmQFTTK			1	3			tr|C4QFX9|C4QFX9_SCHMA,tr|C4QFY0|C4QFY0_SCHMA	tr|C4QFX9|C4QFX9_SCHMA,tr|C4QFY0|C4QFY0_SCHMA			1	4				1	4	1	4	0.5	0.5	4	1
26S proteasome subunit RPT4 OS=Schistosoma mansoni (Blood fluke) GN=RPT4 PE=2 SV=1	tr|A9NI61|A9NI61_SCHMA,tr|G4VTJ6|G4VTJ6_SCHMA	40918.4	1	4			0.0435	0.139			VVSSGIVDKYIGESAR	ALQSVGQIVGDVLK-AVASQLDVNFLK-FTEGTSADR-VVSSGIVDKYIGESAR			0	0			0	0			1	4				0.5	0.5	1	4	0.5	0.5	4	1
Putative uncharacterized protein OS=Schistosoma mansoni (Blood fluke) GN=Smp_126540 PE=4 SV=1	tr|G4V7J0|G4V7J0_SCHMA	152,111.1		2				0.0182				FVIYDAGDVSVPR-LDTGQLVAPSSR				0				0				2				20	2	0.5	2	0.5	0.5	4	1
Uncharacterized protein OS=Schistosoma mansoni (Blood fluke) GN=Smp_139100.2 PE=4 SV=1	tr|G4VPM4|G4VPM4_SCHMA	133,555.7		2				0.0198				GAATILDVSFSAK-TPGTNINEIDR				0				0				2				11	21	0.5	2	0.5	0.5	4	1
Extracellular superoxide dismutase [Cu-Zn] OS=Schistosoma mansoni (Blood fluke) PE=2 SV=1	sp|P16026|SODE_SCHMA,tr|G4M0N1|G4M0N1_SCHMA	20,346.6		1		1		0.0598		0.0598		GLGPFDGFIGR		GLGPFDGFIGR		0		0		0		0		2		1		5	3	0.5	2	0.5	1	4	2
Adenylate kinase OS=Schistosoma mansoni (Blood fluke) PE=2 SV=1	sp|P25824|KAD_SCHMA	22,344.4		2				0.0711				AKVIFVLGGPGSGK-VIFVLGGPGSGK				2				tr|G4V9S0|G4V9S0_SCHMA				2				5	6	0.5	2	0.5	0.5	4	1
Putative adenylate kinase OS=Schistosoma mansoni (Blood fluke) GN=Smp_071390 PE=1 SV=1	tr|G4V9S0|G4V9S0_SCHMA	22,303.2		2	2	5		0.0711	0.132	0.279		AKVIFVLGGPGSGK-VIFVLGGPGSGK	GELVPLEVVLALLK-VIFVLGGPGSGK	AKVIFVLGGPGSGK-FHFNHLSSGDLLR-GELVPLEVVLALLK-TFNELTKPVIEHYK-VIFVLGGPGSGK		2	0	0		sp|P25824|KAD_SCHMA	0	0		2	5	10		5	6	0.5	2	5	10	4	2
Beta-hexosaminidase OS=Schistosoma mansoni (Blood fluke) GN=Smp_053900 PE=3 SV=1	tr|G4VHP9|G4VHP9_SCHMA	60,940.6		1	5	4		0.0267	0.164	0.134		NLIQIISDVKPTGR	GAFHPYILIYTPNDMK-IMPEFDTPGHTNSWGK-MNVLHWHIVDDQSFPYVSETFPK-NIIEGGIILDGPLFPHR-NLIQIISDVKPTGR	IMPEFDTPGHTNSWGK-MNVLHWHIVDDQSFPYVSETFPK-NIIEGGIILDGPLFPHR-NLIQIISDVKPTGR		0	0	0		0	0	0		2	8	10		3	4	0.5	2	8	10	4	1.25
Uncharacterized protein OS=Schistosoma mansoni (Blood fluke) GN=Smp_114540 PE=4 SV=1	tr|G4VPM5|G4VPM5_SCHMA	14,937.5		1				0.0827				VTVGLLDLQPR				0				0				2				3	3	0.5	2	0.5	0.5	4	1
Arp2/3 complex subunit 41-related OS=Schistosoma mansoni (Blood fluke) GN=Smp_134400 PE=4 SV=1	tr|G4VQ09|G4VQ09_SCHMA	24,662.8		1	2	3		0.0811	0.158	0.234		aISHTLGTDSLVSHAFNR	aISHTLGTDSLVSHAFNR-EHSALVTSIDWAPQTNR	aISHTLGTDSLVSHAFNR-EHSALVTSIDWAPQTNR-IFSTFTSSDSSESVWGK		0	0	0		0	0	0		2	2	5		3	5	0.5	2	2	5	4	2.5
Adenylyl cyclase-associated protein OS=Schistosoma mansoni (Blood fluke) GN=Smp_014010 PE=3 SV=1	tr|G4LVI8|G4LVI8_SCHMA	52,697.6		1	1	2		0.0314	0.0314	0.0607		LIITPLGNLIEEVIK	LIITPLGNLIEEVIK	IQcLGQLSTVNIDK-LIITPLGNLIEEVIK		0	0	0		0	0	0		2	1	3		2	5	0.5	2	1	3	4	3
Putative uncharacterized protein Smp_202690 OS=Schistosoma mansoni (Blood fluke) GN=Smp_202690 PE=4 SV=1	tr|G4VIX0|G4VIX0_SCHMA	15,250.5		2	3	5		0.174	0.384	0.514		ImQDSIDKGK-VVLLPIDGSEHAER	AFQWYLTNMK-FVNIVEPVYATPAVGLTmETPPLTDITK-SIEDHNANLIIMGSR	AFQWYLTNMK-IMQDSIDKGK-KYDINcQAFLHVDNRPGAALLK-SIEDHNANLIIMGSR-VVLLPIDGSEHAER		0	0	0		0	0	0		2	5	7		2	8	0.5	2	5	7	4	1.4
Putative uncharacterized protein OS=Schistosoma mansoni (Blood fluke) GN=Smp_178810 PE=4 SV=1	tr|C4QP66|C4QP66_SCHMA	44,265.1		2				0.0825				GDLNQLDNLR-ILLNTTIGmIYLTALSDLPSAR				0				0				2				1	12	0.5	2	0.5	0.5	4	1
Tip120, putative OS=Schistosoma mansoni (Blood fluke) GN=Smp_170510 PE=4 SV=1	tr|G4M1G1|G4M1G1_SCHMA	145,673.4		2				0.0229				AIQIIASSPLQLDLSK-YAQVLFTPLFNQLK				0				0				2				1	6	0.5	2	0.5	0.5	4	1
Actin-related protein 2, arp2 OS=Schistosoma mansoni (Blood fluke) GN=Smp_101290.2 PE=3 SV=1	tr|G4VBW8|G4VBW8_SCHMA	43,437.1		2				0.0677				GYAFNQTADFETIR-ILLTEPPLNPLR				0				0				2				1	8	0.5	2	0.5	0.5	4	1
Putative preprotein translocase secy subunit (Sec61) OS=Schistosoma mansoni (Blood fluke) GN=Smp_053820 PE=3 SV=1	tr|G4VHS1|G4VHS1_SCHMA	52,039.9		1				0.0232				AISPTTINTGR				0				0				2				1	0.5	0.5	2	0.5	0.5	4	1
Putative rac gtpase OS=Schistosoma mansoni (Blood fluke) GN=Smp_062300.1 PE=3 SV=1	tr|G4VMJ9|G4VMJ9_SCHMA	20,968.5		2		2		0.154		0.165		cVVVGDGAVGK-KPVNLGLWDTAGQEDYDR		KPVNLGLWDTAGQEDYDR-YLEcSALTQFGLK		2		2		tr|Q8I898|Q8I898_SCHMA,tr|G4VC76|G4VC76_SCHMA-tr|Q8I898|Q8I898_SCHMA		tr|Q8I898|Q8I898_SCHMA		2		2		1	5	0.5	2	0.5	2	4	4
Uncharacterized protein OS=Schistosoma mansoni (Blood fluke) GN=Smp_163840 PE=4 SV=1	tr|G4VTM0|G4VTM0_SCHMA	28,771.7		2		2		0.0784		0.133		RVGLGQLISVITGPLVFPAK-VGLGQLISVITGPLVFPAK		SLPYATLTHHPLYSK-VGLGQLISVITGPLVFPAK		0		0		0		0		2		2		1	5	0.5	2	0.5	2	4	4
26S proteasome subunit ATPase 4 OS=Schistosoma mansoni (Blood fluke) GN=RPT4 PE=2 SV=1	tr|A9NI53|A9NI53_SCHMA,tr|C4QMB3|C4QMB3_SCHMA	45,811.7		2				0.059				AIcTEAGLLALR-AVANQTSATFLR				0				0				2				0.5	4	0.5	2	0.5	0.5	4	1
Dolichyl-diphosphooligosaccharide--protein glycosyltransferase subunit 1 OS=Schistosoma mansoni (Blood fluke) GN=Smp_105680.1 PE=3 SV=1	tr|G4LWC8|G4LWC8_SCHMA	66,266.1		2	5	2		0.0519	0.116	0.0519		LDFDYGIGQQVAVNSLK-NLLDSTEVTLVPR	AANLVDEHIQDFK-DLIQEGIQLAEK-LDFDYGIGQQVAVNSLK-NLLDSTEVTLVPR-SLNQQLMSVQNK	LDFDYGIGQQVAVNSLK-NLLDSTEVTLVPR		0	5	2		0	tr|G4LWC9|G4LWC9_SCHMA	tr|G4LWC9|G4LWC9_SCHMA		2	5	2		0.5	4	0.5	2	5	2	4	0.4
Putative uncharacterized protein OS=Schistosoma mansoni (Blood fluke) GN=Smp_075370 PE=4 SV=1	tr|G4LX29|G4LX29_SCHMA	41,880.3		2				0.0596				FLADQIIKK-GHTNITIScLQDR				0				0				2				0.5	4	0.5	2	0.5	0.5	4	1
Putative small nuclear ribonucleoprotein G (Snrnp-G) OS=Schistosoma mansoni (Blood fluke) GN=Smp_038680 PE=4 SV=1	tr|G4VI89|G4VI89_SCHMA	8,601.1		1				0.171				GNSINIVEGVDRI				0				0				2				0.5	3	0.5	2	0.5	0.5	4	1
Putative ubiquitin-protein ligase BRE1 OS=Schistosoma mansoni (Blood fluke) GN=Smp_139810 PE=4 SV=1	tr|G4VDG5|G4VDG5_SCHMA	193,067.4		2	5	3		0.0184	0.0622	0.0415		NIEAVPPGSLSFGIQTIHGSR-NLINDELKVR	FTTQLIINKPTSGDNHIAQPVDPDAR-GVDYVVGMR-LATMNLGPQDETWSTLGLK-LYIYATPINNNELPQSLPLVYTYLIEAPPR-NIEAVPPGSLSFGIQTIHGSR	LATMNLGPQDETWSTLGLK-LYIYATPINNNELPQSLPLVYTYLIEAPPR-NIEAVPPGSLSFGIQTIHGSR		0	0	0		0	0	0		2	5	3		0.5	2	0.5	2	5	3	4	0.6
Putative translation initiation inhibitor OS=Schistosoma mansoni (Blood fluke) GN=Smp_151690 PE=4 SV=1	tr|G4VND5|G4VND5_SCHMA	14,163.0		1				0.125				VNTIYAQYFSDPYPAR				0				0				2				0.5	2	0.5	2	0.5	0.5	4	1
Putative 40s ribosomal protein S19 OS=Schistosoma mansoni (Blood fluke) GN=Smp_174950 PE=4 SV=1	tr|G4VR71|G4VR71_SCHMA	16,148.4		1				0.127				LSSANQLAPYNPDWFYVR				0				0				2				0.5	2	0.5	2	0.5	0.5	4	1
Ubiquitin-specific peptidase 5 (C19 family) OS=Schistosoma mansoni (Blood fluke) GN=Smp_069960 PE=4 SV=1	tr|G4LXM5|G4LXM5_SCHMA	102,559.0		2		2		0.0218		0.0218		AESVLLAEER-LATSIALIQR		AESVLLAEER-FTVGTDWLPK		0		0		0		0		2		2		0.5	1	0.5	2	0.5	2	4	4
Putative cop-coated vesicle membrane protein P24 (Emp24/gp25l family) OS=Schistosoma mansoni (Blood fluke) GN=Smp_154960.1 PE=3 SV=1	tr|G4V867|G4V867_SCHMA	25,014.2		2	1	2		0.0811	0.0405	0.113		AESFGIELK-QVIISNVER	QVIISNVER	QVIISNVER-VAYSAIPTSYPTHTLR		0	0	0		0	0	0		2	1	2		0.5	1	0.5	2	1	2	4	2
Annexin OS=Schistosoma mansoni (Blood fluke) GN=Smp_146690 PE=3 SV=1	tr|G4VI60|G4VI60_SCHMA	79,804.8		1				0.0227				GAGTDEDALIEILcSR				0				0				2				0.5	1	0.5	2	0.5	0.5	4	1
Putative uncharacterized protein OS=Schistosoma mansoni (Blood fluke) GN=Smp_127820 PE=4 SV=1	tr|G4VMP0|G4VMP0_SCHMA	105,561.9		2				0.0342				LYPLTTLSSSYVINK-VTSTESPVVLEGLSIDK				0				0				2				0.5	1	0.5	2	0.5	0.5	4	1
Lon protease homolog OS=Schistosoma mansoni (Blood fluke) GN=Smp_126490 PE=3 SV=1	tr|G4VN42|G4VN42_SCHMA	115,890.2		2				0.0276				ILEFIAVSQLK-VLFITTANQLDTIPEPLR				0				0				2				0.5	1	0.5	2	0.5	0.5	4	1
Uncharacterized protein OS=Schistosoma mansoni (Blood fluke) GN=Smp_096290.2 PE=4 SV=1	tr|G4VS50|G4VS50_SCHMA,tr|G4VS51|G4VS51_SCHMA	11,325.3		2	1	1		0.451	0.206	0.206		LAGLSGALAVIASAYGAHGFRDEQDK-TGAYYHLVHSVALLTTPLFR	LAGLSGALAVIASAYGAHGFR	LAGLSGALAVIASAYGAHGFR		0	0	0		0	0	0		2	1	2		0.5	1	0.5	2	1	2	4	2
Disulfide oxidoreductase, putative OS=Schistosoma mansoni (Blood fluke) GN=Smp_137540 PE=4 SV=1	tr|G4LX00|G4LX00_SCHMA	76127.9		2				0.0463				LIIDLDNSTENNLENPK-TGINLTDTGHVSYFR				0				0				2				0.5	0.5	0.5	2	0.5	0.5	4	1
Putative uncharacterized protein OS=Schistosoma mansoni (Blood fluke) GN=Smp_004550.1 PE=4 SV=1	tr|G4LXG8|G4LXG8_SCHMA	17376.7		1		1		0.0878		0.0878		IALAPFIIAEQER		IALAPFIIAEQER		0		0		0		0		2		1		0.5	0.5	0.5	2	0.5	1	4	2
Putative rab-18 OS=Schistosoma mansoni (Blood fluke) GN=Smp_008230 PE=3 SV=1	tr|G4V7H8|G4V7H8_SCHMA	23993.4		2				0.123				LLLIGDSGVGK-TSEGVNQLFSDVVTR				1				tr|G4V9C3|G4V9C3_SCHMA,tr|Q26554|Q26554_SCHMA				2				0.5	0.5	0.5	2	0.5	0.5	4	1
Putative uncharacterized protein Smp_200180 OS=Schistosoma mansoni (Blood fluke) GN=Smp_200180 PE=4 SV=1	tr|G4VB73|G4VB73_SCHMA,tr|G4VB75|G4VB75_SCHMA	10382.8		2				0.256				NFGSYVTHETK-YSVEKDIAAFIK				0				0				2				0.5	0.5	0.5	2	0.5	0.5	4	1
Uncharacterized protein OS=Schistosoma mansoni (Blood fluke) GN=Smp_079770.2 PE=3 SV=1	tr|G4VFC1|G4VFC1_SCHMA	41236.8		2				0.0712				EATEELIGYDR-LVALNFDEIVNNEEK				2				tr|G4VFC2|G4VFC2_SCHMA				2				0.5	0.5	0.5	2	0.5	0.5	4	1
Glut4 vesicle protein-related OS=Schistosoma mansoni (Blood fluke) GN=Smp_050640 PE=4 SV=1	tr|G4VI99|G4VI99_SCHMA	35681.2		1				0.0405				LPVQLVPDIDIQR				0				0				2				0.5	0.5	0.5	2	0.5	0.5	4	1
Nardilysin (M16 family) OS=Schistosoma mansoni (Blood fluke) GN=Smp_156960.2 PE=4 SV=1	tr|G4VKA9|G4VKA9_SCHMA	94225.5		2				0.0261				DLFTYTIGFFK-ITNIVYEYLR				0				0				2				0.5	0.5	0.5	2	0.5	0.5	4	1
Putative glutamate receptor, kainate OS=Schistosoma mansoni (Blood fluke) GN=Smp_153780 PE=4 SV=1	tr|G4VQN6|G4VQN6_SCHMA	104916		2				0.029				FTTLVNNFEGILK-SPIESAEDLANQEK				0				0				2				0.5	0.5	0.5	2	0.5	0.5	4	1
Putative 116 kD U5 small nuclear ribonucleoprotein component OS=Schistosoma mansoni (Blood fluke) GN=Smp_096450.2 PE=4 SV=1	tr|G4VR47|G4VR47_SCHMA,tr|G4VR48|G4VR48_SCHMA	110900		2				0.0285				IAVEPANPSELPK-VGSTYTGTLDNNLGR				0				0				2				0.5	0.5	0.5	2	0.5	0.5	4	1
Heat shock protein 70 (Hsp70)-4, putative OS=Schistosoma mansoni (Blood fluke) GN=Smp_069130.2 PE=3 SV=1	tr|C4QFX9|C4QFX9_SCHMA	94464.1	4	14	19	24	0.0673	0.223	0.314	0.403	IGDASQIFSEPR-LQQVMNIQNTFTSFTR-QAYIDKLAELR-YANKDDLPNQNIVIGTFK	ATPTcVAFSGDLVLVGTAAK-aVSVVGFDIGSLTSYIGVAR-FASEFQQQYK-GcAFQAAIcSPAFK-IGDASQIFSEPR-LKEITETTIGSK-LKSEDVHSVELIGGSSR-QAYIDKLAELR-QIVLLQHGAFTLEAR-SEDVHSVELIGGSSR-TSLNADEAVAR-VLATTcDAFLGGR-YANKDDLPNQNIVIGTFK-YHDLSIEVSNmQFTTK	aVSVVGFDIGSLTSYIGVAR-FASEFQQQYK-GcAFQAAIcSPAFK-GGGVEVITNEYSER-IGDASQIFSEPR-LKEITETTIGSK-LKSEDVHSVELIGGSSR-LQQVMNIQNTFTSFTR-NMcIEVFPFLHPIPSSR-QAYIDKLAELR-QcMQTEEIDGILTTQGK-QIVLLQHGAFTLEAR-SEDVHSVELIGGSSR-SKGDPIVHR-SMSANSSELPINVESLAEDRDLTNK-TPFVPEQILAIQMNK-TSLNADEAVAR-VLATTcDAFLGGR-YANKDDLPNQNIVIGTFK	ANEHLNRPLAVDNFNR-ATPTcVAFSGDLVLVGTAAK-aVSVVGFDIGSLTSYIGVAR-GcAFQAAIcSPAFK-GGGVEVITNEYSER-IGDASQIFSEPR-KFMTHQVEAAR-LKEITETTIGSK-LKSEDVHSVELIGGSSR-LQQVMNIQNTFTSFTR-NMcIEVFPFLHPIPSSR-QcMQTEEIDGILTTQGK-QIVLLQHGAFTLEAR-QLNEFcEIGANLIQQDK-QLNEFcEIGANLIQQDKLER-SKGDPIVHR-SMSANSSELPINVESLAEDR-SMSANSSELPINVESLAEDRDLTNK-TDFEELcSDLVER-TPFVPEQILAIQMNK-TSLNADEAVAR-VLATTcDAFLGGR-YANKDDLPNQNIVIGTFK-YHDLSIEVSNMQFT…	3	13	0	0	tr|C4QFY0|C4QFY0_SCHMA-tr|O17461|O17461_SCHMA,tr|C4QFY0|C4QFY0_SCHMA	tr|C4QFY0|C4QFY0_SCHMA-tr|O17461|O17461_SCHMA,tr|C4QFY0|C4QFY0_SCHMA	0	0	5	19	27	41		0.5	0.5	5	19	27	41	3.8	1.51852
Glycerol-3-phosphate dehydrogenase [NAD(+)] OS=Schistosoma mansoni (Blood fluke) GN=Smp_030500.2 PE=3 SV=1	tr|C4Q5J9|C4Q5J9_SCHMA	28,361.7	4	10			0.195	0.414			LPENVVADPDVK-LTEIINTSHENVK-SFIYQFFADR-VSVIGSGNWGSTIAK	DADVLIIVmPHQFLNR-FPEYVPEVR-KFPEYVPEVR-KLFQTDYFR-KLTEIINTSHENVK-LPENVVADPDVK-LTEIINTSHENVK-NIVAVAAGVIEGLGYGDNTK-SFIYQFFADR-VSVIGSGNWGSTIAK			4	10			tr|C4Q5J8|C4Q5J8_SCHMA	tr|C4Q5J8|C4Q5J8_SCHMA			4	15				9	19	4	15	0.5	0.5	3.75	1
Glycerol-3-phosphate dehydrogenase [NAD(+)] OS=Schistosoma mansoni (Blood fluke) GN=Smp_030500.1 PE=3 SV=1	tr|C4Q5J8|C4Q5J8_SCHMA	38861.7	4	10	9	8	0.142	0.302	0.362	0.308	LPENVVADPDVK-LTEIINTSHENVK-SFIYQFFADR-VSVIGSGNWGSTIAK	DADVLIIVmPHQFLNR-FPEYVPEVR-KFPEYVPEVR-KLFQTDYFR-KLTEIINTSHENVK-LPENVVADPDVK-LTEIINTSHENVK-NIVAVAAGVIEGLGYGDNTK-SFIYQFFADR-VSVIGSGNWGSTIAK	DADVLIIVMPHQFLNR-KLTEIINTSHENVK-LHGQSAQGPLTAAEVYAMLER-LPENVVADPDVK-LTEIINTSHENVK-MWVFEELVNGR-NIVAVAAGVIEGLGYGDNTK-QMGIALATTNEPLAQLEK-VSVIGSGNWGSTIAK	DADVLIIVMPHQFLNR-KLTEIINTSHENVK-LHGQSAQGPLTAAEVYAMLER-LPENVVADPDVK-LTEIINTSHENVK-NIVAVAAGVIEGLGYGDNTK-SFIYQFFADR-VSVIGSGNWGSTIAK	4	10	0	0	tr|C4Q5J9|C4Q5J9_SCHMA	tr|C4Q5J9|C4Q5J9_SCHMA	0	0	4	15	12	13		0.5	0.5	4	15	12	13	3.75	1.08333
Uncharacterized protein OS=Schistosoma mansoni (Blood fluke) GN=Smp_011830 PE=4 SV=1	tr|G4VT07|G4VT07_SCHMA	24,485.1	2	4		3	0.144	0.204		0.204	DDGVLYTIAGNLLR-EQFSTSISDGIAYIIER	DDGVLYTIAGNLLR-EQFSTSISDGIAYIIER-LLSYAAIFSYR-SREQFSTSISDGIAYIIER		DDGVLYTIAGNLLR-LLSYAAIFSYR-SREQFSTSISDGIAYIIER	0	0		0	0	0		0	2	7		3		13	4	2	7	0.5	3	3.5	6
Putative sarcoplasmic calcium-binding protein (SCP) OS=Schistosoma mansoni (Blood fluke) GN=Smp_123080 PE=4 SV=1	tr|G4VLG0|G4VLG0_SCHMA	54,849.6	2	8	8	6	0.0584	0.234	0.223	0.184	AIEIDNSGYISQASYR-SIPKDcELIFR	AEDYGTIDcGPVWESK-AIEIDNSGYISQASYR-cHDLLQIGQFLIQR-IFIDFFILDNSK-ILQEAWHVGR-SIPKDcELIFR-SNINQLWGLLINYK-TIELPEVTGGPTWIR	AEDYGTIDcGPVWESK-AIEIDNSGYISQASYR-cHDLLQIGQFLIQR-IFIDFFILDNSK-ILDTDKDGK-RLDINETMK-SLKGELHQNFNEK-SNINQLWGLLINYK	AEDYGTIDcGPVWESK-AIEIDNSGYISQASYR-cHDLLQIGQFLIQR-IFIDFFILDNSK-SLKGELHQNFNEK-SNINQLWGLLINYK	0	0	0	0	0	0	0	0	4	13	11	9		11	27	4	13	11	9	3.25	0.818182
Family C56 non-peptidase homologue (C56 family) OS=Schistosoma mansoni (Blood fluke) GN=Smp_082030 PE=4 SV=1	tr|G4VDR4|G4VDR4_SCHMA	19,091.6	4	8	10	10	0.266	0.603	0.842	0.842	AGVNVTVGGLQGDGVLK-YcEDNVVVDDK-YcEDNVVVDDKLVTSR-YIAAIcAAPIALESHK	AGVNVTVGGLQGDGVLK-GPGTAFAFAMK-LTSYPGFQDQLPSYK-LVELLcGKPK-sASALLILSEGAEEIEAVTVADVLAR-YcEDNVVVDDK-YcEDNVVVDDKLVTSR-YIAAIcAAPIALESHK	AGVNVTVGGLQGDGVLK-GPGTAFAFAmK-GSNGVcIKPNVSLSSVSSK-LFDLVVMPGGMGGSNAMASSELVGK-LTSYPGFQDQLPSYK-LVELLcGKPK-sASALLILSEGAEEIEAVTVADVLAR-YcEDNVVVDDK-YcEDNVVVDDKLVTSR-YIAAIcAAPIALESHK	AGVNVTVGGLQGDGVLK-GPGTAFAFAMK-GSNGVcIKPNVSLSSVSSK-LFDLVVmPGGmGGSNAMASSELVGK-LTSYPGFQDQLPSYK-LVELLcGKPK-sASALLILSEGAEEIEAVTVADVLAR-YcEDNVVVDDK-YcEDNVVVDDKLVTSR-YIAAIcAAPIALESHK	0	0	0	0	0	0	0	0	6	19	20	31		33	33	6	19	20	31	3.16667	1.55
Putative titin OS=Schistosoma mansoni (Blood fluke) GN=Smp_105020 PE=4 SV=1	tr|G4V6G9|G4V6G9_SCHMA	83,180.3	1	8	4	7	0.0211	0.155	0.0947	0.164	GLLAIEAIEANLHAPR	DGVALSAGSR-GLLAIEAIEANLHAPR-ITGSLELGIASLK-KVDcSPELNK-LHVIAENQLGK-SAPQFTQQPVISSSDVLEGEPVR-SGNLLTSGTR-VSGKPTPQLTWYLNDEPIEQDSITK	GLLAIEAIEANLHAPR-ITGSLELGIASLK-IYSDGAINYLEMNR-YIEDEEVDSAPNFDVKPQPATIAEGSPVK	AEAETILTVLLAEDFRPDLK-GLLAIEAIEANLHAPR-IAPPGDLQVQWFK-ITGSLELGIASLK-LHVIAENQLGK-SAPQFTQQPVISSSDVLEGEPVR-YIEDEEVDSAPNFDVKPQPATIAEGSPVK	0	0	0	0	0	0	0	0	5	15	7	10		5	18	5	15	7	10	3	1.42857
Putative adp,ATP carrier protein OS=Schistosoma mansoni (Blood fluke) GN=Smp_079220 PE=3 SV=1	tr|G4VP51|G4VP51_SCHMA	29,935.6	3	6	3	4	0.112	0.279	0.174	0.228	SAFQQNKDDPYLVAFYK-YFPTQALNFAFK-YFPTQALNFAFKDK	GFVIScVGIIVYR-GLSFAENFLLSGAAAVIAK-LDKPYTGVIDcTLR-SAFQQNKDDPYLVAFYK-YFPTQALNFAFK-YFPTQALNFAFKDK	GLSFAENFLLSGAAAVIAK-SAFQQNKDDPYLVAFYK-YFPTQALNFAFK	GLSFAENFLLSGAAAVIAK-GVAGAGVLAGFDK-LDKPYTGVIDcTLR-SAFQQNKDDPYLVAFYK	0	0	0	0	0	0	0	0	4	12	4	6		8	13	4	12	4	6	3	1.5
Putative 60s ribosomal protein L12 OS=Schistosoma mansoni (Blood fluke) GN=Smp_012750 PE=3 SV=1	tr|G4V9G5|G4V9G5_SCHMA	17,731.0	2	6	3	3	0.176	0.521	0.236	0.285	ELSGTVKEVLGTAR-VIGGEVGATSSLAPK	ELSGTVKEVLGTAR-HNGNLTFDEIIEIAR-IGPLGLSPK-QATISVVPTASSLIIK-SVGcTVDGESPQVmIEK-VIGGEVGATSSLAPK	HNGNLTFDEIIEIAR-IGPLGLSPK-VIGGEVGATSSLAPK	HNGNLTFDEIIEIAR-SVGcTVDGESPQVMIEK-VIGGEVGATSSLAPK	0	0	0	0	0	0	0	0	4	12	4	7		0.5	5	4	12	4	7	3	1.75
Cell polarity protein OS=Schistosoma mansoni (Blood fluke) GN=Smp_153310.1 PE=4 SV=1	tr|G4VK20|G4VK20_SCHMA	85,843.8	3	5	12	17	0.0564	0.104	0.281	0.361	EGSPVISLLFLPGEGR-IYGSPGIVFTVQR-SIIHAHFTYDSSGPAK	EGSPVISLLFLPGEGR-IYGSPGIVFTVQR-RVTGFGLQNFTSGSGENAK-SIIHAHFTYDSSGPAK-SQPLSNDSAVESTPSTPAK	EGSPVISLLFLPGEGR-HTDSYScHQSSAYGcPESPSALAFDEFLGLLAIGTSK-IVcASADGTLDLFELDSR-IYGSPGIVFTVQR-LEWNAVATLLDGQIAVLSLPNLR-NGHMTLGDDALTAcTSSIISDSVPVDK-RVTGFGLQNFTSGSGENAK-SIIHAHFTYDSSGPAK-SQPLSNDSAVESTPSTPAK-TEKEVEPSLPVPPAPR-VTGFGLQNFTSGSGENAK-YAVSVLQDHEHHVcYQFGSK	DQPVEWASWR-EGSPVISLLFLPGEGR-ELVAIDLTQPDWPVYDSPYLNcmDFTPVTAITHIGQVPPALIHR-EVEPSLPVPPAPR-HTDSYScHQSSAYGcPESPSALAFDEFLGLLAIGTSK-IVcASADGTLDLFELDSR-IYGSPGIVFTVQR-LEWNAVATLLDGQIAVLSLPNLR-NGHMTLGDDALTAcTSSIISDSVPVDK-NGHMTLGDDALTAcTSSIISDSVPVDKR-RIHDYTLGK-RVTGFGLQNFTSGSGENAK-SIIHAHFTYDSSGPAK-SQPLSNDSAVESTPSTPAK-TEKEVEPSLPVPPAPR-VTGFGLQNFTSGSGENAK-YAVSVLQDHEHHVcYQFGSK	0	0	0	12	0	0	0	tr|G4VK21|G4VK21_SCHMA	3	9	28	39		2	7	3	9	28	39	3	1.39286
RNA and export factor binding protein, putative OS=Schistosoma mansoni (Blood fluke) GN=Smp_005260.1 PE=4 SV=1	tr|G4LZ21|G4LZ21_SCHMA	23,389.6	2	4			0.131	0.286			GSVSTGGNATR-SLGTAEVVFVNPLSATK	GSVSTGGNATR-LHISNLDFGVNNDDINELFR-mDQSLEDIIQQKR-SLGTAEVVFVNPLSATK			0	0			0	0			3	9				0.5	3	3	9	0.5	0.5	3	1
Putative rab15, 13, 10, 1, 35, 5, and OS=Schistosoma mansoni (Blood fluke) GN=Smp_210430 PE=3 SV=1	tr|G4V9C3|G4V9C3_SCHMA	24,441.8	1	4	4	5	0.0505	0.239	0.239	0.312	LQIWDTAGQER	DATNVENAFLK-FADETFNETYISTIGVDFK-LLLIGDSGVGK-LQIWDTAGQER	DATNVENAFLK-FADETFNETYISTIGVDFK-LLLIGDSGVGK-LQIWDTAGQER	DATNVENAFLK-EFADKNQMSFIETSAK-FADETFNETYISTIGVDFK-LLLIGDSGVGK-LQIWDTAGQER	1	2	2	2	tr|C4PY91|C4PY91_SCHMA,tr|G4LXZ3|G4LXZ3_SCHMA,tr|G4VJY6|G4VJY6_SCHMA,tr|Q26554|Q26554_SCHMA,tr|G4LXF1|G4LXF1_SCHMA	tr|G4V7H8|G4V7H8_SCHMA,tr|Q26554|Q26554_SCHMA-tr|C4PY91|C4PY91_SCHMA,tr|G4VGM5|G4VGM5_SCHMA,tr|G4LXZ3|G4LXZ3_SCHMA,tr|G4LV92|G4LV92_SCHMA,tr|G4VJY6|G4VJY6_SCHMA,tr|Q26554|Q26554_SCHMA,tr|G4LXF1|G4LXF1_SCHMA	tr|Q26554|Q26554_SCHMA-tr|C4PY91|C4PY91_SCHMA,tr|G4VJY6|G4VJY6_SCHMA,tr|Q26554|Q26554_SCHMA,tr|G4LXF1|G4LXF1_SCHMA	tr|G4LXV1|G4LXV1_SCHMA,tr|Q26554|Q26554_SCHMA-tr|C4PY91|C4PY91_SCHMA,tr|G4LXZ3|G4LXZ3_SCHMA,tr|G4VJY6|G4VJY6_SCHMA,tr|Q26554|Q26554_SCHMA,tr|G4VGM5|G4VGM5_SCHMA,tr|G4LXF1|G4LXF1_SCHMA	2	6	6	7		2	7	2	6	6	7	3	1.16667
Putative methylthioadenosine phosphorylase OS=Schistosoma mansoni (Blood fluke) GN=Smp_171620 PE=3 SV=1	tr|G4VP86|G4VP86_SCHMA	32,906.0	2	3	2	6	0.117	0.147	0.097	0.314	TVTTPFGNPSGVLTEGFVK-VGIIGGSGFDDPDLLK	GVPcVVLPR-TVTTPFGNPSGVLTEGFVK-VGIIGGSGFDDPDLLK	QDLLHQGSNDK-WGFDLINMTLVPEVSLAR	EHLLLPSEINYR-KPGDFVVLNQFYDNTQNR-QDLLHQGSNDK-TVTTPFGNPSGVLTEGFVK-VGIIGGSGFDDPDLLK-WGFDLINMTLVPEVSLAR	0	0	1	1	0	0	tr|I0B503|I0B503_SCHMA	tr|I0B503|I0B503_SCHMA	2	6	2	7		1	2	2	6	2	7	3	3.5
Receptor for activated PKC, putative OS=Schistosoma mansoni (Blood fluke) GN=Smp_102040.2 PE=4 SV=1	tr|C4QP68|C4QP68_SCHMA	34,432.9	1	2			0.0671	0.0703			GWVTQIATNATQPDLLVSASR	ESGEYGVPVR-SVLSVAFSADNR			0	0			0	0			1	3				8	17	1	3	0.5	0.5	3	1
Nucleoside diphosphate kinase OS=Schistosoma mansoni (Blood fluke) GN=Smp_092750 PE=3 SV=1	tr|G4VJY9|G4VJY9_SCHMA	16,850.0	1	2	6	6	0.094	0.154	0.564	0.584	NVVHGSDSTESANR	GLVGEVIQR-NVVHGSDSTESANR	GDYcQDVGR-GLVGEVIQR-LVAYMSSGPVVPMVFEGR-MMHASEQLLQTHYEALK-NVVHGSDSTESANR-TMLGATKPEAScPGSIR	GLVGEVIQR-LVAYMSSGPVVPMVFEGR-MMHASEQLLQTHYEALK-NVVHGSDSTESANR-TFIMVKPDGVQR-TMLGATKPEAScPGSIR	0	0	0	0	0	0	0	0	1	3	15	28		6	22	1	3	15	28	3	1.86667
Thymidylate kinase OS=Schistosoma mansoni (Blood fluke) GN=Smp_001360 PE=4 SV=1	tr|C4PXA6|C4PXA6_SCHMA	25,486.0	1	2	5	6	0.0766	0.0766	0.23	0.279	KTQSELLQEALTQITGK	KTQSELLQEALTQITGK-TQSELLQEALTQITGK	AGISVVVDR-KTQSELLQEALTQITGK-LLTEYSDGK-LQLEPHAAHLLYIANR-TQSELLQEALTQITGK	GLFVVFEGVEK-KTQSELLQEALTQITGK-LLTEYSDGK-LQLEPHAAHLLYIANR-QDEISSALK-TQSELLQEALTQITGK	0	0	0	0	0	0	0	0	1	3	9	12		3	6	1	3	9	12	3	1.33333
60S ribosomal protein L14, putative OS=Schistosoma mansoni (Blood fluke) GN=Smp_175740.1 PE=4 SV=1	tr|G4M1F3|G4M1F3_SCHMA	15,181.3	1	3			0.0923	0.285			VLIDGPcSGVPR	VLIDGPcSGVPR-VVFIASGPYAK-YDITKDWENTAWAR			1	3			tr|Q15ER7|Q15ER7_SCHMA	tr|Q15ER7|Q15ER7_SCHMA			1	3				3	12	1	3	0.5	0.5	3	1
Putative tegumental protein OS=Schistosoma mansoni (Blood fluke) GN=SmTAL9 PE=2 SV=1	tr|G4VTN2|G4VTN2_SCHMA	21,765.3	1	1			0.0598	0.0598			TTVLLEQLIPR	TTVLLEQLIPR			0	0			0	0			1	3				3	3	1	3	0.5	0.5	3	1
60S ribosomal protein L14, putative OS=Schistosoma mansoni (Blood fluke) GN=Smp_175740.2 PE=2 SV=1	tr|Q15ER7|Q15ER7_SCHMA	17,045.7	1	3			0.0822	0.253			VLIDGPcSGVPR	VLIDGPcSGVPR-VVFIASGPYAK-YDITKDWENTAWAR			1	3			tr|G4M1F3|G4M1F3_SCHMA	tr|G4M1F3|G4M1F3_SCHMA			1	3				3	12	1	3	0.5	0.5	3	1
Proteasome subunit alpha type OS=Schistosoma mansoni (Blood fluke) GN=Smp_076230 PE=3 SV=1	tr|G4LZ69|G4LZ69_SCHMA	29,736.3	1	3	9	10	0.0568	0.167	0.439	0.439	NYTEDAVADEYGTVK	IALLDDHVAVAFAGLTADAR-KGSTAIGVR-NYTEDAVADEYGTVK	AITIFSPDGHLFQVEYAQEAVK-ALmEVVQSGAK-APSKPGEPFVDWQMLEFADIQR-IALLDDHVAVAFAGLTADAR-KGSTAIGVR-KIALLDDHVAVAFAGLTADAR-LTVEDPVSLEYIAR-NYTEDAVADEYGTVK-WKAPSKPGEPFVDWQMLEFADIQR	AITIFSPDGHLFQVEYAQEAVK-AITIFSPDGHLFQVEYAQEAVKK-ALMEVVQSGAK-APSKPGEPFVDWQMLEFADIQR-IALLDDHVAVAFAGLTADAR-KGSTAIGVR-KIALLDDHVAVAFAGLTADAR-LTVEDPVSLEYIAR-NYTEDAVADEYGTVK-WKAPSKPGEPFVDWQMLEFADIQR	0	0	0	0	0	0	0	0	1	3	18	29		2	6	1	3	18	29	3	1.61111
Putative dynein light chain OS=Schistosoma mansoni (Blood fluke) GN=Smp_174510 PE=4 SV=1	tr|G4V850|G4V850_SCHMA	11,888.7	1	2	1	1	0.115	0.212	0.0962	0.0962	TQVLHTDSSSTQ	LENLTFLLFR-TQVLHTDSSSTQ	LENLTFLLFR	LENLTFLLFR	0	0	0	0	0	0	0	0	1	3	1	1		2	5	1	3	1	1	3	1
Putative uncharacterized protein OS=Schistosoma mansoni (Blood fluke) GN=Smp_161030 PE=4 SV=1	tr|G4V9J6|G4V9J6_SCHMA	30,571.0	1	1	5	7	0.0453	0.0453	0.332	0.362	LQPFFVVVGLLR	LQPFFVVVGLLR	DVKDPMFALQAFLEWR-ETWPDYPGQLQVIHQAIR-LQPFFVVVGLLR-QTFGSGNLSTALYIR-SYNLLYVGSVEEDTENIQQFIDEIDGK	DVKDPmFALQAFLEWR-ETWPDYPGQLQVIHQAIR-IVNINcESSLK-LQPFFVVVGLLR-QTFGSGNLSTALYIR-SFAVVLLNQPmLK-VDIEDANHFKK	0	0	0	0	0	0	0	0	1	3	11	16		1	4	1	3	11	16	3	1.45455
Eukaryotic translation initiation factor 5A OS=Schistosoma mansoni (Blood fluke) GN=Smp_039400 PE=3 SV=1	tr|G4VDD2|G4VDD2_SCHMA	17,752.3	1	2	4	5	0.106	0.181	0.275	0.381	sIVDDEEFATGDSGASK	sIVDDEEFATGDSGASK-VHLVGIDIFTGK	GESDNMIVTILSAMDER-TSSHTMDVPVITSK-VHLVGIDIFTGK-VHLVGIDIFTGKK	GESDNMIVTILSAMDER-sIVDDEEFATGDSGASK-TSSHTMDVPVITSK-VHLVGIDIFTGK-VHLVGIDIFTGKK	0	0	0	0	0	0	0	0	1	3	9	13		1	5	1	3	9	13	3	1.44444
Rho GDP-dissociation inhibitor-related OS=Schistosoma mansoni (Blood fluke) GN=Smp_045610 PE=4 SV=1	tr|G4VK76|G4VK76_SCHMA	22,969.7	1	3	2	3	0.06	0.17	0.07	0.135	EALLGPALGTFK	EALLGPALGTFK-IQVVYYVQR-SKPVSIVEGcSYR	EALLGPALGTFK-YKEALLGPALGTFK	EALLGPALGTFK-SKPVSIVEGcSYR-YKEALLGPALGTFK	0	0	0	0	0	0	0	0	1	3	3	4		1	15	1	3	3	4	3	1.33333
Signal peptidase complex catalytic subunit SEC11 OS=Schistosoma mansoni (Blood fluke) GN=Smp_031730 PE=3 SV=1	tr|G4VN62|G4VN62_SCHMA	20,883.1	1	3	2	2	0.082	0.246	0.18	0.153	GDVLYLTNYPNEPIR	GDVLYLTNYPNEPIR-GLYAPGQDWLTPSHLIGR-VGDIVVFKIEGR	GDVLYLTNYPNEPIR-GFIPYVGQVTIIMNENPR	GDVLYLTNYPNEPIR-GLLDMDLFDDFKR	0	0	0	0	0	0	0	0	1	3	2	2		1	2	1	3	2	2	3	1
Putative sm29 OS=Schistosoma mansoni (Blood fluke) GN=Sm29 PE=2 SV=1	tr|O96368|O96368_SCHMA	21,197.7	1	2	3	3	0.0576	0.12	0.215	0.215	IPSVPIANPFR	IPSVPIANPFR-VLSGcGAcVTTR	IPSVPIANPFR-TQcNTDLcNGLTVDNTGK-VLSGcGAcVTTR	IPSVPIANPFR-TQcNTDLcNGLTVDNTGK-VLSGcGAcVTTR	0	0	0	0	0	0	0	0	1	3	5	7		1	3	1	3	5	7	3	1.4
GMP synthetase (Glutamine-hydrolysing) OS=Schistosoma mansoni (Blood fluke) GN=Smp_063830 PE=4 SV=1	tr|G4M0Y0|G4M0Y0_SCHMA	81,372.5	1	1			0.0135	0.0135			SLAAYVLPIR	SLAAYVLPIR			0	0			0	0			1	3				0.5	6	1	3	0.5	0.5	3	1
Putative 40s ribosomal protein S14 OS=Schistosoma mansoni (Blood fluke) GN=Smp_053830 PE=3 SV=1	tr|G4VHS0|G4VHS0_SCHMA	16,318.7	1	2			0.0658	0.138			TLGINALHIR	TLGINALHIR-TPSPAAQSALR			0	0			0	0			1	3				0.5	6	1	3	0.5	0.5	3	1
40S ribosomal protein S24 OS=Schistosoma mansoni (Blood fluke) GN=Smp_091640 PE=3 SV=1	tr|G4VLN8|G4VLN8_SCHMA	14,952.5	1	1			0.093	0.093			TSPDVVFAYGFR	TSPDVVFAYGFR			0	0			0	0			1	3				0.5	3	1	3	0.5	0.5	3	1
Putative amidase OS=Schistosoma mansoni (Blood fluke) GN=Smp_004220 PE=4 SV=1	tr|G4VCJ0|G4VCJ0_SCHMA	67,870.3	1	2	3	2	0.0179	0.0423	0.0765	0.0472	LSLLGIVSTAK	LASGQAAVNLISEIK-LSLLGIVSTAK	AFILGLHALFADGGQELR-LSLLGIVSTAK-TLDGFHVIYNDAENPFNK	AFILGLHALFADGGQELR-LSLLGIVSTAK	0	1	2	0	0	tr|O02034|O02034_SCHMA	tr|O02034|O02034_SCHMA	0	1	3	3	2		0.5	2	1	3	3	2	3	0.666667
Putative dnaj homolog subfamily B member 4 OS=Schistosoma mansoni (Blood fluke) GN=Smp_020920.1 PE=4 SV=1	tr|G4VQD2|G4VQD2_SCHMA	37535	1	2	2	2	0.0418	0.0627	0.11	0.116	GNIPADVVFVVKDR	EGDESIKGNIPADVVFVVK-GNIPADVVFVVKDR	EGDESIKGNIPADVVFVVK-MFFGTDDPFSGFFTSGGK	GGPTSSEGGQGYTYTFHGDPR-MFFGTDDPFSGFFTSGGK	0	0	0	0	0	0	0	0	1	3	2	2		0.5	0.5	1	3	2	2	3	1
T-complex protein 1 subunit gamma OS=Schistosoma mansoni (Blood fluke) GN=Smp_041740 PE=3 SV=1	tr|G4VJP7|G4VJP7_SCHMA	60,139.8	3	9	2	2	0.0624	0.222	0.0385	0.0385	GASKDVLNEVER-SVQLANIEAGK-TAIETAILLLR	GASKDVLNEVER-GLDDMLVLLR-LVPGGGAIEmALAQELTQK-PSGAPLFVLNR-SVNSAVQQmVYLAMAQALEVIPR-SVQLANIEAGK-TAIETAILLLR-TIGDEYFTFITK-YWTFGVNGVSGR	GLDDMLVLLR-TAIETAILLLR	GLDDMLVLLR-TAIETAILLLR	0	0	0	0	0	0	0	0	6	17	2	2		38	49	6	17	2	2	2.83333	1
Putative tubulin beta chain OS=Schistosoma mansoni (Blood fluke) GN=Smp_192110 PE=3 SV=1	tr|G4VHK8|G4VHK8_SCHMA	49816.8	13	16	14	18	0.349	0.408	0.441	0.59	AILVDLEPGTmDSVR-FPGQLNADLR-FPGQLNADLRK-GHYTEGAELVDSVLDVVR-GHYTEGAELVDSVLDVVRK-LAVNmVPFPR-LHFFMPGFAPLTSR-LTTPTYGDLNHLVSATMSGVTTcLR-mSVTFIGNSTAIQELFKR-SLTVPELTQQmFDAK-TAVcDIPPR-VSEQFTAMFR-YLTVAAIFR	AILVDLEPGTmDSVR-EVDEQmLNVQNK-FPGQLNADLR-GHYTEGAELVDSVLDVVR-GHYTEGAELVDSVLDVVRK-HGRYLTVAAIFR-ImNTFSVVPSPK-LAVNmVPFPR-LHFFmPGFAPLTSR-LTTPTYGDLNHLVSATMSGVTTcLR-mSVTFIGNSTAIQELFK-mSVTFIGNSTAIQELFKR-SLTVPELTQQmFDAK-TAVcDIPPR-VSEQFTAmFR-YLTVAAIFR	AGPFGQLFRPDNFVFGQSGAGNNWAK-AILVDLEPGTMDSVR-EVDEQmLNVQNK-FPGQLNADLR-FWEVISDEHGIDPTGTYHGDSDLQLER-GHYTEGAELVDSVLDVVR-IMNTFSVVPSPK-KLAVNMVPFPR-LAVNMVPFPR-LHFFMPGFAPLTSR-MSVTFIGNSTAIQELFK-SLTVPELTQQMFDAK-VSEQFTAMFR-YLTVAAIFR	AGPFGQLFRPDNFVFGQSGAGNNWAK-AILVDLEPGTMDSVR-EAEScDcLQGFQLTHSLGGGTGSGMGTLLISK-EIVHIQAGQcGNQIGAK-EVDEQmLNVQNK-FWEVISDEHGIDPTGTYHGDSDLQLER-GHYTEGAELVDSVLDVVR-GHYTEGAELVDSVLDVVRK-IMNTFSVVPSPK-KLAVNMVPFPR-LAVNMVPFPR-LHFFMPGFAPLTSR-LTTPTYGDLNHLVSATmSGVTTcLR-MSVTFIGNSTAIQELFK-MSVTFIGNSTAIQELFKR-SLTVPELTQQMFDAK-VSEQFTAMFR-YLTVAAIFR	13	16	14	17	tr|G4LW34|G4LW34_SCHMA,tr|G4VTA4|G4VTA4_SCHMA-tr|G4LW34|G4LW34_SCHMA	tr|G4LW34|G4LW34_SCHMA,tr|G4VTA4|G4VTA4_SCHMA-tr|G4LW34|G4LW34_SCHMA-tr|G4VTA4|G4VTA4_SCHMA	tr|G4LW34|G4LW34_SCHMA,tr|G4VTA4|G4VTA4_SCHMA-tr|G4VTA5|G4VTA5_SCHMA,tr|G4LW34|G4LW34_SCHMA,tr|G4VTA4|G4VTA4_SCHMA-tr|G4LW34|G4LW34_SCHMA-tr|G4VTA5|G4VTA5_SCHMA,tr|G4VTA4|G4VTA4_SCHMA	tr|G4LW34|G4LW34_SCHMA,tr|G4VTA4|G4VTA4_SCHMA-tr|G4VTA5|G4VTA5_SCHMA,tr|G4LW34|G4LW34_SCHMA,tr|G4VTA4|G4VTA4_SCHMA-tr|G4LW34|G4LW34_SCHMA-tr|G4VTA5|G4VTA5_SCHMA,tr|G4VTA4|G4VTA4_SCHMA	29	73	28	44		0.5	0.5	29	73	28	44	2.51724	1.57143
Putative tropomodulin OS=Schistosoma mansoni (Blood fluke) GN=Smp_003710 PE=4 SV=1	tr|G4VJX4|G4VJX4_SCHMA	40,468.4	2	4	5	7	0.0616	0.14	0.19	0.266	LGLDLETSDAR-NLTELILANPR	LGLDLETSDAR-NLTELILANPR-SGITDLHLANQR-VLNLESNFLTGVILVR	LGLDLETSDAR-NLTELILANPR-NTQLTELHMAATR-VLNLESNFLTGVILVR-VMPDEPPNMTDVEGSIK	LGLDLETSDAR-LTNAMVEPFFDMLQK-NLTELILANPR-NTQLTELHMAATR-SGITDLHLANQR-VLNLESNFLTGVILVR-VMPDEPPNMTDVEGSIK	0	0	0	0	0	0	0	0	2	5	7	14		14	14	2	5	7	14	2.5	2
Actin-related protein 2/3 complex subunit 5 OS=Schistosoma mansoni (Blood fluke) GN=Smp_073720.1 PE=3 SV=1	tr|G4V6Z7|G4V6Z7_SCHMA	17,345.7	2	2	3	5	0.205	0.205	0.364	0.636	LNVSEINSLISSGK-STDAILNILQNAPINSK	LNVSEINSLISSGK-STDAILNILQNAPINSK	LNVSEINSLISSGK-STDAILNILQNAPINSK-TVNVDQLTEPTFQDELTEDIKPSR	GFEQPQEIScAALLTWHEK-LNVSEINSLISSGK-SNQNIDEFLSTMDQDKIDLLMK-STDAILNILQNAPINSK-TVNVDQLTEPTFQDELTEDIKPSR	0	0	0	0	0	0	0	0	2	5	5	10		2	4	2	5	5	10	2.5	2
Putative rap1 and OS=Schistosoma mansoni (Blood fluke) GN=Smp_071250 PE=4 SV=1	tr|G4VFV4|G4VFV4_SCHMA	20,699.8	2	4	3	4	0.141	0.261	0.207	0.288	LVVLGSGGVGK-SALTVQFVQGIFAEK	LVVLGSGGVGK-SALTVQFVQGIFAEK-SNVNEIFHDLVR-YDPTIEDSYR	LVVLGSGGVGK-SALTVQFVQGIFAEK-SNVNEIFHDLVR	LVVLGSGGVGK-SALTVQFVQGIFAEK-SNVNEIFHDLVR-VKDVDEFPLVLVGNK	1	2	1	1	tr|G4VE67|G4VE67_SCHMA	tr|G4V9I1|G4V9I1_SCHMA,tr|G4VE67|G4VE67_SCHMA-tr|G4VE67|G4VE67_SCHMA	tr|G4VE67|G4VE67_SCHMA	tr|G4VE67|G4VE67_SCHMA	2	5	4	6		1	3	2	5	4	6	2.5	1.5
Rac GTPase OS=Schistosoma mansoni (Blood fluke) GN=Rac PE=2 SV=1	tr|Q8I898|Q8I898_SCHMA	20,994.4	2	4		2	0.117	0.271		0.165	APIILVGTK-STTFPVTYAEGcR	APIILVGTK-cVVVGDGAVGK-KPVNLGLWDTAGQEDYDR-STTFPVTYAEGcR		KPVNLGLWDTAGQEDYDR-YLEcSALTQFGLK	0	2		2	0	tr|G4VMJ9|G4VMJ9_SCHMA,tr|G4VC76|G4VC76_SCHMA-tr|G4VMJ9|G4VMJ9_SCHMA		tr|G4VMJ9|G4VMJ9_SCHMA	2	5		2		1	8	2	5	0.5	2	2.5	4
Tubulin beta chain,putative OS=Schistosoma mansoni (Blood fluke) GN=Smp_030730 PE=4 SV=1	tr|G4LW34|G4LW34_SCHMA	46,066.4	15	17	14	18	0.441	0.476	0.478	0.595	AILVDLEPGTmDSVR-FPGQLNADLR-FPGQLNADLRK-GHYTEGAELVDSVLDVVR-GHYTEGAELVDSVLDVVRK-INVYYNEASGGK-LAVNmVPFPR-LHFFMPGFAPLTSR-LTTPTYGDLNHLVSATMSGVTTcLR-mSVTFIGNSTAIQELFKR-NSSYFVDWIPNNVK-SLTVPELTQQmFDAK-TAVcDIPPR-VSEQFTAMFR-YLTVAAIFR	AILVDLEPGTmDSVR-EVDEQmLNVQNK-FPGQLNADLR-GHYTEGAELVDSVLDVVR-GHYTEGAELVDSVLDVVRK-HGRYLTVAAIFR-INVYYNEASGGK-LAVNmVPFPR-LHFFmPGFAPLTSR-LTTPTYGDLNHLVSATMSGVTTcLR-mSVTFIGNSTAIQELFK-mSVTFIGNSTAIQELFKR-NSSYFVDWIPNNVK-SLTVPELTQQmFDAK-TAVcDIPPR-VSEQFTAmFR-YLTVAAIFR	AGPFGQLFRPDNFVFGQSGAGNNWAK-AILVDLEPGTMDSVR-EVDEQmLNVQNK-FPGQLNADLR-FWEVISDEHGIDPTGTYHGDSDLQLER-GHYTEGAELVDSVLDVVR-INVYYNEASGGK-KLAVNMVPFPR-LAVNMVPFPR-LHFFMPGFAPLTSR-MSVTFIGNSTAIQELFK-SLTVPELTQQMFDAK-VSEQFTAMFR-YLTVAAIFR	AGPFGQLFRPDNFVFGQSGAGNNWAK-AILVDLEPGTMDSVR-EIVHIQAGQcGNQIGAK-EVDEQmLNVQNK-FWEVISDEHGIDPTGTYHGDSDLQLER-GHYTEGAELVDSVLDVVR-GHYTEGAELVDSVLDVVRK-INVYYNEASGGK-KLAVNMVPFPR-LAVNMVPFPR-LHFFMPGFAPLTSR-LTTPTYGDLNHLVSATmSGVTTcLR-MSVTFIGNSTAIQELFK-MSVTFIGNSTAIQELFKR-NSSYFVDWIPNNVK-SLTVPELTQQMFDAK-VSEQFTAMFR-YLTVAAIFR	13	15	13	16	tr|G4VHK8|G4VHK8_SCHMA,tr|G4VTA4|G4VTA4_SCHMA-tr|G4VHK8|G4VHK8_SCHMA	tr|G4VHK8|G4VHK8_SCHMA,tr|G4VTA4|G4VTA4_SCHMA-tr|G4VHK8|G4VHK8_SCHMA	tr|G4VHK8|G4VHK8_SCHMA,tr|G4VTA4|G4VTA4_SCHMA-tr|G4VTA5|G4VTA5_SCHMA,tr|G4VHK8|G4VHK8_SCHMA,tr|G4VTA4|G4VTA4_SCHMA-tr|G4VHK8|G4VHK8_SCHMA	tr|G4VHK8|G4VHK8_SCHMA,tr|G4VTA4|G4VTA4_SCHMA-tr|G4VTA5|G4VTA5_SCHMA,tr|G4VHK8|G4VHK8_SCHMA,tr|G4VTA4|G4VTA4_SCHMA-tr|G4VHK8|G4VHK8_SCHMA	32	79	27	44		50	107	32	79	27	44	2.46875	1.62963
Putative tubulin beta chain OS=Schistosoma mansoni (Blood fluke) GN=Smp_079960 PE=3 SV=1	tr|G4VTA4|G4VTA4_SCHMA	48,907.2	10	13	12	12	0.255	0.314	0.346	0.326	AILVDLEPGTmDSVR-FPGQLNADLR-FPGQLNADLRK-LAVNmVPFPR-LHFFMPGFAPLTSR-mSVTFIGNSTAIQELFKR-SLTVPELTQQmFDAK-TAVcDIPPR-VSEQFTAMFR-YLTVAAIFR	AILVDLEPGTmDSVR-EVDEQmLNVQNK-FPGQLNADLR-HGRYLTVAAIFR-ImNTFSVVPSPK-LAVNmVPFPR-LHFFmPGFAPLTSR-mSVTFIGNSTAIQELFK-mSVTFIGNSTAIQELFKR-SLTVPELTQQmFDAK-TAVcDIPPR-VSEQFTAmFR-YLTVAAIFR	AGPFGQLFRPDNFVFGQSGAGNNWAK-AILVDLEPGTMDSVR-EVDEQmLNVQNK-FPGQLNADLR-IMNTFSVVPSPK-KLAVNMVPFPR-LAVNMVPFPR-LHFFMPGFAPLTSR-MSVTFIGNSTAIQELFK-SLTVPELTQQMFDAK-VSEQFTAMFR-YLTVAAIFR	AGPFGQLFRPDNFVFGQSGAGNNWAK-AILVDLEPGTMDSVR-EVDEQmLNVQNK-IMNTFSVVPSPK-KLAVNMVPFPR-LAVNMVPFPR-LHFFMPGFAPLTSR-MSVTFIGNSTAIQELFK-MSVTFIGNSTAIQELFKR-SLTVPELTQQMFDAK-VSEQFTAMFR-YLTVAAIFR	10	13	12	12	tr|G4VHK8|G4VHK8_SCHMA,tr|G4LW34|G4LW34_SCHMA	tr|G4VHK8|G4VHK8_SCHMA,tr|G4LW34|G4LW34_SCHMA-tr|G4VHK8|G4VHK8_SCHMA	tr|G4VHK8|G4VHK8_SCHMA,tr|G4LW34|G4LW34_SCHMA-tr|G4VTA5|G4VTA5_SCHMA,tr|G4VHK8|G4VHK8_SCHMA,tr|G4LW34|G4LW34_SCHMA-tr|G4VTA5|G4VTA5_SCHMA,tr|G4VHK8|G4VHK8_SCHMA	tr|G4VHK8|G4VHK8_SCHMA,tr|G4LW34|G4LW34_SCHMA-tr|G4VTA5|G4VTA5_SCHMA,tr|G4VHK8|G4VHK8_SCHMA,tr|G4LW34|G4LW34_SCHMA-tr|G4VTA5|G4VTA5_SCHMA,tr|G4VHK8|G4VHK8_SCHMA	24	59	26	34		41	81	24	59	26	34	2.45833	1.30769
Putative uncharacterized protein OS=Schistosoma mansoni (Blood fluke) GN=Smp_170630 PE=4 SV=1	tr|G4VHN0|G4VHN0_SCHMA	60,115.8	3	5	4	2	0.0835	0.116	0.123	0.0569	LNAESDLTAFVQSLPQDIKR-SWQPIIDQLR-VGPTLAETYIGIQR	GSVLEVESLLTDLQGK-GSVLEVESLLTDLQGKK-LNAESDLTAFVQSLPQDIKR-SWQPIIDQLR-VGPTLAETYIGIQR	GSVLEVESLLTDLQGK-LNAESDLTAFVQSLPQDIKR-VGEDGILWFIDWPMK-VGPTLAETYIGIQR	GSVLEVESLLTDLQGK-VGPTLAETYIGIQR	0	0	0	0	0	0	0	0	3	7	5	2		42	15	3	7	5	2	2.33333	0.4
Putative uncharacterized protein OS=Schistosoma mansoni (Blood fluke) GN=Smp_035560.2 PE=4 SV=1	tr|G4V7P2|G4V7P2_SCHMA	17,556.6	2	3	4	6	0.218	0.295	0.391	0.532	VPSNAIDAGHDVYIAR-YAVVGGITSSNEPLYIAR	KmNHYDVLVLIK-VPSNAIDAGHDVYIAR-YAVVGGITSSNEPLYIAR	GIQScLSWIHQTDGR-KMNHYDVLVLIK-VPSNAIDAGHDVYIAR-YAVVGGITSSNEPLYIAR	AYISYDGTEYEFDSYEVLcDTK-GIQScLSWIHQTDGR-KMNHYDVLVLIK-MNHYDVLVLIK-VPSNAIDAGHDVYIAR-YAVVGGITSSNEPLYIAR	0	0	0	0	0	0	0	0	3	7	9	12		10	13	3	7	9	12	2.33333	1.33333
Putative heat shock protein OS=Schistosoma mansoni (Blood fluke) GN=Smp_049270 PE=3 SV=1	tr|G4V8X9|G4V8X9_SCHMA	52,245.6	3	3	5	11	0.0985	0.0878	0.208	0.362	SNVVESTQHTR-TEVNIPISR-TVDGETTTTSSHSSSSSNTSGLPGSK	FDAKDFLPEDIEVTTVDNHLR-SNVVESTQHTR-TEVNIPISR	DAYELGDDGKVHFK-MGTMSSFGPSHFSGPNSSTMQTSSSR-NSSSESSIPLSESTIGGSNR-SNVVESTQHTR-TVDGETTTTSSHSSSSSNTSGLPGSK	DAYELGDDGKVHFK-DFLPEDIEVTTVDNHLR-FDAKDFLPEDIEVTTVDNHLR-ITSSTSHSSGSDPK-KLHLEVTVDPIYK-NSSSESSIPLSESTIGGSNR-SIDHENFQcHMTEDGVLILDAPVK-SNVVESTQHTR-TEVNIPISR-TPVcLTVTGcSEPTIMK-TVDGETTTTSSHSSSSSNTSGLPGSK	0	0	0	0	0	0	0	0	3	7	8	13		1	11	3	7	8	13	2.33333	1.625
Putative small nuclear ribonucleoprotein Sm D2 OS=Schistosoma mansoni (Blood fluke) GN=Smp_075560 PE=4 SV=1	tr|G4VT90|G4VT90_SCHMA	14,030.8	3	4			0.25	0.25			GDSVILVLR-NNTQVLINcR-NPLATAAAAPRP	GDSVILVLR-GDSVILVLRNPLATAAAAPRP-NNTQVLINcR-NPLATAAAAPRP			0	0			0	0			3	7				1	2	3	7	0.5	0.5	2.33333	1
Hypoxanthine-guanine phosphoribosyltransferase (HGPRT) (HGPRTase), putative OS=Schistosoma mansoni (Blood fluke) GN=Smp_103560 PE=4 SV=1	tr|G4LWQ2|G4LWQ2_SCHMA	28,037.5	4	5	5	7	0.197	0.257	0.253	0.406	FLADLVDGLER-FVVGYALDYNDNFR-LISHLDSLSTK-NVLVVEDIIDTGK	ADcVVIEDSFR-FLADLVDGLER-FVVGYALDYNDNFR-NDYRPDFVGFEVPNR-NVLVVEDIIDTGK	FLADLVDGLER-FVVGYALDYNDNFR-GIVLPMSVEFVR-LISHLDSLSTK-NDYRPDFVGFEVPNR	FLADLVDGLER-FVVGYALDYNDNFR-GIVLPMSVEFVR-LISHLDSLSTK-NDYRPDFVGFEVPNR-NVLVVEDIIDTGK-SYVNDVSIHEPILTGLGDPSEYKDK	0	0	0	0	0	0	0	0	4	9	6	7		4	11	4	9	6	7	2.25	1.16667
Glyceraldehyde-3-phosphate dehydrogenase OS=Schistosoma mansoni (Blood fluke) GN=Smp_056970.4 PE=3 SV=1	tr|G4V5I3|G4V5I3_SCHMA	33807.6	10	16			0.509	0.687			AGISLNNNFVK-DGAEYVVESTGVFTTIDK-DGAEYVVESTGVFTTIDKAQAHIK-DSTHGTFPGEVSTENGK-GAmQNIIPASTGAAK-GASYEEIKAAVK-SmSVVSNAScTTNcLAPLAK-VIHDKFEIVEGLmTTVHSFTATQK-VIISAPSADAPmFVVGVNENSYEK-VPTPDVSVVDLTcR	AGISLNNNFVK-DGAEYVVESTGVFTTIDK-DGAEYVVESTGVFTTIDKAQAHIK-DPANIPWDKDGAEYVVESTGVFTTIDK-DSTHGTFPGEVSTENGK-FEIVEGLMTTVHSFTATQK-GAmQNIIPASTGAAK-GILEYTEDEVVSSDFVGSTSSSIFDAK-KVIISAPSADAPMFVVGVNENSYEK-LTGmAFRVPTPDVSVVDLTcR-NTVDVVSVNDPFIDLEYMVYmIK-NTVDVVSVNDPFIDLEYMVYmIKR-SmSVVSNAScTTNcLAPLAK-VIHDKFEIVEGLmTTVHSFTATQK-VIISAPSADAPmFVVGVNENSYEK-VPTPDVSVVDLTcR			10	16			sp|P20287|G3P_SCHMA,tr|G4V5I2|G4V5I2_SCHMA	sp|P20287|G3P_SCHMA,tr|G4V5I2|G4V5I2_SCHMA			47	105				0.5	0.5	47	105	0.5	0.5	2.23404	1
Putative adp-ribosylation factor, arf OS=Schistosoma mansoni (Blood fluke) GN=Smp_088650 PE=3 SV=1	tr|G4VDJ6|G4VDJ6_SCHMA	20,748.7	4	6	2	7	0.265	0.403	0.138	0.459	ILmIGLDAAGK-LGEVVTTIPTIGFNVETVEYK-NINFTVWDVGGQDK-NINFTVWDVGGQDKIR	ILMIGLDAAGK-ISESAEELNK-LGEVVTTIPTIGFNVETVEYK-NINFTVWDVGGQDK-NINFTVWDVGGQDKIR-QDLPNAmSTAEVAEK	ILMIGLDAAGK-NINFTVWDVGGQDK	DVVILVFANK-ILMIGLDAAGK-ISESAEELNK-LGEVVTTIPTIGFNVETVEYK-NINFTVWDVGGQDK-NINFTVWDVGGQDKIR-QDLPNAMSTAEVAEK	1	1	1	1	tr|G4LYF8|G4LYF8_SCHMA	tr|G4LYF8|G4LYF8_SCHMA	tr|G4LYF8|G4LYF8_SCHMA	tr|G4LYF8|G4LYF8_SCHMA	5	11	3	10		4	15	5	11	3	10	2.2	3.33333
14-3-3 protein, putative OS=Schistosoma mansoni (Blood fluke) GN=Smp_009780.1 PE=3 SV=1	tr|G4LUI7|G4LUI7_SCHMA,tr|G4LUI8|G4LUI8_SCHMA	28186.2	4	8			0.227	0.406			NLLSVAYKNVVGAR-SAFDSAIAELDQLQDDSYK-YLAEVASDKTR-YTEASGTLGNEER	DSTLIMQLLR-ELNAIcDQVLVLLK-NLLSVAYKNVVGAR-SAFDSAIAELDQLQDDSYK-tTSWVTQcEDLSNTDLVHIAK-YLAEVASDK-YLAEVASDKTR-YTEASGTLGNEER			2	3			sp|Q26540|14331_SCHMA,tr|G4LUI9|G4LUI9_SCHMA,sp|Q26537|14332_SCHMA-sp|Q26540|14331_SCHMA,tr|G4LUI9|G4LUI9_SCHMA	sp|Q26540|14331_SCHMA,tr|G4LUI9|G4LUI9_SCHMA,tr|Q95W36|Q95W36_SCHMA,tr|G4V8B1|G4V8B1_SCHMA,sp|Q26537|14332_SCHMA,tr|Q9U491|Q9U491_SCHMA-sp|Q26540|14331_SCHMA,tr|G4LUI9|G4LUI9_SCHMA,sp|Q26537|14332_SCHMA-sp|Q26540|14331_SCHMA,tr|G4LUI9|G4LUI9_SCHMA			5	11				0.5	0.5	5	11	0.5	0.5	2.2	1
Glyceraldehyde-3-phosphate dehydrogenase OS=Schistosoma mansoni (Blood fluke) PE=2 SV=1	sp|P20287|G3P_SCHMA,tr|G4V5I2|G4V5I2_SCHMA	36,377.4	13	18	19	19	0.559	0.713	0.704	0.746	AGISLNNNFVK-DGAEYVVESTGVFTTIDK-DGAEYVVESTGVFTTIDKAQAHIK-DSTHGTFPGEVSTENGK-GAmQNIIPASTGAAK-GASYEEIKAAVK-LVSWYDNEFGYScR-SmSVVSNAScTTNcLAPLAK-VIHDKFEIVEGLmTTVHSFTATQK-VIISAPSADAPmFVVGVNENSYEK-VPTPDVSVVDLTcR-VVDLITHmHK-VVDLITHmHKVDHA	AGISLNNNFVK-DGAEYVVESTGVFTTIDK-DGAEYVVESTGVFTTIDKAQAHIK-DPANIPWDKDGAEYVVESTGVFTTIDK-DSTHGTFPGEVSTENGK-FEIVEGLMTTVHSFTATQK-GAmQNIIPASTGAAK-GILEYTEDEVVSSDFVGSTSSSIFDAK-KVIISAPSADAPMFVVGVNENSYEK-LTGmAFRVPTPDVSVVDLTcR-LVSWYDNEFGYScR-NTVDVVSVNDPFIDLEYMVYmIK-NTVDVVSVNDPFIDLEYMVYmIKR-SmSVVSNAScTTNcLAPLAK-VIHDKFEIVEGLmTTVHSFTATQK-VIISAPSADAPmFVVGVNENSYEK-VPTPDVSVVDLTcR-VVDLITHmHK	AGISLNNNFVK-DGAEYVVESTGVFTTIDK-DGAEYVVESTGVFTTIDKAQAHIK-DPANIPWDK-DPANIPWDKDGAEYVVESTGVFTTIDK-DSTHGTFPGEVSTENGK-FEIVEGLmTTVHSFTATQK-GAmQNIIPASTGAAK-GILEYTEDEVVSSDFVGSTSSSIFDAK-KVIISAPSADAPMFVVGVNENSYEK-LVSWYDNEFGYScR-NTVDVVSVNDPFIDLEYMVYMIK-RDSTHGTFPGEVSTENGK-SmSVVSNAScTTNcLAPLAK-VIHDKFEIVEGLmTTVHSFTATQK-VIISAPSADAPMFVVGVNENSYEK-VPTPDVSVVDLTcR-VVDLITHMHK-VVDLITHMHKVDHA	AAVKAAASGPLK-AGISLNNNFVK-DGAEYVVESTGVFTTIDK-DPANIPWDKDGAEYVVESTGVFTTIDK-DSTHGTFPGEVSTENGK-FEIVEGLmTTVHSFTATQK-GAmQNIIPASTGAAK-GILEYTEDEVVSSDFVGSTSSSIFDAK-KVIISAPSADAPMFVVGVNENSYEK-LISVHcERDPANIPWDK-LVSWYDNEFGYScR-NTVDVVSVNDPFIDLEYMVYMIK-RDSTHGTFPGEVSTENGK-SMSVVSNAScTTNcLAPLAK-VIHDKFEIVEGLMTTVHSFTATQK-VIISAPSADAPmFVVGVNENSYEK-VPTPDVSVVDLTcR-VVDLITHmHK-VVDLITHMHKVDHA	10	16	18	18	tr|G4V5I3|G4V5I3_SCHMA	tr|G4V5I3|G4V5I3_SCHMA	tr|G4V5I1|G4V5I1_SCHMA	tr|G4V5I1|G4V5I1_SCHMA	56	117	160	221		101	179	56	117	160	221	2.08929	1.38125
Putative tegumental protein Sm 20.8 OS=Schistosoma mansoni (Blood fluke) GN=Sm 20.8 PE=2 SV=1	tr|P91804|P91804_SCHMA	20,768.1	9	9	9	9	0.481	0.497	0.641	0.586	AIELLTSSK-AIELLTSSKK-DGTETITVEELK-DGTETITVEELKK-FDEKDQAVQLK-GSFWSSYSHSANK-LHPDVVVIYEQLPLDR-QVAISNKAIELLTSSK-TFcDVLGLSPAQAVAmK	AIELLTSSK-AIELLTSSKK-DGTETITVEELK-DGTETITVEELKK-FDEKDQAVQLK-GSFWSSYSHSANK-LHPDVVVIYEQLPLDR-TFcDVLGLSPAQAVAmK-TQHQQASSLK	AIELLTSSK-DGTETITVEELKK-FDEKDQAVQLK-GSFWSSYSHSANK-LHPDVVVIYEQLPLDR-mEPFVQVFFAIDR-TFcDVLGLSPAQAVAmK-TQHQQASSLK-YVAENKLDDMMVTK	AIELLTSSK-DGTETITVEELK-DGTETITVEELKK-FDEKDQAVQLK-GSFWSSYSHSANK-LHPDVVVIYEQLPLDR-mEPFVQVFFAIDR-TFcDVLGLSPAQAVAMK-YVAENKLDDMMVTK	0	0	0	0	0	0	0	0	14	28	15	19		22	37	14	28	15	19	2	1.26667
Putative uncharacterized protein OS=Schistosoma mansoni (Blood fluke) GN=Smp_096750 PE=3 SV=1	tr|G4VJD7|G4VJD7_SCHMA	17,090.2	4	6			0.212	0.265			DSFGVAQVR-GISGSALPYR-GLSPSQIGVILR-KGLSPSQIGVILR	DSFGVAQVR-GLAPDIPEDLYQLVK-GLAPDIPEDLYQLVKK-GLSPSQIGVILR-KGLSPSQIGVILR-SKGLAPDIPEDLYQLVK			0	0			0	0			6	12				0.5	7	6	12	0.5	0.5	2	1
Tubulin alpha chain,putative OS=Schistosoma mansoni (Blood fluke) GN=Smp_027920 PE=3 SV=1	tr|C4Q4S5|C4Q4S5_SCHMA	50,175.0	2	1	4	3	0.0601	0.0312	0.145	0.116	LIGQIVSSITASLR-SIQFVDWcPTGFK	LIGQIVSSITASLR	AFVHWYVGEGMEEGEFSEAR-LIGQIVSSITASLR-SIQFVDWcPTGFK-VGINYQPPTVVPGGDLAK	AFVHWYVGEGMEEGEFSEAR-LIGQIVSSITASLR-VGINYQPPTVVPGGDLAK	1	1	3	3	tr|G4VKY4|G4VKY4_SCHMA,tr|G4V865|G4V865_SCHMA,tr|G4VHT1|G4VHT1_SCHMA,tr|Q26595|Q26595_SCHMA	tr|G4VKY4|G4VKY4_SCHMA,tr|G4V865|G4V865_SCHMA,tr|G4VHT1|G4VHT1_SCHMA,tr|Q26595|Q26595_SCHMA	tr|G4VKY4|G4VKY4_SCHMA,tr|G4V865|G4V865_SCHMA	tr|G4VKY4|G4VKY4_SCHMA,tr|G4V865|G4V865_SCHMA	5	10	6	4		8	13	5	10	6	4	2	0.666667
Putative heat shock protein-HSP20/alpha crystallin family OS=Schistosoma mansoni (Blood fluke) GN=Smp_049250 PE=3 SV=1	tr|G4V8X7|G4V8X7_SCHMA	37,033.4	3	4	12	13	0.123	0.171	0.494	0.608	FDAQGFAPQDINVTSSENR-VDQNQSLTLNESGQVAVRPK-VRFDAQGFAPQDINVTSSENR	FDAQGFAPQDINVTSSENR-GVHGLSYVDDGSGGKR-VDQNQSLTLNESGQVAVRPK-VRFDAQGFAPQDINVTSSENR	DAYEVGEDGKVHFK-FDAQGFAPQDINVTSSENR-GVHGLSYVDDGSGGK-GVHGLSYVDDGSGGKR-LHVEVPVDPVYKPEDLFVNVDSNR-mGSLDVPSTGSVNDFLK-MGSLDVPSTGSVNDFLKDAYEVGEDGK-mTDDGVLMLEAPVK-MTDDGVLMLEAPVKVDQNQSLTLNESGQVAVRPK-SSSFAEFSQSYAIPETVDPLSVSAQVVGNTLVLEAPLEK-VDQNQSLTLNESGQVAVRPK-VRFDAQGFAPQDINVTSSENR	DAYEVGEDGKVHFK-DLLTGLEHGGGAHR-FDAQGFAPQDINVTSSENR-GNSIAPYTEDWPSTVDNWIDSSWK-GVHGLSYVDDGSGGK-GVHGLSYVDDGSGGKR-LHVEVPVDPVYKPEDLFVNVDSNR-mGSLDVPSTGSVNDFLK-MGSLDVPSTGSVNDFLKDAYEVGEDGK-MTDDGVLMLEAPVK-SSSFAEFSQSYAIPETVDPLSVSAQVVGNTLVLEAPLEK-VDQNQSLTLNESGQVAVRPK-VRFDAQGFAPQDINVTSSENR	0	0	11	12	0	0	sp|P12812|P40_SCHMA,tr|G4V8Y7|G4V8Y7_SCHMA-sp|P12812|P40_SCHMA	sp|P12812|P40_SCHMA,tr|G4V8Y7|G4V8Y7_SCHMA-sp|P12812|P40_SCHMA	4	8	21	44		15	31	4	8	21	44	2	2.09524
Putative groes chaperonin OS=Schistosoma mansoni (Blood fluke) GN=Smp_097380 PE=3 SV=1	tr|G4VML2|G4VML2_SCHMA	11,362.0	2	2	5	5	0.157	0.157	0.529	0.529	GKVLEATVVAHGPGSR-VLEATVVAHGPGSR	GKVLEATVVAHGPGSR-VLEATVVAHGPGSR	GKVLEATVVAHGPGSR-NEKGEVVPVcVNVGDK-VFLPEYGGTK-VLEATVVAHGPGSR-VVLDENEYFLFR	GKVLEATVVAHGPGSR-NEKGEVVPVcVNVGDK-VFLPEYGGTK-VLEATVVAHGPGSR-VVLDENEYFLFR	0	0	0	0	0	0	0	0	4	8	9	10		4	6	4	8	9	10	2	1.11111
Basigin related OS=Schistosoma mansoni (Blood fluke) GN=Smp_031880 PE=2 SV=1	tr|C4Q5U5|C4Q5U5_SCHMA	32,499.1	3	4	6	4	0.131	0.189	0.227	0.148	TNPVNLVFNVIGER-VAGTWILTINAK-VVENEADPTQSR	TNPVNLVFNVIGER-TSSGLTVTLHIKVPTSR-VAGTWILTINAK-VVENEADPTQSR	KTNPVNLVFNVIGER-LEVDFDNVHSHGISYR-NTVFKPHESTK-TNPVNLVFNVIGER-VAGTWILTINAK-VVENEADPTQSR	KTNPVNLVFNVIGER-LEVDFDNVHSHGISYR-TNPVNLVFNVIGER-VAGTWILTINAK	0	0	0	0	0	0	0	0	4	8	8	7		3	6	4	8	8	7	2	0.875
Putative uncharacterized protein OS=Schistosoma mansoni (Blood fluke) GN=Smp_033250 PE=4 SV=1	tr|G4M0W9|G4M0W9_SCHMA	36,008.6	2	2	2	1	0.108	0.108	0.108	0.0603	HVIQTWTDHTPVTVR-ISVNNVNPFLTLVYVHGGK	HVIQTWTDHTPVTVR-ISVNNVNPFLTLVYVHGGK	HVIQTWTDHTPVTVR-ISVNNVNPFLTLVYVHGGK	ISVNNVNPFLTLVYVHGGK	0	0	0	0	0	0	0	0	4	8	4	2		1	5	4	8	4	2	2	0.5
Glucose transport protein OS=Schistosoma mansoni (Blood fluke) GN=GTP1 PE=2 SV=1	tr|Q26579|Q26579_SCHMA	56,817.9	1	3	1		0.023	0.0749	0.0211		DLAFGNIVVGKR	DLAFGNIVVGKR-ENVDTFIGELR-QGNNEGPASESLLYPR	DLAFGNIVVGK		0	0	0		0	0	0		4	8	1			0.5	3	4	8	1	0.5	2	0.5
Microsomal GST-3 OS=Schistosoma mansoni (Blood fluke) GN=Smp_055210 PE=4 SV=1	tr|G4VH65|G4VH65_SCHMA	17,962.2	3	3	3	3	0.261	0.186	0.261	0.261	LLYFQGYATGDPAK-mYTAcGAVFLLGR-YISPSLTSLPLcLPR	LLYFQGYATGDPAK-LLYFQGYATGDPAKR-YISPSLTSLPLcLPR	LLYFQGYATGDPAK-MYTAcGAVFLLGR-YISPSLTSLPLcLPR	LLYFQGYATGDPAK-MYTAcGAVFLLGR-YISPSLTSLPLcLPR	0	0	0	0	0	0	0	0	3	6	6	8		5	2	3	6	6	8	2	1.33333
Putative isocitric dehydrogenase subunit alpha OS=Schistosoma mansoni (Blood fluke) GN=Smp_196160 PE=3 SV=1	tr|G4VN05|G4VN05_SCHMA	31,884.3	2	3			0.0796	0.131			HADLIESAVLATIR-YLTADLGGR	ANPTALLFSAImmLR-HADLIESAVLATIR-YLTADLGGR			0	0			0	0			3	6				4	9	3	6	0.5	0.5	2	1
Transgelin OS=Schistosoma mansoni (Blood fluke) GN=Smp_086330.1 PE=3 SV=1	tr|G4M0V2|G4M0V2_SCHMA	21,204.8	3	5	6	9	0.258	0.395	0.389	0.526	AYGVPTADVFQTVDLFEKK-DIAQVTQcLYALGR-TcQTHPEYNGPTLGPK	AYGVPTADVFQTVDLFEK-DIAQVTQcLYALGR-EGANVISLQYGTNK-ImENINAFQEAIK-TcQTHPEYNGPTLGPK	aNQPLASGLSAQVK-AYGVPTADVFQTVDLFEK-AYGVPTADVFQTVDLFEKK-DIAQVTQcLYALGR-EGANVISLQYGTNK-IMENINAFQEAIK	AYGVPTADVFQTVDLFEK-AYGVPTADVFQTVDLFEKK-DIAQVTQcLYALGR-DQEQSVLDWIEAVLGTK-DRDQEQSVLDWIEAVLGTK-EGANVISLQYGTNK-GASQAGMTMGK-ImENINAFQEAIK-INENATmPFK	0	0	0	0	0	0	0	0	3	6	10	16		3	19	3	6	10	16	2	1.6
Putative marvel-containing potential lipid raft-associated protein OS=Schistosoma mansoni (Blood fluke) GN=Smp_046290 PE=4 SV=1	tr|G4VKT0|G4VKT0_SCHMA	23,367.7	2	2	2	2	0.13	0.13	0.13	0.13	APAAYETTYETR-YETTDVSSVINVGFVR	APAAYETTYETR-YETTDVSSVINVGFVR	APAAYETTYETR-YETTDVSSVINVGFVR	APAAYETTYETR-YETTDVSSVINVGFVR	0	0	0	0	0	0	0	0	3	6	4	5		2	3	3	6	4	5	2	1.25
Putative uncharacterized protein OS=Schistosoma mansoni (Blood fluke) GN=Smp_006560 PE=4 SV=1	tr|G4V9X4|G4V9X4_SCHMA	20,255.8	2	4		2	0.143	0.407		0.143	FIITYDELSSQISK-SLILSDSEFFQK	FIITYDELSSQISK-SLILSDSEFFQK-STGSIPGSVNIPLADLKK-TSDSNVIFYGLSDVSSASAcEIAHSLGFKR		FIITYDELSSQISK-SLILSDSEFFQK	0	0		0	0	0		0	3	6		3		1	1	3	6	0.5	3	2	6
Putative uncharacterized protein OS=Schistosoma mansoni (Blood fluke) GN=Smp_121950 PE=4 SV=1	tr|G4VAU6|G4VAU6_SCHMA	84,008.9	2	3			0.0525	0.07			LAILSNQFGELSDSVER-SSNIVIVHAEDSTSNYNDIYPR	IFDSAVVPGGALR-LAILSNQFGELSDSVER-SSNIVIVHAEDSTSNYNDIYPR			0	0			0	0			3	6				0.5	7	3	6	0.5	0.5	2	1
Protein-L-isoaspartate O-methyltransferase OS=Schistosoma mansoni (Blood fluke) GN=Smp_058140.1 PE=3 SV=1	tr|G4VK42|G4VK42_SCHMA,tr|G4VK43|G4VK43_SCHMA,tr|G4VK44|G4VK44_SCHMA,tr|G4VK45|G4VK45_SCHMA	25278.1	2	3			0.145	0.209			LIcPEGPEGGNQALVQIDR-SSGSTHAELINNLFR	LIcPEGPEGGNQALVQIDR-SLMGVIYVPLTDKDR-SSGSTHAELINNLFR			0	0			0	0			3	6				0.5	0.5	3	6	0.5	0.5	2	1
Putative heat shock protein hsp16 OS=Schistosoma mansoni (Blood fluke) GN=Smp_148530 PE=3 SV=1	tr|G4V8X8|G4V8X8_SCHMA	77,838.0	1	2	11	9	0.0149	0.0327	0.247	0.198	LVLEAPLLKR	LVLEAPLLKR-VLGIGALNDFLK	GMFALLPLDNFGLR-GVSGPIILDDEVNGR-LANTPHTDTWSDVIDNWVDSSWR-LTEDGVLmLEAPVK-SADQIQSVPASK-SPDYESITFTDNR-SSSLYAEFTHSYEIPETVDPLLVTAQLIDNR-SSYPDPFDLMNR-VLGIGALNDFLK-VLGIGALNDFLKDAYEVGEDGK-VVVSGISYQK	GMFALLPLDNFGLR-GVSGPIILDDEVNGR-LTEDGVLMLEAPVK-SADQIQSVPASK-SPDYESITFTDNR-SSSLYAEFTHSYEIPETVDPLLVTAQLIDNR-SSYPDPFDLMNR-VLGIGALNDFLK-VLGIGALNDFLKDAYEVGEDGK	0	0	0	0	0	0	0	0	2	4	15	17		9	29	2	4	15	17	2	1.13333
Isocitrate dehydrogenase [NAD] subunit, mitochondrial OS=Schistosoma mansoni (Blood fluke) GN=Smp_056200 PE=3 SV=1	tr|G4V5Y0|G4V5Y0_SCHMA	43,546.8	1	2	1		0.0276	0.0551	0.0276		IAQFAFDYAVR	IAQFAFDYAVR-LNLNLYAFVQR	IAQFAFDYAVR		0	0	0		0	0	0		2	4	1			2	6	2	4	1	0.5	2	0.5
Putative snare protein sec22 OS=Schistosoma mansoni (Blood fluke) GN=Smp_035300.1 PE=4 SV=1	tr|G4V7Z3|G4V7Z3_SCHMA,tr|G4V7Z4|G4V7Z4_SCHMA	22,160.7	1	3		2	0.0838	0.257		0.147	SSNLSQLNVALQDVQR	GVcYIILTDSQFSR-SSNLSQLNVALQDVQR-VADGLPLAATIQDDEQLNR		IMVQNIDDVLQR-SSNLSQLNVALQDVQR	0	0		0	0	0		0	2	4		2		1	6	2	4	0.5	2	2	4
Putative uncharacterized protein OS=Schistosoma mansoni (Blood fluke) GN=Smp_194910 PE=4 SV=1	tr|G4VHH1|G4VHH1_SCHMA	21,037.5	1	1	1	1	0.0778	0.0778	0.0778	0.0778	IFLEDEPFIPLTSR	IFLEDEPFIPLTSR	IFLEDEPFIPLTSR	IFLEDEPFIPLTSR	0	0	0	0	0	0	0	0	2	4	1	3		1	4	2	4	1	3	2	3
Putative uncharacterized protein OS=Schistosoma mansoni (Blood fluke) GN=Smp_166170 PE=4 SV=1	tr|G4VJI2|G4VJI2_SCHMA	46,422.1	2	3		2	0.0677	0.105		0.0777	LTENINVNDLSAVDFR-YFESTTDLIAR	IVDNGDIYIFIAHYK-LTENINVNDLSAVDFR-YVSTNPDQGNR		IVDNGDIYIFIAHYK-LTENINVNDLSAVDFR	0	0		0	0	0		0	2	4		4		1	3	2	4	0.5	4	2	8
Uncharacterized protein OS=Schistosoma mansoni (Blood fluke) GN=Smp_073450 PE=4 SV=1	tr|G4VSW4|G4VSW4_SCHMA	414,483.3	2	2			0.00699	0.00699			AIETQDVPITSYR-TFDVQTQFGSILK	AIETQDVPITSYR-TFDVQTQFGSILK			0	0			0	0			2	4				1	6	2	4	0.5	0.5	2	1
Rab-related GTP-binding protein OS=Schistosoma mansoni (Blood fluke) GN=Smp_014660.2 PE=2 SV=1	tr|Q26554|Q26554_SCHMA	23,087.0	1	3	4	5	0.0537	0.2	0.259	0.288	LQIWDTAGQER	ILLIGDSGVGK-LQIWDTAGQER-YVEESFVPTFISTIGIDFK	ILLIGDSGVGK-LQIWDTAGQER-QTFDNVQTWMNR-YVEESFVPTFISTIGIDFK	GAmGIMLIYDITSR-ILLIGDSGVGK-LQIWDTAGQER-QTFDNVQTWMNR-TFSLASNEVEK	1	2	2	2	tr|C4PY91|C4PY91_SCHMA,tr|G4V9C3|G4V9C3_SCHMA,tr|G4LXZ3|G4LXZ3_SCHMA,tr|G4VJY6|G4VJY6_SCHMA,tr|G4LXF1|G4LXF1_SCHMA	tr|G4V9C3|G4V9C3_SCHMA,tr|G4V7H8|G4V7H8_SCHMA-tr|G4V9C3|G4V9C3_SCHMA,tr|C4PY91|C4PY91_SCHMA,tr|G4VGM5|G4VGM5_SCHMA,tr|G4LXZ3|G4LXZ3_SCHMA,tr|G4LV92|G4LV92_SCHMA,tr|G4VJY6|G4VJY6_SCHMA,tr|G4LXF1|G4LXF1_SCHMA	tr|G4V9C3|G4V9C3_SCHMA-tr|G4V9C3|G4V9C3_SCHMA,tr|C4PY91|C4PY91_SCHMA,tr|G4VJY6|G4VJY6_SCHMA,tr|G4LXF1|G4LXF1_SCHMA	tr|G4V9C3|G4V9C3_SCHMA,tr|G4LXV1|G4LXV1_SCHMA-tr|G4V9C3|G4V9C3_SCHMA,tr|C4PY91|C4PY91_SCHMA,tr|G4LXZ3|G4LXZ3_SCHMA,tr|G4VJY6|G4VJY6_SCHMA,tr|G4VGM5|G4VGM5_SCHMA,tr|G4LXF1|G4LXF1_SCHMA	2	4	6	6		1	3	2	4	6	6	2	1
PRX_like2 domain-containing protein OS=Schistosoma mansoni (Blood fluke) GN=Smp_194940 PE=4 SV=1	tr|G4VHC0|G4VHC0_SCHMA	22,665.9	2	2	1	3	0.108	0.108	0.0493	0.167	DQTcIITFFR-NLSYLKPVLDAR	DQTcIITFFR-NLSYLKPVLDAR	DQTcIITFFR	DQTcIITFFR-LMGITFDEGGVK-NLSYLKPVLDAR	0	0	0	0	0	0	0	0	2	4	1	4		0.5	4	2	4	1	4	2	4
Actin-binding/filamin-like protein OS=Schistosoma mansoni (Blood fluke) PE=2 SV=1	tr|Q6S8B5|Q6S8B5_SCHMA	106,048.2	1	2			0.0142	0.0427			ITETDIYNLVATVR	AQQPAHFTVDASQAGDAPIQVATVDR-DAGAGGLSLSVEGPSK			1	2			tr|G4LVU8|G4LVU8_SCHMA	tr|G4LVU8|G4LVU8_SCHMA			1	2				35	17	1	2	0.5	0.5	2	1
Putative myosin light chain 1 OS=Schistosoma mansoni (Blood fluke) GN=Smp_045220 PE=4 SV=1	tr|G4VBS3|G4VBS3_SCHMA	12,283.7	1	2	1	5	0.112	0.234	0.112	0.393	EGQGFISAAEmR	EGQGFISAAEmR-ETGTYADYmEAFK	EGQGFISAAEMR	EGQGFISAAEmR-EKETGTYADYMEAFK-ETGTYADYmEAFK-LEDPEVDAILK-TFDREGQGFISAAEMR	1	2	1	5	tr|Q9Y1U7|Q9Y1U7_SCHMA	tr|Q9Y1U7|Q9Y1U7_SCHMA	tr|Q9Y1U7|Q9Y1U7_SCHMA	tr|Q9Y1U7|Q9Y1U7_SCHMA	1	2	2	6		24	16	1	2	2	6	2	3
Carboxypeptidase OS=Schistosoma mansoni (Blood fluke) GN=Smp_172590 PE=3 SV=1	tr|G4VHZ1|G4VHZ1_SCHMA	59,843.1	1	1	5	8	0.0233	0.0233	0.13	0.215	GIAIGNPLTSYK	GIAIGNPLTSYK	DKPAAMFHLIQSFLQK-FNDNSLLYFIK-LVLPcDDDLIVSK-SENGKLEIGGFWK-TWVEcSDEVMAAYK	DKPAAMFHLIQSFLQK-FNDNSLLYFIK-GIAIGNPLTSYK-LVLPcDDDLIVSK-SENGKLEIGGFWK-SQIPILIYNGDVDMAcNFIGDDWFVSNLNFK-TWVEcSDEVMAAYK-TWVEcSDEVmAAYKR	0	0	0	0	0	0	0	0	1	2	9	20		9	31	1	2	9	20	2	2.22222
Probable dynein light chain OS=Schistosoma mansoni (Blood fluke) PE=3 SV=1	sp|Q94748|DYL2_SCHMA,tr|G4V854|G4V854_SCHMA	10,472.0	1	1	3	4	0.135	0.135	0.517	0.506	YEIEKDVAAYIK	YEIEKDVAAYIK	KYNPNWHcIVGK-NADMHEDMQETAVHTAAAALDKYEIEK-YEIEKDVAAYIK	NADMHEDMQETAVHTAAAALDK-NADMHEDMQETAVHTAAAALDKYEIEK-YEIEKDVAAYIK-YNPNWHcIVGK	0	0	0	0	0	0	0	0	1	2	4	6		4	10	1	2	4	6	2	1.5
Hexokinase OS=Schistosoma mansoni (Blood fluke) PE=1 SV=2	sp|Q26609|HXK_SCHMA,tr|G4VIV9|G4VIV9_SCHMA	50,446.6	1	1	2	5	0.031	0.031	0.0488	0.155	AAYLAGAGIAcILR	AAYLAGAGIAcILR	MVSGMYLGELVR-VFSDQQLFEK	GAAAIAAScTR-HIIVYLVEQK-MVSGMYLGELVR-VVEILKPFDLSVVDYEEIcDR-YIAETLADFLENNGMK	0	0	0	0	0	0	0	0	1	2	2	5		2	8	1	2	2	5	2	2.5
Putative four and A half lim domains OS=Schistosoma mansoni (Blood fluke) GN=Smp_012810 PE=4 SV=1	tr|G4V9H0|G4V9H0_SCHMA	13,629.5	1	2	1	1	0.084	0.202	0.084	0.118	TLADQSFHVK	DNGYYcPEHV-IIDPSEQYmTYNDR	TLADQSFHVK	IIDPSEQYMTYNDR	0	0	0	0	0	0	0	0	1	2	1	1		2	9	1	2	1	1	2	1
Guanine nucleotide-binding protein G(s) subunit alpha OS=Schistosoma mansoni (Blood fluke) PE=2 SV=1	sp|P30669|GNAS_SCHMA,tr|C4QDC6|C4QDC6_SCHMA,tr|C4QDC7|C4QDC7_SCHMA	44,047.2	1	2	1	1	0.029	0.0554	0.029	0.029	LLLLGAGESGK	LLLLGAGESGK-VLTSGIFETK	LLLLGAGESGK	LLLLGAGESGK	1	1	1	1	tr|G4V8F7|G4V8F7_SCHMA,tr|Q8IT62|Q8IT62_SCHMA	tr|Q8IT62|Q8IT62_SCHMA	tr|G4VKX0|G4VKX0_SCHMA,tr|Q8IT62|Q8IT62_SCHMA	tr|G4VKX0|G4VKX0_SCHMA,tr|G4VHE9|G4VHE9_SCHMA,tr|G4VHF0|G4VHF0_SCHMA,tr|Q8IT62|Q8IT62_SCHMA	1	2	2	1		1	4	1	2	2	1	2	0.5
Importin subunit alpha OS=Schistosoma mansoni (Blood fluke) GN=Smp_051210.1 PE=3 SV=1	tr|G4LY37|G4LY37_SCHMA	58,779.7	1	1			0.0223	0.0223			LLTPNIPLNFLR	LLTPNIPLNFLR			0	0			0	0			1	2				1	1	1	2	0.5	0.5	2	1
Subfamily S1B unassigned peptidase (S01 family) OS=Schistosoma mansoni (Blood fluke) GN=Smp_211260 PE=4 SV=1	tr|G4M048|G4M048_SCHMA	31,039.4	1	2	1		0.0447	0.0928	0.0447		TLTPELAFELASR	TLTPELAFELASR-VLAVDVSSDLALIR	TLTPELAFELASR		0	0	0		0	0	0		1	2	1			1	1	1	2	1	0.5	2	0.5
Putative uncharacterized protein Smp_200240 OS=Schistosoma mansoni (Blood fluke) GN=Smp_200240 PE=4 SV=1	tr|G4V5S1|G4V5S1_SCHMA	19,456.7	1	2	4	3	0.0632	0.138	0.316	0.144	YNAcLIIIGSR	SILIAIDGSEHSK-YNAcLIIIGSR	DYSADcLAHNLTYQFLYESVDHIGASIIEK-SILIAIDGSEHSK-SILIAIDGSEHSKK-YNAcLIIIGSR	SILIAIDGSEHSK-SILIAIDGSEHSKK-YNAcLIIIGSR	0	0	0	0	0	0	0	0	1	2	5	8		1	4	1	2	5	8	2	1.6
Crp-related OS=Schistosoma mansoni (Blood fluke) GN=Smp_079270 PE=4 SV=1	tr|G4V7B6|G4V7B6_SCHMA	8,878.3	1	2	2	2	0.118	0.132	0.316	0.316	HYQEEVLAK	HYQEEVLAK-KHYQEEVLAK	cDMLLNLNNYNQSDR-HYQEEVLAK	cDMLLNLNNYNQSDR-HYQEEVLAK	0	0	0	0	0	0	0	0	1	2	2	2		1	5	1	2	2	2	2	1
Epidermal growth factor receptor kinase substrate eps8-related protein OS=Schistosoma mansoni (Blood fluke) GN=Smp_035260.1 PE=4 SV=1	tr|G4V7Z9|G4V7Z9_SCHMA	50,189.8	1	2			0.0503	0.087			ISSVNVNQTSSLTTEVDEPVKK	FTVVPHQYEPSLFNYNSPNVVDR-LQDYLVDPNAAHLTR			0	0			0	0			1	2				1	10	1	2	0.5	0.5	2	1
Tegumental antigen OS=Schistosoma mansoni (Blood fluke) GN=SmTAL11 PE=2 SV=1	tr|G4VA28|G4VA28_SCHMA	21,146.1	1	2		2	0.0722	0.128		0.172	GDYGASFTHSENR	IYGPIWHVVVVR-NYVETNNLDEK		GDYGASFTHSENR-mDPFLHAFFAVDLDHDEK	0	0		0	0	0		0	1	2		2		1	14	1	2	0.5	2	2	4
Uncharacterized protein OS=Schistosoma mansoni (Blood fluke) GN=Smp_021600 PE=4 SV=1	tr|G4VNG5|G4VNG5_SCHMA	37,513.3	1	1			0.0324	0.0324			LLFGGTVDAIR	LLFGGTVDAIR			0	0			0	0			1	2				1	2	1	2	0.5	0.5	2	1
Serine/threonine kinase OS=Schistosoma mansoni (Blood fluke) GN=Smp_152330 PE=4 SV=1	tr|G4VSY8|G4VSY8_SCHMA	41,274.6	1	1			0.0342	0.0342			ILQAISFPFLVR	ILQAISFPFLVR			0	0			0	0			1	2				1	2	1	2	0.5	0.5	2	1
Vacuolar ATP synthase subunit e, putative OS=Schistosoma mansoni (Blood fluke) GN=Smp_085520 PE=3 SV=1	tr|G4M0F7|G4M0F7_SCHMA	26,582.3	1	2	3	5	0.0444	0.107	0.231	0.271	IKVVNTLESR	VTIDNNYLPDSLAGGIELYNK-VTIDNNYLPDSLAGGIELYNKDGR	DLTQNVLPEcVAAYR-LDQISEHLMPQLR-VTIDNNYLPDSLAGGIELYNKDGR	AEEEFQIEK-DLTQNVLPEcVAAYR-LDQISEHLMPQLR-VTIDNNYLPDSLAGGIELYNK-VTIDNNYLPDSLAGGIELYNKDGR	0	0	0	0	0	0	0	0	1	2	3	6		0.5	6	1	2	3	6	2	2
Thimet oligopeptidase (M03 family) OS=Schistosoma mansoni (Blood fluke) GN=Smp_029500 PE=3 SV=1	tr|G4LW91|G4LW91_SCHMA	77,690.4	1	2	5	5	0.0147	0.0293	0.0806	0.0806	IANAGLFYSR	DLLANLINSR-IANAGLFYSR	ALNEENTLLK-DLLANLINSR-IANAGLFYSR-QLAIAAMVANFTAPDK-TSALINYAR	ASILGFPTHADFMLDLR-DLLANLINSR-IANAGLFYSR-LYQQLLGLK-TSALINYAR	1	2	3	3	tr|G4LW94|G4LW94_SCHMA	tr|G4LW94|G4LW94_SCHMA	tr|G4LW94|G4LW94_SCHMA	tr|G4LW94|G4LW94_SCHMA	1	2	6	6		0.5	5	1	2	6	6	2	1
Putative zinc binding dehydrogenase OS=Schistosoma mansoni (Blood fluke) GN=Smp_026310 PE=4 SV=1	tr|G4VEY4|G4VEY4_SCHMA	39,409.3	1	2			0.0309	0.0646			ILGYNTVNLFR	ILGYNTVNLFR-LPAVAGNEGAGK			0	0			0	0			1	2				0.5	4	1	2	0.5	0.5	2	1
Thimet oligopeptidase (M03 family) OS=Schistosoma mansoni (Blood fluke) GN=Smp_029470 PE=3 SV=1	tr|G4LW94|G4LW94_SCHMA	78,271.9	1	2	3	3	0.0146	0.0293	0.0439	0.0425	IANAGLFYSR	DLLANLINSR-IANAGLFYSR	ALNEENTLLK-DLLANLINSR-IANAGLFYSR	DLLANLINSR-IANAGLFYSR-LYQQLLGLK	1	2	3	3	tr|G4LW91|G4LW91_SCHMA	tr|G4LW91|G4LW91_SCHMA	tr|G4LW91|G4LW91_SCHMA	tr|G4LW91|G4LW91_SCHMA	1	2	4	4		0.5	3	1	2	4	4	2	1
Uncharacterized protein OS=Schistosoma mansoni (Blood fluke) GN=Smp_157670 PE=4 SV=1	tr|G4VPB3|G4VPB3_SCHMA	45,130.4	1	2			0.06	0.095			EQSVRPVTIYSTNNPTTNTTIETK	EQSVRPVTIYSTNNPTTNTTIETK-RPDVSNESSGVSEF			0	0			0	0			1	2				0.5	3	1	2	0.5	0.5	2	1
Putative voltage-gated potassium channel OS=Schistosoma mansoni (Blood fluke) GN=Smp_151810 PE=4 SV=1	tr|G4VHI7|G4VHI7_SCHMA	103,022.0	1	2			0.0166	0.0321			VYNVTPHAVGIIVNK	GDIVDIKGDGGVQK-VYNVTPHAVGIIVNK			0	0			0	0			1	2				0.5	2	1	2	0.5	0.5	2	1
Putative uncharacterized protein OS=Schistosoma mansoni (Blood fluke) GN=Smp_000460 PE=4 SV=1	tr|G4LYJ0|G4LYJ0_SCHMA	89,088.2	1	1			0.0125	0.0125			AVELVLDQFR	AVELVLDQFR			0	0			0	0			1	2				0.5	1	1	2	0.5	0.5	2	1
Rna-binding protein 12 (Sh3/ww domain anchor protein in the nucleus) (Swan), putative OS=Schistosoma mansoni (Blood fluke) GN=Smp_129950.1 PE=4 SV=1	tr|G4LZ44|G4LZ44_SCHMA	103,605.3	1	1			0.0163	0.0163			DPQGQFVGEALVDFK	DPQGQFVGEALVDFK			0	0			0	0			1	2				0.5	1	1	2	0.5	0.5	2	1
Sugar nucleotide epimerase related OS=Schistosoma mansoni (Blood fluke) GN=Smp_025150 PE=4 SV=1	tr|G4VPG6|G4VPG6_SCHMA	25,835.6	1	2		1	0.04	0.0844		0.04	ATLVLDGQR	ATLVLDGQR-IIEYVSDLER		ATLVLDGQR	0	0		0	0	0		0	1	2		1		0.5	1	1	2	0.5	1	2	2
2-oxoglutarate dehydrogenase OS=Schistosoma mansoni (Blood fluke) GN=Smp_044970 PE=4 SV=1	tr|G4VRR2|G4VRR2_SCHMA	107,600.6	1	2			0.0222	0.0338			AVIDSSSALGVESFVIGIPHR	AVIDSSSALGVESFVIGIPHR-QPSAATAAGNK			0	0			0	0			1	2				0.5	1	1	2	0.5	0.5	2	1
Integrin beta OS=Schistosoma mansoni (Blood fluke) GN=beta-Int1 PE=2 SV=1	tr|E7BBC0|E7BBC0_SCHMA	95492.5	1	2	2	1	0.0208	0.0451	0.0462	0.0208	KIVLFASDGGFHLAGDGR	IVLFASDGGFHLAGDGR-LAEFLPSAAVGILTDSSTNIVR	KIVLFASDGGFHLAGDGR-LAEFLPSAAVGILTDSSTNIVR	KIVLFASDGGFHLAGDGR	0	0	2	1	0	0	tr|G4V5U8|G4V5U8_SCHMA	tr|G4V5U8|G4V5U8_SCHMA	1	2	2	1		0.5	0.5	1	2	2	1	2	0.5
Proliferation-associated protein 2G4, 38kDa (M24 family) OS=Schistosoma mansoni (Blood fluke) GN=Smp_150690.2 PE=4 SV=1	tr|G4LXR7|G4LXR7_SCHMA	33473	1	2			0.0301	0.087			FLAYPFSLR	FLAYPFSLR-KADVILAAHAAAEAVIR			0	0			0	0			1	2				0.5	0.5	1	2	0.5	0.5	2	1
Mitochondrial processing peptidase beta-subunit (M16 family) OS=Schistosoma mansoni (Blood fluke) GN=Smp_009650.2 PE=3 SV=1	tr|G4LYP1|G4LYP1_SCHMA,tr|G4LYP2|G4LYP2_SCHMA	48541.1	1	2			0.0209	0.0581			IPITELLAR	IPITELLAR-mGLGESVGEFLKEFVR			0	0			0	0			1	2				0.5	0.5	1	2	0.5	0.5	2	1
Stromal cell-derived factor 2-like protein OS=Schistosoma mansoni (Blood fluke) GN=Smp_199700 PE=4 SV=1	tr|G4M201|G4M201_SCHMA	17584.6	1	2		2	0.103	0.161		0.187	YSRPISGQYEVSSTPK	LVNTDFNAR-YSRPISGQYEVSSTPK		HISTEGYLHLSGK-YSRPISGQYEVSSTPK	0	0		0	0	0		0	1	2		3		0.5	0.5	1	2	0.5	3	2	6
Putative 60s ribosomal protein L4 OS=Schistosoma mansoni (Blood fluke) GN=Smp_153790 PE=4 SV=1	tr|G4VJ35|G4VJ35_SCHMA,tr|Q15ES8|Q15ES8_SCHMA	41827.6	1	1			0.0267	0.0267			LAIWSDSAFR	LAIWSDSAFR			0	0			0	0			1	2				0.5	0.5	1	2	0.5	0.5	2	1
Rna-binding ras-gap sh3 binding protein related OS=Schistosoma mansoni (Blood fluke) GN=Smp_030830.2 PE=4 SV=1	tr|G4VLS7|G4VLS7_SCHMA,tr|G4VLS8|G4VLS8_SCHMA	41431.8	1	1			0.0476	0.0476			vSVIESNASPDSAFTVVR	vSVIESNASPDSAFTVVR			0	0			0	0			1	2				0.5	0.5	1	2	0.5	0.5	2	1
Putative eukaryotic translation initiation factor 4b/4h OS=Schistosoma mansoni (Blood fluke) GN=Smp_079490 PE=4 SV=1	tr|G4VM15|G4VM15_SCHMA	32440.8	1	1			0.0478	0.0478			VTNINIVSGDGGSR	VTNINIVSGDGGSR			0	0			0	0			1	2				0.5	0.5	1	2	0.5	0.5	2	1
Purine nucleoside phosphorylase OS=Schistosoma mansoni (Blood fluke) GN=Smp_090520 PE=4 SV=1	tr|G4VP82|G4VP82_SCHMA,tr|Q9BMI9|Q9BMI9_SCHMA	44983.8	1	2			0.0244	0.0831			FPALSNAYDR	FPALSNAYDR-IPNFPQTSVVGHSGNLIFGTLSGR			0	0			0	0			1	2				0.5	0.5	1	2	0.5	0.5	2	1
Long-chain-fatty-acid--CoA ligase OS=Schistosoma mansoni (Blood fluke) GN=Smp_175090.3 PE=4 SV=1	tr|G4VR44|G4VR44_SCHMA,tr|G4VR46|G4VR46_SCHMA	80302.1	1	1			0.0167	0.0167			IYSFDEFLDLGR	IYSFDEFLDLGR			0	0			0	0			1	2				0.5	0.5	1	2	0.5	0.5	2	1
Uncharacterized protein OS=Schistosoma mansoni (Blood fluke) GN=Smp_043390 PE=3 SV=1	tr|G4VRX3|G4VRX3_SCHMA	87207.1	1	1	3	3	0.0128	0.0306	0.0918	0.0829	QFGPYAPLLR	ITVGGQQPDQPVTVGSNYLIGIVK	ILEGELNSPEMDPYAHLLPSTVVK-IPILYPFGYGLSYNMLSPSLSGIK-ITVGGQQPDQPVTVGSNYLIGIVK	ITVGGQQPDQPVTVGSNYLIGIVK-KPVPVVLLVFSSGPIDIEPAVK-LPFTWYSSIDELAHITVYK	0	0	0	0	0	0	0	0	1	2	3	3		0.5	0.5	1	2	3	3	2	1
Low-density lipoprotein receptor (Ldl) OS=Schistosoma mansoni (Blood fluke) GN=Smp_020550 PE=4 SV=1	tr|G4M010|G4M010_SCHMA	67,868.3		1	1	1		0.0167	0.0184	0.0184		SYVLTITPQR	LPSQNEEIVGK	LPSQNEEIVGK		0	0	0		0	0	0		1	1	1		13	5	0.5	1	1	1	2	1
Dynein light chain OS=Schistosoma mansoni (Blood fluke) GN=DLC PE=1 SV=1	sp|Q94758|DYL1_SCHMA,tr|G4V853|G4V853_SCHMA	10,400.2		1	2	3		0.135	0.303	0.382		KYHPTWHcIVGR	NADMSEEMQEDAIHIAAGAIDK-NADMSEEMQEDAIHIAAGAIDKHDLEK	HDLEKDIAANIK-NADMSEEMQEDAIHIAAGAIDK-NADMSEEMQEDAIHIAAGAIDKHDLEK		0	0	0		0	0	0		1	7	11		3	15	0.5	1	7	11	2	1.57143
40S ribosomal protein S12 OS=Schistosoma mansoni (Blood fluke) GN=Smp_060090.1 PE=3 SV=1	tr|G4VAJ9|G4VAJ9_SCHMA	14,591.1		1	2	3		0.145	0.282	0.389		AYTTLIEALcHEHGIPLVK	mLATEMDLDSAVQQVLK-VVSAScIVVTDIGEESYGLK	GVVLcFLAENcNEK-mLATEMDLDSAVQQVLK-VVSAScIVVTDIGEESYGLK		0	0	0		0	0	0		1	3	3		3	12	0.5	1	3	3	2	1
Putative phosphoglycolate/pyridoxal phosphate phosphatase OS=Schistosoma mansoni (Blood fluke) GN=Smp_030220 PE=3 SV=1	tr|G4VFM9|G4VFM9_SCHMA	31,914.7		1	2	3		0.0342	0.103	0.151		NVFLITNNSR	AVLVGFDSHFNYR-TVMVGDNLYTDIAFGNK	AVLVGFDSHFNYR-TVMVGDNLYTDIAFGNK-YVLQSVTDILNILK		0	0	0		0	0	0		1	2	3		3	4	0.5	1	2	3	2	1.5
Putative hemicentin OS=Schistosoma mansoni (Blood fluke) GN=Smp_157020 PE=4 SV=1	tr|G4VNR9|G4VNR9_SCHMA	474,715.2		1				0.0026				VQGEVVEAETK				0				0				1				3	0.5	0.5	1	0.5	0.5	2	1
Cle7, putative OS=Schistosoma mansoni (Blood fluke) GN=Smp_071960.1 PE=4 SV=1	tr|G4M0B9|G4M0B9_SCHMA	27,861.0		1				0.0615				KLQNQANASIVHVQK				0				0				1				2	5	0.5	1	0.5	0.5	2	1
5'-amp-activated protein kinase gamma-2 non-catalytic subunit transcript variant 2 OS=Schistosoma mansoni (Blood fluke) GN=Smp_001030 PE=4 SV=1	tr|G4V5R9|G4V5R9_SCHMA	32,155.6		1				0.0427				VLGIVSLSDILR				0				0				1				2	0.5	0.5	1	0.5	0.5	2	1
Putative talin 2 OS=Schistosoma mansoni (Blood fluke) GN=Smp_142630 PE=4 SV=1	tr|G4V653|G4V653_SCHMA	235,409.8		1				0.00891				ALVDDTQSLVSGTGEDQAR				0				0				1				2	5	0.5	1	0.5	0.5	2	1
Thymidylate kinase OS=Schistosoma mansoni (Blood fluke) GN=Smp_032810 PE=3 SV=1	tr|G4VDI4|G4VDI4_SCHMA	26,687.7		1	2	6		0.102	0.153	0.464		AISNGIPVVADRYIYSGIAYTAAK	GLVEPDLVIcLTPGNLDELSSR-mSQGIFVVLEGADR	APPTPNWEWcWEMEK-DTPLGHHLDSYLSGIGDINK-DVELDNKDNDDETDSVGLWHFIQATDK-GLVEPDLVIcLTPGNLDELSSR-HALHLLFTANR-mSQGIFVVLEGADR		0	0	0		0	0	0		1	4	6		2	3	0.5	1	4	6	2	1.5
Putative pre-mRNA cleavage factor im, 25kD subunit OS=Schistosoma mansoni (Blood fluke) GN=Smp_002190 PE=4 SV=1	tr|G4VLL4|G4VLL4_SCHMA	24,162.0		1				0.0673				LVAAPLFELFDNAR				0				0				1				2	3	0.5	1	0.5	0.5	2	1
Protein kinase OS=Schistosoma mansoni (Blood fluke) GN=Smp_099030 PE=4 SV=1	tr|G4VR11|G4VR11_SCHMA	42,131.1		1	2	4		0.0364	0.0756	0.132		VLGTEELFQYLTK	TPALIFEHVENR-YSEVFEGLNITNNEK	EAMEHVYFR-TPALIFEHVENR-WGDQDDYQIVR-YSEVFEGLNITNNEK		0	0	0		0	0	0		1	2	5		2	6	0.5	1	2	5	2	2.5
Superoxide dismutase OS=Schistosoma mansoni (Blood fluke) GN=Smp_056440 PE=3 SV=1	tr|G4VSQ5|G4VSQ5_SCHMA	24,279.3		1	1	1		0.0599	0.0599	0.0599		AIWDIINWSDVAK	AIWDIINWSDVAK	AIWDIINWSDVAK		0	0	0		0	0	0		1	2	1		2	1	0.5	1	2	1	2	0.5
CDGSH-type Zn finger-containing protein-like protein OS=Schistosoma mansoni (Blood fluke) GN=Smp_082570 PE=2 SV=1	tr|Q15ES6|Q15ES6_SCHMA	14,830.7		1	1	3		0.0682	0.129	0.364		IPINYGIQK	mNVLHTIVcDIAPDMLR	cVDVVDIESITDKK-HNEETGDNVGPLIIETK-mNVLHTIVcDIAPDMLR		0	0	0		0	0	0		1	2	4		2	4	0.5	1	2	4	2	2
Calcyphosine/tpp, putative OS=Schistosoma mansoni (Blood fluke) GN=Smp_019640.1 PE=4 SV=1	tr|C4Q2F2|C4Q2F2_SCHMA	23,776.6		1	1	1		0.0769	0.0769	0.0769		VDKDGSGTIIFDEFLR	VDKDGSGTIIFDEFLR	VDKDGSGTIIFDEFLR		0	0	0		0	0	0		1	1	1		1	1	0.5	1	1	1	2	1
26S proteasome regulatory subunit rpn2,putative OS=Schistosoma mansoni (Blood fluke) GN=Smp_175250 PE=4 SV=2	tr|C4QMW7|C4QMW7_SCHMA	107,810.6		1		1		0.0101		0.0212		AIEDLLGYAK		QGALIANAMVLIQQNAVTSPK		0		0		0		0		1		1		1	1	0.5	1	0.5	1	2	2
Hsp90 co-chaperone (Tebp), putative OS=Schistosoma mansoni (Blood fluke) GN=Smp_072900.1 PE=4 SV=1	tr|G4LW12|G4LW12_SCHMA	19,778.5		1		3		0.0971		0.177		sGDcQATVHPSVLWAQR		LDFYGDVcTEEPK-MSGDCQATVHPSVLWAQR-sGDcQATVHPSVLWAQR		0		0		0		0		1		9		1	3	0.5	1	0.5	9	2	18
Putative uncharacterized protein OS=Schistosoma mansoni (Blood fluke) GN=Smp_148800 PE=4 SV=1	tr|G4LWP3|G4LWP3_SCHMA	18,461.4		1	1	1		0.0562	0.0562	0.0562		LNDIALAIR	LNDIALAIR	LNDIALAIR		0	0	0		0	0	0		1	2	1		1	1	0.5	1	2	1	2	0.5
Putative uncharacterized protein OS=Schistosoma mansoni (Blood fluke) GN=Smp_097620 PE=4 SV=1	tr|G4LXB4|G4LXB4_SCHMA	20,837.0		1	1			0.0944	0.0889			SASPELVDLILTELHKR	SASPELVDLILTELHK			0	0			0	0			1	1			1	0.5	0.5	1	1	0.5	2	0.5
Putative rab9 and OS=Schistosoma mansoni (Blood fluke) GN=Smp_067140 PE=3 SV=1	tr|G4V6R4|G4V6R4_SCHMA	23,309.6		1		2		0.0488		0.122		FQSLGVAFYR		IIVIGDSGVGK-LVTMQIWDTAGQER		0		0		0		0		1		2		1	1	0.5	1	0.5	2	2	4
Putative DNA-directed rna polymerase subunit rpb8 OS=Schistosoma mansoni (Blood fluke) GN=Smp_006850 PE=4 SV=1	tr|G4V892|G4V892_SCHMA	17,511.1		1		1		0.0769		0.0769		IETQDSGVDASR		IETQDSGVDASR		0		0		0		0		1		1		1	1	0.5	1	0.5	1	2	2
Putative arginyl-tRNA synthetase OS=Schistosoma mansoni (Blood fluke) GN=Smp_133280 PE=3 SV=1	tr|G4V8B4|G4V8B4_SCHMA	71,363.8		1				0.0145				LGIENLIER				0				0				1				1	6	0.5	1	0.5	0.5	2	1
Glycine amidinotransferase OS=Schistosoma mansoni (Blood fluke) GN=Smp_144220 PE=4 SV=1	tr|G4VB55|G4VB55_SCHMA	44,484.6		1				0.0339				SQVTNLSGIEWVR				0				0				1				1	4	0.5	1	0.5	0.5	2	1
Ferritin OS=Schistosoma mansoni (Blood fluke) GN=Smp_047650 PE=3 SV=1	tr|G4VBG6|G4VBG6_SCHMA	19,706.5		1	4	6		0.064	0.366	0.523		SLLELHEVASK	NNDPALADFIESEFLHEQEDAIK-QFADYLTETQR-SLLELHEVASK-TEFSSLEDAMNTALGMEK	GLGEYLFDKLTLNE-NNDPALADFIESEFLHEQEDAIK-QFADYLTETQR-QSFATEcENAINK-SLLELHEVASK-TEFSSLEDAMNTALGMEK		0	4	6		0	sp|P25320|FRIH2_SCHMA	sp|P25320|FRIH2_SCHMA		1	7	9		1	4	0.5	1	7	9	2	1.28571
Casein kinase II subunit beta OS=Schistosoma mansoni (Blood fluke) GN=Smp_025010 PE=3 SV=1	tr|G4VM90|G4VM90_SCHMA	25,009.8		1				0.0645				FNLTGLSEQVPEYR				0				0				1				1	1	0.5	1	0.5	0.5	2	1
Uncharacterized protein OS=Schistosoma mansoni (Blood fluke) GN=Smp_017880 PE=4 SV=1	tr|G4VNY1|G4VNY1_SCHMA	21,625.5		1				0.0635				sADGALHEFLAR				0				0				1				1	2	0.5	1	0.5	0.5	2	1
Putative inorganic pyrophosphatase OS=Schistosoma mansoni (Blood fluke) GN=Smp_210870 PE=4 SV=1	tr|G4VPE6|G4VPE6_SCHMA	74,793.2		1	1			0.0233	0.0233			GSNIDQAANASVVAAR	GSNIDQAANASVVAAR			0	0			0	0			1	1			1	0.5	0.5	1	1	0.5	2	0.5
ER lumen protein-retaining receptor OS=Schistosoma mansoni (Blood fluke) GN=Smp_007730.3 PE=3 SV=1	tr|G4VPY3|G4VPY3_SCHMA,tr|G4VPY4|G4VPY4_SCHMA,tr|G4VPY5|G4VPY5_SCHMA	23,262.4		1				0.095				TGEAETITSHYLFSLGSYR				0				0				1				1	0.5	0.5	1	0.5	0.5	2	1
ER lumen protein-retaining receptor OS=Schistosoma mansoni (Blood fluke) GN=Smp_151250 PE=3 SV=1	tr|G4VQJ5|G4VQJ5_SCHMA	12,533.6		1				0.178				TGEAETITSHYLFALGSYR				0				0				1				1	0.5	0.5	1	0.5	0.5	2	1
Obg-like ATPase 1 OS=Schistosoma mansoni (Blood fluke) GN=Smp_015720 PE=3 SV=1	tr|G4VSL7|G4VSL7_SCHMA	44,914.8		1	1	2		0.0379	0.0379	0.0808		VPAYLNVVDIAGLVK	VPAYLNVVDIAGLVK	GAHEGQGLGNAFLSHIR-VPAYLNVVDIAGLVK		0	0	0		0	0	0		1	1	4		1	4	0.5	1	1	4	2	4
Putative ef hand containing protein OS=Schistosoma mansoni (Blood fluke) GN=Smp_147680 PE=4 SV=1	tr|G4VEE4|G4VEE4_SCHMA	38,192.2		1	8	10		0.0497	0.366	0.429		DTFVSSQATNYGNALK	AEVGEWIMPSNYDPIDAETK-AYQSTPFDENEPEPEWVER-DAVIDELLEYVDKDNDGYVSEK-DTFVSSQATNYGNALK-EFSQLTPNESEEQLK-LKDTATSESYK-QWNDINPTNQPVIK-RDTFVSSQATNYGNALK	AEVGEWIMPSNYDPIDAETK-AYQSTPFDENEPEPEWVER-DAVIDELLEYVDKDNDGYVSEK-DGLLTEAEIIAK-DTFVSSQATNYGNALK-EFSQLTPNESEEQLK-FRDTNQDGR-HLFYHADTNKDGLLTEAEIIAK-QWNDINPTNQPVIK-RDTFVSSQATNYGNALK		0	0	0		0	0	0		1	16	22		0.5	17	0.5	1	16	22	2	1.375
Annexin OS=Schistosoma mansoni (Blood fluke) GN=Smp_074140 PE=3 SV=1	tr|G4VL99|G4VL99_SCHMA	39,100.2		1	10	9		0.0317	0.415	0.438		SQGSTLEDWIR	GAGTDDcTLMR-GGGTDEETIIEVLcTATNIEIENIK-IDLHNDPKK-KDAEELYQAMK-MLLTDIDKVDAR-NETSGDYQR-RDEIPFEDVEK-SQGSTLEDWIR-SVVDMSQVEQDVEILWDAGEAHLGTDEDAIIR-SVWHLQEVSHLFEK	GAGTDDcTLMR-GGGTDEETIIEVLcTATNIEIENIK-KDAEELYQAMK-MLLTDIDKVDAR-NETSGDYQR-RDEIPFEDVEK-SQGSTLEDWIR-SVVDMSQVEQDVEILWDAGEAHLGTDEDAIIR-TLVDSLASETSGDFESALLLILNTcLNRPK		0	0	0		0	0	0		1	16	15		0.5	9	0.5	1	16	15	2	0.9375
26S proteasome non-ATPase regulatory subunit 7 (M67 family) OS=Schistosoma mansoni (Blood fluke) GN=Smp_026630 PE=4 SV=1	tr|G4LX53|G4LX53_SCHMA	40,244.1		1				0.0472				VVVHPLVLLGVVDHYSR				0				0				1				0.5	8	0.5	1	0.5	0.5	2	1
Putative glycyl-tRNA synthetase OS=Schistosoma mansoni (Blood fluke) GN=Smp_040800 PE=3 SV=1	tr|G4VFP9|G4VFP9_SCHMA	148,869.3		1	1			0.00983	0.00983			LPFGAAQIGSAFR	TYLSISPVLAPYK			0	0			0	0			1	1			0.5	7	0.5	1	1	0.5	2	0.5
Eh domain containing/past-1-related OS=Schistosoma mansoni (Blood fluke) GN=Smp_065180 PE=4 SV=1	tr|G4VCS0|G4VCS0_SCHMA	58,081.9		1				0.0177				ILNTPEVAR				0				0				1				0.5	4	0.5	1	0.5	0.5	2	1
Aspartate aminotransferase OS=Schistosoma mansoni (Blood fluke) GN=Smp_064380 PE=3 SV=1	tr|G4VKC8|G4VKC8_SCHMA	42,848.0		1	2	2		0.0415	0.0699	0.0751		LGPPDAILGITEAYNR	NVDYLAHAIHQVTK-VGGAFINEFAEQK	VGAFTLLcSSSDEAER-VGGAFINEFAEQK		0	0	0		0	0	0		1	2	2		0.5	4	0.5	1	2	2	2	1
Uncharacterized protein OS=Schistosoma mansoni (Blood fluke) GN=Smp_205720 PE=4 SV=1	tr|G4M234|G4M234_SCHMA	7,730.8		1				0.366				NGVSPGVGIVQAVEEHHVDLIVIGNR				0				0				1				0.5	3	0.5	1	0.5	0.5	2	1
Putative quinone oxidoreductase OS=Schistosoma mansoni (Blood fluke) GN=Smp_159230 PE=4 SV=1	tr|G4VKE4|G4VKE4_SCHMA	46,744.6		1	1	2		0.031	0.031	0.0668		LIPNVTLIGIASK	LIPNVTLIGIASK	IDPLVDSQWYLDETK-LIPNVTLIGIASK		0	0	0		0	0	0		1	2	4		0.5	3	0.5	1	2	4	2	2
Afg3-like protein 2 (M41 family) OS=Schistosoma mansoni (Blood fluke) GN=Smp_165550 PE=4 SV=1	tr|G4VRN4|G4VRN4_SCHMA	74,073.7		1				0.0242				SGLGSGLFNFGQSPVR				0				0				1				0.5	3	0.5	1	0.5	0.5	2	1
Permease 1 heavy chain OS=Schistosoma mansoni (Blood fluke) PE=2 SV=1	tr|B9P3Q8|B9P3Q8_SCHMA,tr|G4VE62|G4VE62_SCHMA	71,647.2		1	2	1		0.0188	0.0484	0.0234		AEGFPAFIVVLR	GITSFSLVQDLVAIR-LLAVDAGNTGYGISEK	GITSFSLVQDLVAIR		0	0	0		0	0	0		1	3	1		0.5	2	0.5	1	3	1	2	0.333333
Putative uncharacterized protein OS=Schistosoma mansoni (Blood fluke) GN=Smp_151230 PE=4 SV=1	tr|C4QBX7|C4QBX7_SCHMA	8,676.8		1	1	2		0.176	0.135	0.311		sEDIEVTHGDQQR	INSFATWNLK	INSFATWNLK-sEDIEVTHGDQQR		0	0	0		0	0	0		1	1	3		0.5	2	0.5	1	1	3	2	3
Succinyl-CoA synthetase beta chain, putative OS=Schistosoma mansoni (Blood fluke) GN=Smp_167330 PE=4 SV=1	tr|G4LX99|G4LX99_SCHMA	37,517.6		1	1	1		0.0259	0.0548	0.0548		LANIVHLAR	IVYSMEEAVNVASQMLGHR	IVYSMEEAVNVASQMLGHR		0	0	0		0	0	0		1	1	1		0.5	2	0.5	1	1	1	2	1
26S proteasome non-ATPase regulatory subunit,putative OS=Schistosoma mansoni (Blood fluke) GN=Smp_047740 PE=4 SV=1	tr|G4M1T7|G4M1T7_SCHMA	30,946.8		1	2	5		0.0491	0.0981	0.238		AWNLLDGTFIFPK	DATPMLFFSSNNETK-KVEEITSGLTR	AWNLLDGTFIFPK-DATPMLFFSSNNETK-KVEEITSGLTR-LADFHVELER-QDIPAFEHYMSQLK		0	0	0		0	0	0		1	2	5		0.5	2	0.5	1	2	5	2	2.5
Putative elongation factor ts OS=Schistosoma mansoni (Blood fluke) GN=Smp_148540 PE=3 SV=1	tr|G4V8Y1|G4V8Y1_SCHMA	34,912.6		1	1			0.0446	0.0446			SLLLQPFLLDETIR	SLLLQPFLLDETIR			0	0			0	0			1	1			0.5	2	0.5	1	1	0.5	2	0.5
Putative vacuolar protein sorting 26, vps26 OS=Schistosoma mansoni (Blood fluke) GN=Smp_210780 PE=4 SV=1	tr|G4VA73|G4VA73_SCHMA	92,715.9		1	3	7		0.0109	0.0652	0.117		FSTYFGFFK	QIIFLTDGDVGNADEVIGLVR-SGSMEGDNISYAK-VFTIGLGQGVSTALIGGVAR	ADNIEMDWK-FSHSEIILTLPSVINPR-FSTYFGFFK-LAELQSFSGFWK-QIIFLTDGDVGNADEVIGLVR-TLSAALQPR-VFTIGLGQGVSTALIGGVAR		0	0	0		0	0	0		1	3	8		0.5	2	0.5	1	3	8	2	2.66667
ADP-ribosylation factor-like 10, arl10 OS=Schistosoma mansoni (Blood fluke) GN=Smp_166930 PE=3 SV=1	tr|G4VC98|G4VC98_SCHMA	21,228.6		1	1	2		0.0595	0.124	0.146		TTFVNVIASGK	NELHALLDKPQLLGIPVLVLGNK	GVNAIIYMVDAADHEK-TTFVNVIASGK		0	0	0		0	0	0		1	1	2		0.5	2	0.5	1	1	2	2	2
V-type proton ATPase subunit F OS=Schistosoma mansoni (Blood fluke) GN=Smp_023160 PE=3 SV=1	tr|G4VCC0|G4VCC0_SCHMA	13,502.1		1	3	1		0.0984	0.393	0.0984		NTSLIDVEDVFR	DDIAIILIVQNVAEMIR-HLIDSHNVAIPAILEIPNR-NTSLIDVEDVFR	NTSLIDVEDVFR		0	0	0		0	0	0		1	3	1		0.5	2	0.5	1	3	1	2	0.333333
Uncharacterized protein OS=Schistosoma mansoni (Blood fluke) GN=Smp_087550 PE=4 SV=1	tr|G4VFB1|G4VFB1_SCHMA	12,713.0		1				0.171				TLLILGAPVGILAVHFAFK				0				0				1				0.5	2	0.5	1	0.5	0.5	2	1
Putative translation initiation factor EIF-2b alpha subunit OS=Schistosoma mansoni (Blood fluke) GN=Smp_084900 PE=3 SV=1	tr|G4VFF7|G4VFF7_SCHMA	37,008.0		1				0.027				tSQILDLVR				0				0				1				0.5	2	0.5	1	0.5	0.5	2	1
alpha-1,2-Mannosidase OS=Schistosoma mansoni (Blood fluke) GN=Smp_143170 PE=3 SV=1	tr|G4VI91|G4VI91_SCHMA	82,632.1		1		2		0.0353		0.0529		GHDVEVSVLDTAGQESYAGITETAYR		GHDVEVSVLDTAGQESYAGITETAYR-IYLGMLGVGTVGK		0		0		0		0		1		2		0.5	2	0.5	1	0.5	2	2	4
SUMO-conjugating enzyme OS=Schistosoma mansoni (Blood fluke) GN=Smp_103710 PE=3 SV=1	tr|G4VRA7|G4VRA7_SCHMA	19,032.8		1		3		0.0904		0.259		DPAQADAYTLYIQNR		DPAQADAYTLYIQNR-GTLWEGGLFSLR-QILLGIQDLLDHPNPK		0		0		0		0		1		3		0.5	2	0.5	1	0.5	3	2	6
Proteasome subunit beta 2 (T01 family) OS=Schistosoma mansoni (Blood fluke) GN=Smp_074500.2 PE=4 SV=1	tr|G4VRC3|G4VRC3_SCHMA	22,821.5		1	6	8		0.0945	0.458	0.478		VPFAVHGYGALVALSILDR	DGIEELPDLTDFAVK-DGIEELPDLTDFAVKE-MHRPDMTVNEAVALLR-MNDFVLLAADMR-VLAAVcGESGDTSQFSEFIQQNMQLYEIR-VPFAVHGYGALVALSILDR	cAHSILTIKHDELK-DGIEELPDLTDFAVK-DGIEELPDLTDFAVKE-IVTKDGIEELPDLTDFAVK-MHRPDMTVNEAVALLR-mNDFVLLAADMR-NGYELTPSAAANFTR-VPFAVHGYGALVALSILDR		0	0	0		0	0	0		1	14	27		0.5	2	0.5	1	14	27	2	1.92857
Putative uncharacterized protein OS=Schistosoma mansoni (Blood fluke) GN=Smp_191690 PE=4 SV=2	tr|C4QTH5|C4QTH5_SCHMA	11,208.8		1				0.125				LSVLTAVVDQVR				1				tr|C4QTZ4|C4QTZ4_SCHMA				1				0.5	1	0.5	1	0.5	0.5	2	1
Tsg101-related OS=Schistosoma mansoni (Blood fluke) GN=Smp_193270 PE=4 SV=2	tr|C4QTZ4|C4QTZ4_SCHMA	7,595.4		1				0.185				LSVLTAVVDQVR				1				tr|C4QTH5|C4QTH5_SCHMA				1				0.5	1	0.5	1	0.5	0.5	2	1
cGMP-dependent protein kinase 1 OS=Schistosoma mansoni (Blood fluke) GN=cGK1 PE=2 SV=1	tr|E7BBH9|E7BBH9_SCHMA	114,992.8		1				0.0106				IcVLGVGGFGR				0				0				1				0.5	1	0.5	1	0.5	0.5	2	1
Putative uncharacterized protein OS=Schistosoma mansoni (Blood fluke) GN=Smp_017450 PE=4 SV=1	tr|G4LW68|G4LW68_SCHMA	38,216.4		1				0.0304				VITPSVVSER				0				0				1				0.5	1	0.5	1	0.5	0.5	2	1
60S ribosomal protein L26, putative OS=Schistosoma mansoni (Blood fluke) GN=Smp_098960 PE=4 SV=1	tr|G4LWB3|G4LWB3_SCHMA,tr|Q15ET4|Q15ET4_SCHMA	16,690.5		1				0.0634				KGDEVQIVR				0				0				1				0.5	1	0.5	1	0.5	0.5	2	1
Putative nadh-plastoquinone oxidoreductase OS=Schistosoma mansoni (Blood fluke) GN=Smp_092490.1 PE=3 SV=1	tr|G4V5Q1|G4V5Q1_SCHMA	23,407.0		1		1		0.0676		0.0676		QADLLIVSGTVTNK		QADLLIVSGTVTNK		0		0		0		0		1		1		0.5	1	0.5	1	0.5	1	2	2
Optic atrophy 1-like protein, opa1 OS=Schistosoma mansoni (Blood fluke) GN=Smp_028120 PE=4 SV=1	tr|G4V622|G4V622_SCHMA	101,179.5		1				0.0146				VDLAESNLHSPDR				0				0				1				0.5	1	0.5	1	0.5	0.5	2	1
Aminopeptidase A (M01 family) OS=Schistosoma mansoni (Blood fluke) GN=Smp_173030 PE=4 SV=1	tr|G4V857|G4V857_SCHMA	56,246.4		1		2		0.0268		0.0536		YLATSQLQPTDAR		LPYTVIPSFYDLK-YLATSQLQPTDAR		0		0		0		0		1		2		0.5	1	0.5	1	0.5	2	2	4
Sel-1-like protein, sel-1l OS=Schistosoma mansoni (Blood fluke) GN=Smp_133270 PE=4 SV=1	tr|G4V8B5|G4V8B5_SCHMA	87,218.4		1				0.027				SAEENNPIGQTGLALAYLYGR				0				0				1				0.5	1	0.5	1	0.5	0.5	2	1
Putative sodium/potassium-transporting ATPase subunit beta (Sodium/potassium-dependent ATPase beta subunit) OS=Schistosoma mansoni (Blood fluke) GN=Smp_033550 PE=4 SV=1	tr|G4VAL3|G4VAL3_SCHMA	23,548.9		1				0.0625				TVPTLTGEQSILR				0				0				1				0.5	1	0.5	1	0.5	0.5	2	1
Proteasome subunit alpha 6 (T01 family) OS=Schistosoma mansoni (Blood fluke) GN=Smp_207080 PE=4 SV=1	tr|G4VBU6|G4VBU6_SCHMA	25,711.7		1	8	11		0.0391	0.417	0.6		LYQVEYTFK	ATELEIAVVSK-AVAVGDKQTEAMR-FGYEVPcDVLLHR-FMTIFSPEGR-GNDcAVVAAQLK-LTDSTGcIMTGMAPDcR-LYQVEYTFK-SDPSGFVAGHR	AISLDGHLSVGVR-ATELEIAVVSK-AVAVGDKQTEAMR-FGYEVPcDVLLHR-FMTIFSPEGR-GNDcAVVAAQLK-HKFGYEVPcDVLLHR-KQENYTLEEAVELAIGcLSHTHSMDFK-LTDSTGcIMTGMAPDcR-LYQVEYTFK-SDPSGFVAGHR		0	0	0		0	0	0		1	12	20		0.5	1	0.5	1	12	20	2	1.66667
Putative uncharacterized protein OS=Schistosoma mansoni (Blood fluke) GN=Smp_128300 PE=4 SV=1	tr|G4VD69|G4VD69_SCHMA	9,302.1		1		2		0.151		0.5		AAIAANVWNIYQR		AAIAANVWNIYQR-MNTGGIQSVMLFNPEGVLLAYTSLAGDSER		0		0		0		0		1		3		0.5	1	0.5	1	0.5	3	2	6
Uroporphyrinogen-III synthase OS=Schistosoma mansoni (Blood fluke) GN=Smp_079840 PE=4 SV=1	tr|G4VFC7|G4VFC7_SCHMA	27,362.5		1		2		0.076		0.148		SAGENATSISDDPYVQILK		SAGENATSISDDPYVQILK-VNIITAYSSVENTQLHEK		0		0		0		0		1		3		0.5	1	0.5	1	0.5	3	2	6
Putative nedd8-conjugating enzyme nce2 OS=Schistosoma mansoni (Blood fluke) GN=Smp_027370 PE=3 SV=1	tr|G4VHA9|G4VHA9_SCHMA	21,213.1		1	1	3		0.0968	0.0538	0.22		QSGITSTEPDAVQSASVR	LVLQELQELR	LVLQELQELR-QSGITSTEPDAVQSASVR-QSSLDFSGWAPTR		0	0	0		0	0	0		1	1	4		0.5	1	0.5	1	1	4	2	4
Putative mitochondrial import inner membrane translocase subunit tim44 OS=Schistosoma mansoni (Blood fluke) GN=Smp_158380 PE=4 SV=1	tr|G4VIK3|G4VIK3_SCHMA	47,357.4		1				0.0319				FVVIPNVLEAIVR				0				0				1				0.5	1	0.5	1	0.5	0.5	2	1
Ruvb-related reptin and pontin OS=Schistosoma mansoni (Blood fluke) GN=Smp_064050.2 PE=4 SV=1	tr|G4VIM8|G4VIM8_SCHMA	50,286.6		1				0.0351				ALESTIAPIVIFATNR				0				0				1				0.5	1	0.5	1	0.5	0.5	2	1
Putative small nuclear ribonucleoprotein U1a,U2b OS=Schistosoma mansoni (Blood fluke) GN=Smp_069870 PE=4 SV=1	tr|G4VK63|G4VK63_SCHMA	34,506.5		1				0.0549				GQAFVVFDDISSASTALR				0				0				1				0.5	1	0.5	1	0.5	0.5	2	1
Cytidylate kinase OS=Schistosoma mansoni (Blood fluke) GN=Smp_043620 PE=4 SV=1	tr|G4VKA2|G4VKA2_SCHMA	14,439.9		1				0.0732				VDDNEETLK				0				0				1				0.5	1	0.5	1	0.5	0.5	2	1
Proliferating cell nuclear antigen OS=Schistosoma mansoni (Blood fluke) GN=Smp_046500.2 PE=3 SV=1	tr|G4VLV4|G4VLV4_SCHMA,tr|G4VLV5|G4VLV5_SCHMA	30,809.0		1	2	4		0.054	0.108	0.216		DLSQIGDSVVISVAK	AGDKADTLTFVFESK-DLSQIGDSVVISVAK	AGDKADTLTFVFESK-DGVSFSSNGDLGTGNVK-DLSQIGDSVVISVAK-NLSLGLNITSASK		0	0	0		0	0	0		1	3	6		0.5	1	0.5	1	3	6	2	2
Anion exchange protein OS=Schistosoma mansoni (Blood fluke) GN=Smp_127940 PE=3 SV=1	tr|G4VMR3|G4VMR3_SCHMA	153,861.7		1				0.0109				LLVPTTFEPTLGYSK				0				0				1				0.5	1	0.5	1	0.5	0.5	2	1
Putative 60s ribosomal protein L3 OS=Schistosoma mansoni (Blood fluke) GN=Smp_047200 PE=3 SV=1	tr|G4VN87|G4VN87_SCHMA	47,754.0		1				0.0286				GNASTEFDLTAK				0				0				1				0.5	1	0.5	1	0.5	0.5	2	1
Gap associated protein-related OS=Schistosoma mansoni (Blood fluke) GN=Smp_006320.1 PE=4 SV=1	tr|G4VQQ6|G4VQQ6_SCHMA	34,404.2		1				0.0511				IEIPQEQYPAINFVGK				0				0				1				0.5	1	0.5	1	0.5	0.5	2	1
Reverse sequence, was Putative coiled-coil flagellar protein OS=Schistosoma mansoni (Blood fluke) GN=Smp_174770 PE=4 SV=1	###REV###tr|G4VGZ3|G4VGZ3_SCHMA	81522.7		1				0.0144				LIDIENASIR				0				0				1				0.5	0.5	0.5	1	0.5	0.5	2	1
ATP-dependent zinc metalloprotease YME1 homolog OS=Schistosoma mansoni (Blood fluke) PE=2 SV=1	sp|P46508|YME1_SCHMA,tr|G4VHK2|G4VHK2_SCHMA	72942.1		1				0.0151				VTNGAADDFR				0				0				1				0.5	0.5	0.5	1	0.5	0.5	2	1
Der1-like protein, derlin OS=Schistosoma mansoni (Blood fluke) GN=Smp_059350.2 PE=4 SV=1	tr|C4QDC9|C4QDC9_SCHMA	29057.6		1				0.0442				GITTGFGEAPR				0				0				1				0.5	0.5	0.5	1	0.5	0.5	2	1
ATP-dependent transporter, putative OS=Schistosoma mansoni (Blood fluke) GN=Smp_166040 PE=3 SV=2	tr|C4QJ35|C4QJ35_SCHMA	112265		1				0.01				LFNLTYQDAR				0				0				1				0.5	0.5	0.5	1	0.5	0.5	2	1
Putative uncharacterized protein Smp_127580 OS=Schistosoma mansoni (Blood fluke) GN=Smp_127580 PE=4 SV=1	tr|G4LUG6|G4LUG6_SCHMA	71641.7		1				0.019				KPRYVTLEQFLK				0				0				1				0.5	0.5	0.5	1	0.5	0.5	2	1
26S proteasome regulatory subunit S3, putative OS=Schistosoma mansoni (Blood fluke) GN=Smp_085310.2 PE=4 SV=1	tr|G4LV40|G4LV40_SCHMA	57796.5		1				0.0399				AALQPYFQLTQAIHAGDLSR				0				0				1				0.5	0.5	0.5	1	0.5	0.5	2	1
Putative uncharacterized protein OS=Schistosoma mansoni (Blood fluke) GN=Smp_192360 PE=4 SV=1	tr|G4LV91|G4LV91_SCHMA	18913.6		1				0.0595				SAIYGVNGLR				0				0				1				0.5	0.5	0.5	1	0.5	0.5	2	1
Saposin containing protein OS=Schistosoma mansoni (Blood fluke) GN=Smp_000260 PE=4 SV=1	tr|G4LVS4|G4LVS4_SCHMA	104722		1				0.0119				TGVGDPAIQER				0				0				1				0.5	0.5	0.5	1	0.5	0.5	2	1
Oxidoreductase, short chain dehydrogenase/reductase family, putative OS=Schistosoma mansoni (Blood fluke) GN=Smp_000190 PE=3 SV=1	tr|G4LVT4|G4LVT4_SCHMA	38188.8		1				0.0355				ILPILQILLPTK				0				0				1				0.5	0.5	0.5	1	0.5	0.5	2	1
Solute carrier family, putative OS=Schistosoma mansoni (Blood fluke) GN=Smp_167630 PE=4 SV=1	tr|G4LVV0|G4LVV0_SCHMA	56294		1				0.0235				ALLNLPVAPVTR				0				0				1				0.5	0.5	0.5	1	0.5	0.5	2	1
Deoxyribonuclease II-related OS=Schistosoma mansoni (Blood fluke) GN=Smp_008610 PE=4 SV=1	tr|G4LWH7|G4LWH7_SCHMA	43542.9		1		2		0.0426		0.0745		VFTETQSNVIELQTAK		GYDVVFMNADQR-VFTETQSNVIELQTAK		0		0		0		0		1		2		0.5	0.5	0.5	1	0.5	2	2	4
Putative uncharacterized protein OS=Schistosoma mansoni (Blood fluke) GN=Smp_150640 PE=4 SV=1	tr|G4LXS6|G4LXS6_SCHMA	45415.1		1				0.0296				DLSSPLTGDGSR				0				0				1				0.5	0.5	0.5	1	0.5	0.5	2	1
Rab, putative OS=Schistosoma mansoni (Blood fluke) GN=Smp_169460 PE=4 SV=1	tr|G4LXV0|G4LXV0_SCHMA	22235.7		1				0.0663				QAFITLASLIIEK				0				0				1				0.5	0.5	0.5	1	0.5	0.5	2	1
Putative uncharacterized protein OS=Schistosoma mansoni (Blood fluke) GN=Smp_000700 PE=4 SV=1	tr|G4LYG1|G4LYG1_SCHMA	89543.5		1				0.0141				ISISGQSPAAK				0				0				1				0.5	0.5	0.5	1	0.5	0.5	2	1
NADH-ubiquinone oxidoreductase sgdh subunit,putative OS=Schistosoma mansoni (Blood fluke) GN=Smp_054200 PE=4 SV=1	tr|G4LYK7|G4LYK7_SCHMA	24034.3		1	1	1		0.0634	0.0634	0.0634		LYESTLAELDEFR	LYESTLAELDEFR	LYESTLAELDEFR		0	0	0		0	0	0		1	1	1		0.5	0.5	0.5	1	1	1	2	1
Putative uncharacterized protein OS=Schistosoma mansoni (Blood fluke) GN=Smp_171300 PE=4 SV=1	tr|G4LYU9|G4LYU9_SCHMA	126906		1	1	1		0.0168	0.0168	0.0168		TASIVPIPASSLSLSPLSK	TASIVPIPASSLSLSPLSK	TASIVPIPASSLSLSPLSK		0	0	0		0	0	0		1	1	1		0.5	0.5	0.5	1	1	1	2	1
Programmed cell death protein, putative OS=Schistosoma mansoni (Blood fluke) GN=Smp_067480.3 PE=4 SV=1	tr|G4LZ74|G4LZ74_SCHMA,tr|G4LZ75|G4LZ75_SCHMA	19749.4		1	1			0.0647	0.0647			mDQNALWSIFR	mDQNALWSIFR			0	0			0	0			1	1			0.5	0.5	0.5	1	1	0.5	2	0.5
Universal stress protein G, putative OS=Schistosoma mansoni (Blood fluke) GN=Smp_076400 PE=4 SV=1	tr|G4LZI3|G4LZI3_SCHMA	20276.5		1		4		0.0543		0.332		HLNSLVESGR		AFNWYMDNVMK-GTISMTDATR-IAHEHGVDLVIIGNR-ITDGLYLVHIVEPLSQGLNYNLASK		0		0		0		0		1		4		0.5	0.5	0.5	1	0.5	4	2	8
Putative uncharacterized protein OS=Schistosoma mansoni (Blood fluke) GN=Smp_080670 PE=4 SV=1	tr|G4LZQ3|G4LZQ3_SCHMA	15527.6		1	1	3		0.0922	0.0922	0.298		VPVLSAGGPLIFR	VPVLSAGGPLIFR	DAVLIDPVLETVER-VPVLSAGGPLIFR-VSSTYTYLLADSHTK		0	0	0		0	0	0		1	1	3		0.5	0.5	0.5	1	1	3	2	3
60S ribosomal protein L10, putative OS=Schistosoma mansoni (Blood fluke) GN=Smp_013200.1 PE=4 SV=1	tr|G4M0K5|G4M0K5_SCHMA	21334.1		1				0.0585				VDIGQVIMSVR				0				0				1				0.5	0.5	0.5	1	0.5	0.5	2	1
Synbindin, putative OS=Schistosoma mansoni (Blood fluke) GN=Smp_028940 PE=4 SV=1	tr|G4M0U2|G4M0U2_SCHMA	26998.3		1		1		0.0847		0.0593		LLSPIPDSSFSFVSPANDKK		NQPFNYEFFANQIK		0		0		0		0		1		1		0.5	0.5	0.5	1	0.5	1	2	2
Surfeit locus protein, putative OS=Schistosoma mansoni (Blood fluke) GN=Smp_174450 PE=4 SV=1	tr|G4M133|G4M133_SCHMA	31514.8		1				0.0471				FcLVSTFIEDGFR				0				0				1				0.5	0.5	0.5	1	0.5	0.5	2	1
SLAP , putative OS=Schistosoma mansoni (Blood fluke) GN=Smp_070920.1 PE=4 SV=1	tr|G4M184|G4M184_SCHMA	81293		1				0.0167				IAVIETDVATSR				0				0				1				0.5	0.5	0.5	1	0.5	0.5	2	1
Golgi apparatus membrane protein TVP23 homolog OS=Schistosoma mansoni (Blood fluke) GN=Smp_056850 PE=3 SV=1	tr|G4M1E5|G4M1E5_SCHMA	25981		1				0.0644				KPSPIDSADVSSLSR				0				0				1				0.5	0.5	0.5	1	0.5	0.5	2	1
Putative uncharacterized protein OS=Schistosoma mansoni (Blood fluke) GN=Smp_181050 PE=4 SV=1	tr|G4V5E4|G4V5E4_SCHMA	117037		1				0.0115				LLQQTVDTQSEK				0				0				1				0.5	0.5	0.5	1	0.5	0.5	2	1
Putative flotillin-1 OS=Schistosoma mansoni (Blood fluke) GN=Smp_016200.4 PE=4 SV=1	tr|G4V5F6|G4V5F6_SCHMA	42803.2		1				0.0339				pLNTMTLIIESPR				0				0				1				0.5	0.5	0.5	1	0.5	0.5	2	1
Putative ubiquitin-conjugating enzyme E2 G OS=Schistosoma mansoni (Blood fluke) GN=Smp_028100.1 PE=3 SV=1	tr|G4V624|G4V624_SCHMA,tr|G4V625|G4V625_SCHMA	19280.3		1				0.0655				cTSLSALSLKK				0				0				1				0.5	0.5	0.5	1	0.5	0.5	2	1
Putative uncharacterized protein OS=Schistosoma mansoni (Blood fluke) GN=Smp_003610.1 PE=4 SV=1	tr|G4V6M2|G4V6M2_SCHMA,tr|G4V6M3|G4V6M3_SCHMA	16066.6		1	1	3		0.127	0.0845	0.282		QTPPPHAVAAELNIYVIR	QAHLSWLPAYAK	QAHLSWLPAYAK-QTPPPHAVAAELNIYVIR-VVNNEMcVGK		0	0	0		0	0	0		1	1	3		0.5	0.5	0.5	1	1	3	2	3
Putative uncharacterized protein OS=Schistosoma mansoni (Blood fluke) GN=Smp_035430.1 PE=4 SV=1	tr|G4V7Y3|G4V7Y3_SCHMA,tr|G4V7Y4|G4V7Y4_SCHMA	49976.5		1				0.0326				TFLNELVEYISVTR				0				0				1				0.5	0.5	0.5	1	0.5	0.5	2	1
Twik family of potassium channels-related OS=Schistosoma mansoni (Blood fluke) GN=Smp_034850 PE=3 SV=1	tr|G4V846|G4V846_SCHMA	34606.5		1				0.0324				IFVLAQQLAK				0				0				1				0.5	0.5	0.5	1	0.5	0.5	2	1
Family M1 non-peptidase homologue (M01 family) OS=Schistosoma mansoni (Blood fluke) GN=Smp_174540 PE=4 SV=1	tr|G4V856|G4V856_SCHMA	46589.2		1				0.0328				TQILDDLFNLANR				0				0				1				0.5	0.5	0.5	1	0.5	0.5	2	1
Putative uncharacterized protein OS=Schistosoma mansoni (Blood fluke) GN=Smp_086060 PE=4 SV=1	tr|G4V872|G4V872_SCHMA	13731.9		1				0.0756				TGTIPIDFR				0				0				1				0.5	0.5	0.5	1	0.5	0.5	2	1
Putative rap1 and OS=Schistosoma mansoni (Blood fluke) GN=Smp_129070 PE=4 SV=1	tr|G4V9I1|G4V9I1_SCHMA	20536.9		1				0.0601				LVVLGSGGVGK				1				tr|G4VFV4|G4VFV4_SCHMA,tr|G4VE67|G4VE67_SCHMA				1				0.5	0.5	0.5	1	0.5	0.5	2	1
Putative dynamin OS=Schistosoma mansoni (Blood fluke) GN=Smp_067280 PE=4 SV=1	tr|G4V9Q0|G4V9Q0_SCHMA	77099.2		1				0.0247				IDPLGGLSTLDILTAIR				0				0				1				0.5	0.5	0.5	1	0.5	0.5	2	1
Hypoxia upregulated 1 (Hyou1)-related OS=Schistosoma mansoni (Blood fluke) GN=Smp_088950 PE=3 SV=1	tr|G4VAR6|G4VAR6_SCHMA	95223.1		1	5	6		0.0284	0.111	0.118		GVNSDDAAALGAVYQAAFHTPGFR	GVNSDDAAALGAVYQAAFHTPGFR-IGSTLSGLFGGGDSTNVDK-IKEIQSLIIPIQR-NIFNEVEIDTLR-RPFSDIMVDFPMESLQQVILMGGGTR	AEMETFcSDLFER-DGDVVGDFPMLR-GVNSDDAAALGAVYQAAFHTPGFR-IKEIQSLIIPIQR-LFGSLAVNLASK-RPFSDIMVDFPMESLQQVILMGGGTR		0	0	0		0	0	0		1	8	6		0.5	0.5	0.5	1	8	6	2	0.75
Putative rer1 protein OS=Schistosoma mansoni (Blood fluke) GN=Smp_099690 PE=4 SV=1	tr|G4VBM7|G4VBM7_SCHMA	22801.8		1				0.0765				LDQTSDESSNTLLSK				0				0				1				0.5	0.5	0.5	1	0.5	0.5	2	1
Putative pra1 protein OS=Schistosoma mansoni (Blood fluke) GN=Smp_014800.2 PE=4 SV=1	tr|G4VBX1|G4VBX1_SCHMA	19788.3		1				0.0636				SFNDFLGFGAR				0				0				1				0.5	0.5	0.5	1	0.5	0.5	2	1
Ubiquitin-specific peptidase 4 (C19 family) OS=Schistosoma mansoni (Blood fluke) GN=Smp_128770 PE=4 SV=1	tr|G4VC58|G4VC58_SCHMA	98833.5		1		1		0.0218		0.0103		SVTFDPFASLILPIQEVYK		VIFVQLEPR		0		0		0		0		1		1		0.5	0.5	0.5	1	0.5	1	2	2
Mitochondrial carnitine/acylcarnitine carrier protein-related OS=Schistosoma mansoni (Blood fluke) GN=Smp_064150 PE=3 SV=1	tr|G4VCL1|G4VCL1_SCHMA	32437.5		1				0.0464				LQSASEGVYPNGIR				0				0				1				0.5	0.5	0.5	1	0.5	0.5	2	1
Prefoldin subunit 3-related OS=Schistosoma mansoni (Blood fluke) GN=Smp_021800 PE=4 SV=1	tr|G4VDV2|G4VDV2_SCHMA	21491.6		1				0.0481				IIEQALLQR				0				0				1				0.5	0.5	0.5	1	0.5	0.5	2	1
Ubiquitin carboxyl-terminal hydrolase OS=Schistosoma mansoni (Blood fluke) GN=Smp_168800.2 PE=3 SV=1	tr|G4VF25|G4VF25_SCHMA	23466.7		1		3		0.0718		0.139		SALEGQTEAPNAESK		DGSFLSSVLEDFENK-DGSFLSSVLEDFENKTPAER-LGVVEESWK		0		0		0		0		1		3		0.5	0.5	0.5	1	0.5	3	2	6
Lipase maturation factor OS=Schistosoma mansoni (Blood fluke) GN=Smp_026910.1 PE=3 SV=1	tr|G4VFY8|G4VFY8_SCHMA	73833.8		1				0.0202				DASDFINNLNVVR				0				0				1				0.5	0.5	0.5	1	0.5	0.5	2	1
Family S33 non-peptidase homologue (S33 family) OS=Schistosoma mansoni (Blood fluke) GN=Smp_194720 PE=4 SV=1	tr|G4VGD5|G4VGD5_SCHMA	39818.6		1	1	4		0.0252	0.042	0.171		INVFIQGPR	sGVEHQVVNTEScGK	ILEHVDQIR-LNTVGMNPAAESYLLMHR-sGVEHQVVNTEScGK-VELIQLDNVANVLSEQPEK		0	0	0		0	0	0		1	1	4		0.5	0.5	0.5	1	1	4	2	4
Uncharacterized protein OS=Schistosoma mansoni (Blood fluke) GN=Smp_179690 PE=4 SV=1	tr|G4VGW0|G4VGW0_SCHMA	92050.3		1				0.0134				ISGLVAELTAR				0				0				1				0.5	0.5	0.5	1	0.5	0.5	2	1
Restin-like OS=Schistosoma mansoni (Blood fluke) GN=Smp_149200.2 PE=4 SV=1	tr|G4VH86|G4VH86_SCHMA,tr|G4VH87|G4VH87_SCHMA,tr|G4VH88|G4VH88_SCHMA	157088		1				0.00776				LSAFLPDSFLR				0				0				1				0.5	0.5	0.5	1	0.5	0.5	2	1
Putative dynactin subunit 3 (Dynactin light chain p24) OS=Schistosoma mansoni (Blood fluke) GN=Smp_136990 PE=4 SV=1	tr|G4VHB1|G4VHB1_SCHMA	16098.3		1				0.121				LIADTQALLDTYHNLIR				0				0				1				0.5	0.5	0.5	1	0.5	0.5	2	1
Putative uncharacterized protein OS=Schistosoma mansoni (Blood fluke) GN=Smp_027480 PE=4 SV=1	tr|G4VIB9|G4VIB9_SCHMA	20686.3		1		1		0.0843		0.0843		IPDLPDLDTFDVPER		IPDLPDLDTFDVPER		0		0		0		0		1		1		0.5	0.5	0.5	1	0.5	1	2	2
Calcium-transporting ATPase OS=Schistosoma mansoni (Blood fluke) GN=Smp_137170 PE=3 SV=1	tr|G4VID8|G4VID8_SCHMA	133570		1		1		0.0141		0.0132		EVVAVTGDGTNDGPALK		ADVGFAMGIAGTDVAK		0		1		0		tr|G4M1H5|G4M1H5_SCHMA		1		1		0.5	0.5	0.5	1	0.5	1	2	2
Putative uncharacterized protein OS=Schistosoma mansoni (Blood fluke) GN=Smp_153990 PE=4 SV=1	tr|G4VJ55|G4VJ55_SCHMA	68696.9		1				0.0197				STSNVTQTLVAK				0				0				1				0.5	0.5	0.5	1	0.5	0.5	2	1
Putative dna repair protein xp-E OS=Schistosoma mansoni (Blood fluke) GN=Smp_175430 PE=4 SV=1	tr|G4VJV2|G4VJV2_SCHMA	146584		1		3		0.012		0.0421		LALQSETSSLGVITYR		LALQSETSSLGVITYR-LPNLELVHEEPLPETTASTGTALLPR-NVQLTLDSIEPDSK		0		0		0		0		1		3		0.5	0.5	0.5	1	0.5	3	2	6
Putative prefoldin subunit OS=Schistosoma mansoni (Blood fluke) GN=Smp_009390.2 PE=4 SV=1	tr|G4VL14|G4VL14_SCHMA,tr|G4VL15|G4VL15_SCHMA	13452.8		1	1	1		0.161	0.161	0.161		SQLIESELVTLPGDVATYK	SQLIESELVTLPGDVATYK	SQLIESELVTLPGDVATYK		0	0	0		0	0	0		1	1	1		0.5	0.5	0.5	1	1	1	2	1
Putative vacuolar sorting protein OS=Schistosoma mansoni (Blood fluke) GN=Smp_173330 PE=4 SV=1	tr|G4VM32|G4VM32_SCHMA	119201		1				0.00856				ILVGANLNR				0				0				1				0.5	0.5	0.5	1	0.5	0.5	2	1
Putative glutamate receptor, kainate OS=Schistosoma mansoni (Blood fluke) GN=Smp_147430 PE=4 SV=1	tr|G4VN92|G4VN92_SCHMA	79572.3		1				0.0243				IGPAPILASTSPNVVFR				0				0				1				0.5	0.5	0.5	1	0.5	0.5	2	1
Putative phospholipase A-2-activating protein OS=Schistosoma mansoni (Blood fluke) GN=Smp_017750 PE=4 SV=1	tr|G4VNP9|G4VNP9_SCHMA	94017.3		1				0.0141				LLVNSLAADGPR				0				0				1				0.5	0.5	0.5	1	0.5	0.5	2	1
Transporter OS=Schistosoma mansoni (Blood fluke) GN=Smp_131890 PE=3 SV=1	tr|G4VP60|G4VP60_SCHMA	84710.2		1				0.0173				DGVLYYLTPDFSR				0				0				1				0.5	0.5	0.5	1	0.5	0.5	2	1
Uncharacterized protein OS=Schistosoma mansoni (Blood fluke) GN=Smp_067540 PE=4 SV=1	tr|G4VQC1|G4VQC1_SCHMA	24517.3		1				0.0619				LSILPSDFEGKDR				0				0				1				0.5	0.5	0.5	1	0.5	0.5	2	1
Eupitrilysin (M16 family) OS=Schistosoma mansoni (Blood fluke) GN=Smp_146140 PE=3 SV=1	tr|G4VR30|G4VR30_SCHMA	113059		1		1		0.0161		0.0161		LSVFQALDYPVSAGSR		LSVFQALDYPVSAGSR		0		0		0		0		1		1		0.5	0.5	0.5	1	0.5	1	2	2
Putative 30s ribosomal protein S12 family member OS=Schistosoma mansoni (Blood fluke) GN=Smp_167760 PE=3 SV=1	tr|G4VRF5|G4VRF5_SCHMA	14897.8		1				0.0902				KGHAVGDIPGVR				0				0				1				0.5	0.5	0.5	1	0.5	0.5	2	1
Arf-related protein 1, arfrp1 OS=Schistosoma mansoni (Blood fluke) GN=Smp_037190 PE=4 SV=1	tr|G4VRG8|G4VRG8_SCHMA	9423.9		1				0.176				NPVLEGVPLLVLANK				0				0				1				0.5	0.5	0.5	1	0.5	0.5	2	1
Putative mitochondrial ribosomal protein L17 OS=Schistosoma mansoni (Blood fluke) GN=Smp_174980 PE=4 SV=1	tr|G4VS48|G4VS48_SCHMA	22200		1				0.0576				YLINVLLDAAR				0				0				1				0.5	0.5	0.5	1	0.5	0.5	2	1
Putative fun14 domain containing OS=Schistosoma mansoni (Blood fluke) GN=Smp_070330 PE=4 SV=1	tr|G4VTA1|G4VTA1_SCHMA	14152.1		1				0.101				IQSNTPVIFEGKR				0				0				1				0.5	0.5	0.5	1	0.5	0.5	2	1
Putative transportin OS=Schistosoma mansoni (Blood fluke) GN=Smp_164410 PE=4 SV=1	tr|G4VTH3|G4VTH3_SCHMA	124839		1				0.0141				VGLVNVYEALSGPTLK				0				0				1				0.5	0.5	0.5	1	0.5	0.5	2	1
Amidase OS=Schistosoma mansoni (Blood fluke) PE=2 SV=1	tr|O02034|O02034_SCHMA	77124.4		1	2			0.0217	0.0521			LASGQAAVNLISEIK	AFILGLHALFADGGQELR-TLDGFHVIYNDAENPFNK			1	2			tr|G4VCJ0|G4VCJ0_SCHMA	tr|G4VCJ0|G4VCJ0_SCHMA			1	2			0.5	0.5	0.5	1	2	0.5	2	0.25
L-lactate dehydrogenase OS=Schistosoma mansoni (Blood fluke) GN=Smp_038960 PE=3 SV=1	tr|G4VQZ4|G4VQZ4_SCHMA	35,918.7	6	7	10	10	0.25	0.247	0.452	0.452	GEVLDLQHGQQFFGR-KLSGFEAHR-QVVQSAYDIIR-SLcNALLNNLHTVYPLSVPVK-VIGTGTmLDSAR-YSANSDIVVITAGAR	cIIVVVSNPVDILTYVAR-GEVLDLQHGQQFFGR-KLSGFEAHR-QVVQSAYDIIR-VIGTGTmLDSAR-VKGEVLDLQHGQQFFGR-YSANSDIVVITAGAR	cIIVVVSNPVDILTYVAR-GEVLDLQHGQQFFGR-KLSGFEAHR-LGVSANSVHGYVIGEHGDSSVAVWSNVNVAGVR-LKGYTSWAIGLTcR-QVVQSAYDIIR-SLcNALLNNLHTVYPLSVPVK-VIGTGTmLDSAR-VKGEVLDLQHGQQFFGR-YSANSDIVVITAGAR	cIIVVVSNPVDILTYVAR-GEVLDLQHGQQFFGR-KLSGFEAHR-LGVSANSVHGYVIGEHGDSSVAVWSNVNVAGVR-LKGYTSWAIGLTcR-QVVQSAYDIIR-SLcNALLNNLHTVYPLSVPVK-VIGTGTmLDSAR-VKGEVLDLQHGQQFFGR-YSANSDIVVITAGAR	6	7	10	10	tr|G4VQZ5|G4VQZ5_SCHMA	tr|G4VQZ5|G4VQZ5_SCHMA	tr|G4VQZ5|G4VQZ5_SCHMA	tr|G4VQZ5|G4VQZ5_SCHMA	13	25	29	38		31	39	13	25	29	38	1.92308	1.31034
Malate dehydrogenase OS=Schistosoma mansoni (Blood fluke) GN=Smp_047370 PE=3 SV=1	tr|G4VBJ0|G4VBJ0_SCHMA	36,328.8	7	7	9	7	0.238	0.27	0.29	0.243	FAVSLLEAmSGR-IQEAGTEVVEAK-LFGVTTLDVVR-QSPLISQLALYDIAHVK-RLFGVTTLDVVR-SNTFIAQAK-VAVLGASGGIGQPLSLLLK	DDLFNTNASIVAELIDScAK-FAVSLLEAmSGR-IQEAGTEVVEAK-LFGVTTLDVVR-QSPLISQLALYDIAHVK-RLFGVTTLDVVR-VAVLGASGGIGQPLSLLLK	AGAGSATLSMAYAGVR-FAVSLLEAMSGR-IQEAGTEVVEAK-LFGVTTLDVVR-LNEYEIELLK-LNEYEIELLKK-QSPLISQLALYDIAHVK-RLFGVTTLDVVR-VAVLGASGGIGQPLSLLLK	FAVSLLEAMSGR-IQEAGTEVVEAK-LFGVTTLDVVR-LNEYEIELLKK-QSPLISQLALYDIAHVK-RLFGVTTLDVVR-VAVLGASGGIGQPLSLLLK	0	0	0	0	0	0	0	0	11	21	15	14		15	21	11	21	15	14	1.90909	0.933333
T-complex protein 1 subunit delta OS=Schistosoma mansoni (Blood fluke) GN=Smp_004600 PE=3 SV=1	tr|G4VHD9|G4VHD9_SCHMA	58,048.5	6	9	5	3	0.173	0.275	0.175	0.106	DAVNELALHYFNK-GDVTITNDGATILK-IALIQFcISPPK-LGGTVEDTKLVDGLILNQR-SVLSVIDPAYPNSVSLDDIR-TQGFVSNVPSGSNAK	AFADAFEVIPYTLAENAGLSPVQTVTELR-DAVNELALHYFNK-GDVTITNDGATILK-IALIQFcISPPK-LAAFANTTPGLDQYcFR-LGGTVEDTKLVDGLILNQR-SVLSVIDPAYPNSVSLDDIR-TQGFVSNVPSGSNAK-VATTSLNSK	AFADAFEVIPYTLAENAGLSPVQTVTELR-DAVNELALHYFNK-SVLSVIDPAYPNSVSLDDIR-TDMENNVVITDYTQMDR-TQGFVSNVPSGSNAK	AFADAFEVIPYTLAENAGLSPVQTVTELR-DAVNELALHYFNK-VVSQHSDcLAPIAVK	0	0	0	0	0	0	0	0	8	15	5	4		30	44	8	15	5	4	1.875	0.8
Ornithine aminotransferase OS=Schistosoma mansoni (Blood fluke) PE=2 SV=1	tr|A7UAX6|A7UAX6_SCHMA,tr|A7UAX7|A7UAX7_SCHMA	48651.4	4	5			0.107	0.112			GLLNAIVIR-TQSETLTLTSR-VIFAEGNFWGR-YNVLFIADEIQTGLGR	GKGLLNAIVIR-GLLNAIVIR-TQSETLTLTSR-VIFAEGNFWGR-YNVLFIADEIQTGLGR			0	0			0	0			8	15				0.5	0.5	8	15	0.5	0.5	1.875	1
Ubiquitin (Ribosomal protein L40), putative OS=Schistosoma mansoni (Blood fluke) GN=Smp_089430 PE=4 SV=1	tr|C4QL66|C4QL66_SCHMA	14,615.9	2	4	3	2	0.172	0.242	0.242	0.172	ESTLHLVLR-IQDKEGIPPDQQR	ESTLHLVLR-IQDKEGIPPDQQR-TLSDYNIQK-TLSDYNIQKESTLHLVLR	ESTLHLVLR-IQDKEGIPPDQQR-TLSDYNIQK	ESTLHLVLR-IQDKEGIPPDQQR	2	4	3	2	sp|P62979|RS27A_HUMAN	sp|P62979|RS27A_HUMAN	sp|P62979|RS27A_HUMAN,tr|Q6RYS0|Q6RYS0_SCHMA	sp|P62979|RS27A_HUMAN,tr|Q6RYS0|Q6RYS0_SCHMA	7	13	12	16		6	8	7	13	12	16	1.85714	1.33333
Elongation factor 1-alpha OS=Schistosoma mansoni (Blood fluke) GN=Smp_099870 PE=3 SV=1	tr|G4VAD2|G4VAD2_SCHMA	50,981.3	9	10	14	15	0.228	0.288	0.46	0.456	EHALLAYTLGVK-IGGIGTVPVGR-NVAVSEIHR-QTVAVGVVK-STTTGHLIFK-TVTDTGFTLLEALDK-TVTDTGFTLLEALDKmEPPAR-VETGIIKPGmVVTFAPQGLSTEVK-VTVIDAPGHR	EHALLAYTLGVK-IGGIGTVPVGR-NGDAANILLVPNKPLcLETFQQYPPLGR-NVAVSEIHR-QTVAVGVVK-STTTGHLIFK-TVTDTGFTLLEALDK-TVTDTGFTLLEALDKMEPPAR-VETGIIKPGMVVTFAPQGLSTEVK-VTVIDAPGHR	EAESFMAQVIVMNHPGEIK-EHALLAYTLGVK-GITIDIALWK-IGGIGTVPVGR-KVGYNPATVPFVPISGWHGDNMIEK-MDcTEPPFSEDR-NGDAANILLVPNKPLcLETFQQYPPLGR-NMITGTSQADcAMLIVAAGVGEFEAGISK-NVAVSEIHR-TVTDTGFTLLEALDK-TVTDTGFTLLEALDKMEPPAR-VETGIIKPGMVVTFAPQGLSTEVK-VGYNPATVPFVPISGWHGDNMIEK-VTVIDAPGHRDFIK	EAESFMAQVIVMNHPGEIK-EHALLAYTLGVK-GITIDIALWK-IGGIGTVPVGR-KVGYNPATVPFVPISGWHGDNMIEK-MDcTEPPFSEDR-MDcTEPPFSEDRYK-NGDAANILLVPNKPLcLETFQQYPPLGR-NMITGTSQADcAMLIVAAGVGEFEAGISK-NVAVSEIHR-STTTGHLIFK-TVTDTGFTLLEALDK-TVTDTGFTLLEALDKmEPPAR-VETGIIKPGMVVTFAPQGLSTEVK-VGYNPATVPFVPISGWHGDNMIEK	0	0	0	0	0	0	0	0	30	55	50	50		32	66	30	55	50	50	1.83333	1
Calponin OS=Schistosoma mansoni (Blood fluke) GN=Smp_078690 PE=3 SV=1	tr|G4LUS0|G4LUS0_SCHMA	38,348.5	3	4	5	9	0.127	0.166	0.186	0.357	ASLFQTVDLYELR-DQVASQSGmSFGAQR-LINVVFDGTASLPSAAAK	ASLFQTVDLYELR-DQVASQSGmSFGAQR-ESQGVIGLQmGTNK-LINVVFDGTASLPSAAAK	ASLFQTVDLYELR-EGQGIIGLQMGSNK-EGQGVISLQMGAGK-GASQAGMSHGGPR-GASQAGMSHGGQR	ASLFQTVDLYELR-DQVASQSGMSFGAQR-EGQGIIGLQMGSNK-GASQAGMSHGGPR-GASQAGMSHGGQR-HITDIKVDAASK-LINVVFDGTASLPSAAAK-MSDMGMDVQINR-QMENIQTFLNAAVAYGVPR	3	4	0	8	tr|P91888|P91888_SCHMA	tr|P91888|P91888_SCHMA	0	tr|P91888|P91888_SCHMA	6	11	7	16		2	15	6	11	7	16	1.83333	2.28571
Calponin OS=Schistosoma mansoni (Blood fluke) PE=2 SV=1	tr|P91888|P91888_SCHMA	38357.5	3	4		8	0.127	0.166		0.305	ASLFQTVDLYELR-DQVASQSGmSFGAQR-LINVVFDGTASLPSAAAK	ASLFQTVDLYELR-DQVASQSGmSFGAQR-ESQGVIGLQmGTNK-LINVVFDGTASLPSAAAK		ASLFQTVDLYELR-DQVASQSGMSFGAQR-EGQGIIGLQMGSNK-GASQAGMSHGGPR-GASQAGMSHGGQR-HITDIKVDAASK-LINVVFDGTASLPSAAAK-MSDMGMDVQINR	3	4		8	tr|G4LUS0|G4LUS0_SCHMA	tr|G4LUS0|G4LUS0_SCHMA		tr|G4LUS0|G4LUS0_SCHMA	6	11		14		0.5	0.5	6	11	0.5	14	1.83333	28
Putative tubulin alpha chain OS=Schistosoma mansoni (Blood fluke) GN=Smp_016780 PE=3 SV=1	tr|G4VKY4|G4VKY4_SCHMA	50,136.5	9	11	10	8	0.259	0.357	0.33	0.279	AVFVDLEPTVVDEVR-DVNAAIATIK-EIVDLVLDR-FDGALNVDLTEFQTNLVPYPR-LIGQIVSSITASLR-NLDIERPTYTNLNR-QLFHPEQLITGK-QLFHPEQLITGKEDAANNYAR-TIQFVDWcPTGFK	AVcmLSNTTAIAEAWAR-AVFVDLEPTVVDEVR-DVNAAIATIK-EIVDLVLDR-FDGALNVDLTEFQTNLVPYPR-GHYTIGKEIVDLVLDR-LIGQIVSSITASLR-NLDIERPTYTNLNR-QLFHPEQLITGKEDAANNYAR-TIQFVDWcPTGFK-TVGGGDDSFNTFFSETGSGK	AFVHWYVGEGMEEGEFSEAR-AVcMLSNTTAIAEAWAR-AVFVDLEPTVVDEVR-DVNAAIATIK-FDGALNVDLTEFQTNLVPYPR-LIGQIVSSITASLR-QLFHPEQLITGK-QLFHPEQLITGKEDAANNYAR-TIQFVDWcPTGFK-VGINYQPPTVVPGGDLAK	AFVHWYVGEGMEEGEFSEAR-AVcMLSNTTAIAEAWAR-AVFVDLEPTVVDEVR-EIVDLVLDR-FDGALNVDLTEFQTNLVPYPR-LIGQIVSSITASLR-QLFHPEQLITGK-VGINYQPPTVVPGGDLAK	9	10	10	8	tr|G4V865|G4V865_SCHMA,tr|G4VHT1|G4VHT1_SCHMA,tr|Q26595|Q26595_SCHMA-tr|G4V865|G4V865_SCHMA,tr|G4VHT1|G4VHT1_SCHMA,tr|Q26595|Q26595_SCHMA,tr|Q26444|Q26444_SCHMA-tr|C4Q4S5|C4Q4S5_SCHMA,tr|G4V865|G4V865_SCHMA,tr|G4VHT1|G4VHT1_SCHMA,tr|Q26595|Q26595_SCHMA	tr|G4V865|G4V865_SCHMA,tr|G4VHT1|G4VHT1_SCHMA,tr|Q26595|Q26595_SCHMA,tr|Q26444|Q26444_SCHMA-tr|G4V865|G4V865_SCHMA,tr|G4VHT1|G4VHT1_SCHMA,tr|Q26595|Q26595_SCHMA-tr|C4Q4S5|C4Q4S5_SCHMA,tr|G4V865|G4V865_SCHMA,tr|G4VHT1|G4VHT1_SCHMA,tr|Q26595|Q26595_SCHMA	tr|G4V865|G4V865_SCHMA,tr|C4Q4S5|C4Q4S5_SCHMA-tr|G4V865|G4V865_SCHMA,tr|Q26444|Q26444_SCHMA-tr|G4V865|G4V865_SCHMA	tr|G4V865|G4V865_SCHMA,tr|C4Q4S5|C4Q4S5_SCHMA-tr|G4V865|G4V865_SCHMA,tr|Q26444|Q26444_SCHMA-tr|G4V865|G4V865_SCHMA	26	47	17	17		32	60	26	47	17	17	1.80769	1
Elongation factor 1-beta, putative OS=Schistosoma mansoni (Blood fluke) GN=Smp_030690 PE=3 SV=1	tr|G4LW38|G4LW38_SCHMA	23,959.2	4	5	4	6	0.28	0.322	0.327	0.421	FEDFVQSVDIAAFNK-SIQTDGLLWGASK-SSLSDFGNISR-SYISGFQPTQADVSTFIALEK	KFPAAPESANPEPAK-KLDDYLLTR-SIQTDGLLWGASK-SSLSDFGNISR-SYISGFQPTQADVSTFIALEK	KFPAAPESANPEPAK-SIQTDGLLWGASK-STVIFDVKPWGDDTDMAEMEK-SYISGFQPTQADVSTFIALEK	HIDSFGAER-KFPAAPESANPEPAK-SIQTDGLLWGASK-SSLSDFGNISR-STVIFDVKPWGDDTDMAEMEK-SYISGFQPTQADVSTFIALEK	0	0	0	0	0	0	0	0	5	9	5	13		8	6	5	9	5	13	1.8	2.6
Putative p30 dbc protein OS=Schistosoma mansoni (Blood fluke) GN=Smp_056360.6 PE=4 SV=1	tr|G4VSY1|G4VSY1_SCHMA,tr|G4VSY2|G4VSY2_SCHMA,tr|G4VSY3|G4VSY3_SCHMA	100,229.0	2	7			0.0284	0.101			APAFTEAEEER-GLFNVSSSSLPDLR	ALFDmTVPQAPAR-APAFTEAEEER-GLFNVSSSSLPDLR-LGDKPAIVIHPNK-SDIEPTHYSK-SQANTYNHLLR-TVNPALLFAFTYFDmSR			1	6			tr|G4VSY0|G4VSY0_SCHMA	tr|G4VSY0|G4VSY0_SCHMA			5	9				0.5	22	5	9	0.5	0.5	1.8	1
Putative tubulin alpha chain OS=Schistosoma mansoni (Blood fluke) GN=Smp_103790 PE=3 SV=1	tr|G4V865|G4V865_SCHMA,tr|G4VHT1|G4VHT1_SCHMA,tr|Q26595|Q26595_SCHMA	50233.8	11	12			0.338	0.392			AVFVDLEPTVVDEVR-DVNAAIATIK-EIVDLVLDR-FDGALNVDLTEFQTNLVPYPR-IHFPLATYAPVISAEK-LIGQIVSSITASLR-NLDIERPTYTNLNR-QLFHPEQLITGK-QLFHPEQLITGKEDAANNYAR-TIGGGDDSFNTFFSETGAGK-TIQFVDWcPTGFK	AVcmLSNTTAIAEAWAR-AVFVDLEPTVVDEVR-DVNAAIATIK-EIVDLVLDR-FDGALNVDLTEFQTNLVPYPR-GHYTIGKEIVDLVLDR-IHFPLATYAPVISAEK-LIGQIVSSITASLR-NLDIERPTYTNLNR-QLFHPEQLITGKEDAANNYAR-TIGGGDDSFNTFFSETGAGK-TIQFVDWcPTGFK			9	10			tr|G4VKY4|G4VKY4_SCHMA-tr|G4VKY4|G4VKY4_SCHMA,tr|Q26444|Q26444_SCHMA-tr|G4VKY4|G4VKY4_SCHMA,tr|C4Q4S5|C4Q4S5_SCHMA	tr|G4VKY4|G4VKY4_SCHMA,tr|Q26444|Q26444_SCHMA-tr|G4VKY4|G4VKY4_SCHMA-tr|G4VKY4|G4VKY4_SCHMA,tr|C4Q4S5|C4Q4S5_SCHMA			32	57				0.5	0.5	32	57	0.5	0.5	1.78125	1
Peroxiredoxin, Prx1 OS=Schistosoma mansoni (Blood fluke) GN=Smp_059480 PE=4 SV=1	tr|G4VKD9|G4VKD9_SCHMA,tr|O97161|O97161_SCHMA	21,059.4	2	4	1	3	0.13	0.243	0.0541	0.189	AYGVFDEEDGNAFR-LLDAFQFVEK	AYGVFDEEDGNAFR-GQAVINGEFK-LLDAFQFVEK-QITINDKPVGR	LLDAFQFVEK	AYGVFDEEDGNAFR-LLDAFQFVEK-QITINDKPVGR	1	1	1	1	tr|G4VHU6|G4VHU6_SCHMA	tr|G4VHU6|G4VHU6_SCHMA	tr|G4VHU6|G4VHU6_SCHMA	tr|G4VHU6|G4VHU6_SCHMA	4	7	1	5		12	9	4	7	1	5	1.75	5
ATP synthase subunit beta OS=Schistosoma mansoni (Blood fluke) GN=Smp_038100 PE=3 SV=1	tr|G4VHN3|G4VHN3_SCHMA	55,838.0	12	13	22	22	0.321	0.42	0.656	0.7	AHGGYSVFAGVGER-AIAELGIYPAVDPLDSNSR-DQEGQDVLLFVDNIFR-FLSQPFQVAEVFIGR-FTQAGSEVSALLGR-IGLFGGAGVGK-ILDPNIVGEEHYSVAR-IPVGPETLGR-LILEIAQHLGENTVR-TVLImELINNIAR-VALTGLTVAEYFR-VVDLLAPYVK	AHGGYSVFAGVGER-AIAELGIYPAVDPLDSNSR-DQEGQDVLLFVDNIFR-FLSQPFQVAEVFIGR-FTQAGSEVSALLGR-IGLFGGAGVGK-ILDPNIVGEEHYSVAR-IPVGPETLGR-KGSITSVQAIYVPADDLTDPAPATTFAHLDATTVLSR-LILEIAQHLGENTVR-SLQDIIAILGmDELSEEDRLTVSR-TVLImELINNIAR-VALTGLTVAEYFR	AHGGYSVFAGVGER-AIAELGIYPAVDPLDSNSR-DQEGQDVLLFVDNIFR-EGNDLYHEMITTGVIDLK-FLSQPFQVAEVFIGR-FTQAGSEVSALLGR-GQQcVDTGGPIR-ILDPNIVGEEHYSVAR-IMNVIGEPIDER-IMNVIGEPIDERGPIK-IPSAVGYQPTLATDMGSMQER-IPVGPETLGR-KGSITSVQAIYVPADDLTDPAPATTFAHLDATTVLSR-LILEIAQHLGENTVR-MMSGIHQDAPDFIEMSTEQEILETGIK-SLQDIIAILGMDELSEEDRLTVSR-TIAMDGTEGLVR-TREGNDLYHEMITTGVIDLK-TVLIMELINNIAR-VALTGLTVAEYFR-VSLVYGQMNEPPGAR-VVDLLAPYVK	AHGGYSVFAGVGER-AIAELGIYPAVDPLDSNSR-DQEGQDVLLFVDNIFR-EGNDLYHEMITTGVIDLK-FLSQPFQVAEVFIGR-FTQAGSEVSALLGR-GQQcVDTGGPIRIPVGPETLGR-GSITSVQAIYVPADDLTDPAPATTFAHLDATTVLSR-ILDPNIVGEEHYSVAR-IMNVIGEPIDER-IPSAVGYQPTLATDMGSMQER-KGSITSVQAIYVPADDLTDPAPATTFAHLDATTVLSR-LILEIAQHLGENTVR-MIINGELDHIPEAAFFMVGGIEDVLEK-MMSGIHQDAPDFIEmSTEQEILETGIK-SLQDIIAILGMDELSEEDRLTVSR-TIAMDGTEGLVR-TREGNDLYHEMITTGVIDLK-TVLImELINNIAR-VA…	0	0	0	0	0	0	0	0	26	45	66	60		20	46	26	45	66	60	1.73077	0.909091
ATP-dependent 6-phosphofructokinase OS=Schistosoma mansoni (Blood fluke) GN=Smp_043670.2 PE=3 SV=1	tr|G4VKA5|G4VKA5_SCHMA,tr|G4VKA6|G4VKA6_SCHMA	87,967.6	9	8	13	13	0.149	0.151	0.274	0.294	AEWSSLLEELVTSNK-AIDWLDEQINANIR-GDASEIQWADVR-GGSPSAFDR-IGIVNVGAPAcGINAVIR-IIEATDAISTTAHSHQR-ITVLGHVQR-NLIVSELQLDTR-VNIIMVAEGAIDR	AEWSSLLEELVTSNK-AIDWLDEQINANIR-GDASEIQWADVR-IGIVNVGAPAcGINAVIR-IIEATDAISTTAHSHQR-ITVLGHVQR-NQITNLVVIGGDGSLTGANLFR-VNIIMVAEGAIDR	AEWSSLLEELVTSNK-AIDWLDEQINANIR-cFILEVMGR-EGYQGLVDGGQNIQEASWADVSGILQLGGTK-GDASEIQWADVR-GQFTGEcIAVLTSGGDAQGMNAAVR-GTSFMNNLATYIK-HDSLYESESIMAGTDRK-IGIVNVGAPAcGINAVIR-IIEATDAISTTAHSHQR-NLIVSELQLDTR-NQITNLVVIGGDGSLTGANLFR-VNIIMVAEGAIDR	AEWSSLLEELVTSNK-AIDWLDEQINANIR-GQFTGEcIAVLTSGGDAQGMNAAVR-GTSFMNNLATYIK-IIEATDAISTTAHSHQR-ITVLGHVQR-LNIVGLVGSIDNDFcGTDMTIGADSALHR-MGAEAVLALMDADRDPNLPScVISLDGNQAVR-NLIVSELQLDTR-NQITNLVVIGGDGSLTGANLFR-SDSTVYTPGHLccTLIGIVR-VIGIHEGFSGLVK-VNIIMVAEGAIDR	0	0	0	0	0	0	0	0	10	17	34	30		39	51	10	17	34	30	1.7	0.882353
ATP synthase subunit alpha OS=Schistosoma mansoni (Blood fluke) GN=Smp_002880.1 PE=3 SV=1	tr|G4VLJ0|G4VLJ0_SCHMA	59,645.6	12	12	13	14	0.283	0.283	0.342	0.367	AGAIVDVPVGVELLGR-AGAPEFSSILEER-AVDSLVPIGR-EAYPGDVFYLHSR-EVAAFAQFGSDLDASTQSLLNR-HALIIYDDLSK-ILGQTLQTNLEETGR-SIRPAINVGLSVSR-TAIAVDTIINQK-TAIAVDTIINQKR-VLSIGDGIAR-VVDALGNPIDGAGAINTK	AGAIVDVPVGVELLGR-AGAPEFSSILEER-AVDSLVPIGR-EAYPGDVFYLHSR-EVAAFAQFGSDLDASTQSLLNR-HALIIYDDLSK-ILGQTLQTNLEETGR-SIRPAINVGLSVSR-TAIAVDTIINQK-TAIAVDTIINQKR-VLSIGDGIAR-VVDALGNPIDGAGAINTK	AGAIVDVPVGVELLGR-AGAPEFSSILEER-AVDSLVPIGR-EAYPGDVFYLHSR-EVAAFAQFGSDLDASTQSLLNR-GMALNLEPDNVGVVVFGNDK-HALIIYDDLSK-ILGQTLQTNLEETGR-ISVREPMQTGIK-NIQAEEMVEFSSGLK-QNQYAPMAIEQQVVVIYAGVR-RAGAIVDVPVGVELLGR-VVDALGNPIDGAGAINTK	AGAIVDVPVGVELLGR-AGAPEFSSILEER-EAYPGDVFYLHSR-EVAAFAQFGSDLDASTQSLLNR-GMALNLEPDNVGVVVFGNDK-HALIIYDDLSK-ILGQTLQTNLEETGR-NIQAEEMVEFSSGLK-QNQYAPMAIEQQVVVIYAGVR-RAGAIVDVPVGVELLGR-SIRPAINVGLSVSR-TAIAVDTIINQK-VLSIGDGIAR-VVDALGNPIDGAGAINTK	0	0	0	0	0	0	0	0	29	49	27	36		9	38	29	49	27	36	1.68966	1.33333
Protein disulfide-isomerase OS=Schistosoma mansoni (Blood fluke) GN=Smp_079770.1 PE=3 SV=1	tr|G4VFC2|G4VFC2_SCHMA	54,361.3	1	3	19	17	0.031	0.0847	0.5	0.477	LAPEFTSAAQIISGK	EATEELIGYDR-LAPEFTSAAQIISGK-LVALNFDEIVNNEEK	EATEELIGYDR-EVSTVSDVENVLSDDKPTVFAFVK-FSLDAFSDFLNK-FSLDAFSDFLNKFEDGLLTPHVK-GELESNNIKDWIR-HGQGLVGYR-KLAPEFTSAAQIISGK-KSSPVSYEGGR-LAPEFTSAAQIISGK-LKNEPNLVLAAMDATANDVPSPYQVR-LPAVVIQSK-LVALNFDEIVNNEEK-NANGIANYMISR-NEPNLVLAAMDATANDVPSPYQVR-NGDLDGEYNGPR-SEPLPTDDSSAVK-SEPLPTDDSSAVKK-SMVDDAVFcHSHNNLFVTPSDNELR-VDcTTQESIcSEFGVSGYPTLK	EATEELIGYDR-EVSTVSDVENVLSDDKPTVFAFVK-FSLDAFSDFLNK-FSLDAFSDFLNKFEDGLLTPHVK-GELESNNIKDWIR-GFPTIYFVPK-KLAPEFTSAAQIISGK-LAPEFTSAAQIISGK-LKNEPNLVLAAMDATANDVPSPYQVR-LPAVVIQSK-LVALNFDEIVNNEEK-NGDLDGEYNGPR-SEPLPTDDSSAVK-SEPLPTDDSSAVKK-SMVDDAVFcHSHNNLFVTPSDNELR-TKFEDDFAVYK-VDcTTQESIcSEFGVSGYPTLK	0	2	18	16	0	tr|G4VFC1|G4VFC1_SCHMA	sp|P38658|ERP60_SCHMA	sp|P38658|ERP60_SCHMA	3	5	41	38		7	10	3	5	41	38	1.66667	0.926829
Putative uncharacterized protein OS=Schistosoma mansoni (Blood fluke) GN=Smp_093220 PE=4 SV=1	tr|G4V8Q6|G4V8Q6_SCHMA	74,224.6	1	3	11	13	0.0241	0.0693	0.295	0.328	GNLLTNLLQTAASETK	GNLLTNLLQTAASETK-SLVEYGSSENLIQR-TPLmLcIVLDHLESAR	AGESGAYMDEVNHTDR-cVIDESVFDVGK-FWTAAQEAIATGDPELVK-GNLLTNLLQTAASETK-GYHLIVENSPGHYGALYDEEQMVQMAVQR-HNVNLLNRPDGVDNTPGAGSGAGAAATAAAQLFVR-LTQPIFVTYLDTDKIEFEK-RAEDEELAR-SLVEYGSSENLIQR-TPLMLcIVLDHLESAR-WEFTSWLPLVSR	AGESGAYMDEVNHTDR-cVIDESVFDVGK-EPSESTIANK-ETINNHPcQVYcASNVQIITLR-FWTAAQEAIATGDPELVK-GNLLTNLLQTAASETK-HNVNLLNRPDGVDNTPGAGSGAGAAATAAAQLFVR-HQAVIVADLLQK-IDTNLLGFNGSASWVR-LTQPIFVTYLDTDKIEFEK-SLVEYGSSENLIQR-TPLMLcIVLDHLESAR-WEFTSWLPLVSR	0	0	0	0	0	0	0	0	3	5	18	28		4	13	3	5	18	28	1.66667	1.55556
ATP synthase delta chain, mitochondrial,putative OS=Schistosoma mansoni (Blood fluke) GN=Smp_082120 PE=3 SV=1	tr|C4QJA1|C4QJA1_SCHMA	17,354.4	3	3	3	5	0.286	0.286	0.286	0.503	AQSELSSATTELGK-AQSELSSATTELGkTEAQIAVEAFEEmSR-LTFASSGQAFYNNVAVK	AQSELSSATTELGK-AQSELSSATTELGkTEAQIAVEAFEEmSR-LTFASSGQAFYNNVAVK	AQSELSSATTELGK-LTFASSGQAFYNNVAVK-TEAQIAVEAFEEMSR	AQSELSSATTELGK-AQSELSSATTELGKTEAQIAVEAFEEMSR-LTFASSGQAFYNNVAVK-TEAQIAVEAFEEMSR-YFVSSGIVTVNSDSSIQVLAEEAASLDQLDLNAVK	0	0	0	0	0	0	0	0	3	5	5	9		2	2	3	5	5	9	1.66667	1.8
Cytochrome c-like protein OS=Schistosoma mansoni (Blood fluke) GN=Smp_033400 PE=2 SV=1	tr|Q15EU2|Q15EU2_SCHMA	11,987.3	3	2	4	4	0.361	0.25	0.519	0.519	DTDRNDIISYLK-TGQAPGYTYTAANISK-VGPNLSGLFGR	TGQAPGYTYTAANISK-VGPNLSGLFGR	DTDRNDIISYLK-GIIWNEQSLFEYLENPK-TGQAPGYTYTAANISK-VGPNLSGLFGR	DTDRNDIISYLK-GIIWNEQSLFEYLENPK-TGQAPGYTYTAANISK-VGPNLSGLFGR	0	0	0	0	0	0	0	0	3	5	9	7		0.5	7	3	5	9	7	1.66667	0.777778
Proteasome subunit beta type OS=Schistosoma mansoni (Blood fluke) GN=Smp_121430.2 PE=3 SV=1	tr|G4LUJ6|G4LUJ6_SCHMA	23,032.0	3	3	6	8	0.229	0.229	0.444	0.517	FGVNLQTISTDFTK-LYVGFPGLATDNQTVFQR-VYLLEKDAVTISDLK	FGVNLQTISTDFTK-LYVGFPGLATDNQTVFQR-VYLLEKDAVTISDLK	DAVTISDLK-ELFEcISQcILNALNR-FGVNLQTISTDFTK-LYVGFPGLATDNQTVFQR-sILAHNGSAVIAMSGK-TIKPQTITTMLSNLLYER	DAVSGWGAR-DAVTISDLK-ELFEcISQcILNALNR-FGVNLQTISTDFTK-LYVGFPGLATDNQTVFQR-sILAHNGSAVIAmSGK-TIKPQTITTMLSNLLYER-VYLLEKDAVTISDLK	0	0	0	0	0	0	0	0	3	5	16	38		0.5	4	3	5	16	38	1.66667	2.375
Putative rab 3 and OS=Schistosoma mansoni (Blood fluke) GN=Smp_154580 PE=3 SV=1	tr|G4VJY6|G4VJY6_SCHMA	19,717.1	2	4	2	3	0.129	0.228	0.129	0.24	LLIIGNSSVGK-LQIWDTAGQER	LLIIGNSSVGK-LQIWDTAGQER-TYSWDNAQVVLVGNK-VKLQIWDTAGQER	LLIIGNSSVGK-LQIWDTAGQER	LLIIGNSSVGK-LQIWDTAGQER-YADDSFTSAFVSTVGIDFK	1	2	1	1	tr|C4PY91|C4PY91_SCHMA,tr|G4V9C3|G4V9C3_SCHMA,tr|G4LXZ3|G4LXZ3_SCHMA,tr|Q26554|Q26554_SCHMA,tr|G4LXF1|G4LXF1_SCHMA	tr|G4V9C3|G4V9C3_SCHMA,tr|C4PY91|C4PY91_SCHMA,tr|G4VGM5|G4VGM5_SCHMA,tr|G4LXZ3|G4LXZ3_SCHMA,tr|G4LV92|G4LV92_SCHMA,tr|Q26554|Q26554_SCHMA,tr|G4LXF1|G4LXF1_SCHMA-tr|C4PY91|C4PY91_SCHMA,tr|G4VGM5|G4VGM5_SCHMA	tr|G4V9C3|G4V9C3_SCHMA,tr|C4PY91|C4PY91_SCHMA,tr|Q26554|Q26554_SCHMA,tr|G4LXF1|G4LXF1_SCHMA	tr|G4V9C3|G4V9C3_SCHMA,tr|C4PY91|C4PY91_SCHMA,tr|G4LXZ3|G4LXZ3_SCHMA,tr|Q26554|Q26554_SCHMA,tr|G4VGM5|G4VGM5_SCHMA,tr|G4LXF1|G4LXF1_SCHMA	3	5	4	3		0.5	3	3	5	4	3	1.66667	0.75
Paramyosin OS=Schistosoma mansoni (Blood fluke) PE=2 SV=2	sp|P06198|MYSP_SCHMA	100,391.4	19	37			0.271	0.484			AAESLASDLQR-AQQQIEEAEHR-DLENANASLELAETSmR-FNADIAALK-FNLQAQLTSLQMDYDNLQAK-HAADLGFQVDALSER-LDEAGGSTTQTQELLK-LEGLDSQLNR-LKSLTDDLQR-LQLANEIEEIR-LQLANEIEEIRSTLENLER-QLTELNNAK-RLTDLEALR-SLVNDLTDKNNLLER-SSLESQVDDLKR-VKDLETFLDEER-VRELEDLLDLER-VSELTIQVNTLTNDKR-YDEESEEASNLR	AAESLASDLQR-AQQQIEEAEHR-DLENANASLELAETSmR-EAAENNLQITEHKR-ELQTQAEDDRR-FNADIAALK-FNLQAQLTSLQmDYDNLQAK-HAADLGFQVDALSER-HAETELEEAQSR-ITELEDTAER-KAQQQIEEAEHR-LDEAGGSTTQTQELLK-LDEAGGSTTQTQELLKR-LEGDIGVmQADmDDAINAK-LEGLDSQLNR-LQLANEIEEIR-LTLEIKDLQSEIESLSLENSELIR-LTSENFELLHINQDYEAQILNYSK-mVLELQDLLDK-mVLELQDLLDKTQmK-QLTELNNAK-QSAESKLEGLDSQLNR-RLEGDIGVmQADmDDAINAK-RLTDLEALR-RVDELTIEVNTLTSQNSQLESENLR-RYESNI…			14	28			tr|G4VE12|G4VE12_SCHMA,tr|G4VE13|G4VE13_SCHMA	tr|G4VE12|G4VE12_SCHMA,tr|G4VE13|G4VE13_SCHMA			58	95				224	121	58	95	0.5	0.5	1.63793	1
L-lactate dehydrogenase OS=Schistosoma mansoni (Blood fluke) GN=Smp_038950 PE=3 SV=1	tr|G4VQZ5|G4VQZ5_SCHMA	35,962.7	10	9	14	15	0.352	0.346	0.554	0.557	GEVLDLQHGQQFFGR-KLSGFEAHR-KSAATLNEVITGIK-MSSICDALLKPVAPTDIEPR-QVVQSAYDIIR-SAATLNEVITGIK-SLcNALLNNLHTVYPLSVPVK-sSIcDALLKPVAPTDIEPR-VIGTGTmLDSAR-YSANSDIVVITAGAR	cIIVVVSNPVDILTYVAR-GEVLDLQHGQQFFGR-KLSGFEAHR-QVVQSAYDIIR-SAATLNEVITGIKW-sSIcDALLKPVAPTDIEPR-VIGTGTmLDSAR-VKGEVLDLQHGQQFFGR-YSANSDIVVITAGAR	cIIVVVSNPVDILTYVAR-GEVLDLQHGQQFFGR-KLSGFEAHR-KSAATLNEVITGIK-LGVSANSVHGYVIGEHGDSSVAVWSNVNVAGVR-LKGYTSWAIGLTcR-QVVQSAYDIIR-SAATLNEVITGIK-SAATLNEVITGIKW-SLcNALLNNLHTVYPLSVPVK-sSIcDALLKPVAPTDIEPR-VIGTGTmLDSAR-VKGEVLDLQHGQQFFGR-YSANSDIVVITAGAR	cIIVVVSNPVDILTYVAR-GEVLDLQHGQQFFGR-KLSGFEAHR-KSAATLNEVITGIK-LGVSANSVHGYVIGEHGDSSVAVWSNVNVAGVR-LKGYTSWAIGLTcR-MSSICDALLKPVAPTDIEPR-QVVQSAYDIIR-SAATLNEVITGIK-SAATLNEVITGIKW-SLcNALLNNLHTVYPLSVPVK-sSIcDALLKPVAPTDIEPR-VIGTGTmLDSAR-VKGEVLDLQHGQQFFGR-YSANSDIVVITAGAR	6	7	10	10	tr|G4VQZ4|G4VQZ4_SCHMA	tr|G4VQZ4|G4VQZ4_SCHMA	tr|G4VQZ4|G4VQZ4_SCHMA	tr|G4VQZ4|G4VQZ4_SCHMA	22	36	43	58		42	60	22	36	43	58	1.63636	1.34884
Histone H4 OS=Schistosoma mansoni (Blood fluke) GN=Smp_053300 PE=3 SV=1	tr|C4QBN1|C4QBN1_SCHMA,tr|Q9GSS8|Q9GSS8_SCHMA	11367.7	5	6	4	3	0.476	0.515	0.34	0.243	DAVTYTEHAK-DNIQGITKPAIR-ISGLIYEETR-ISGLIYEETRGVLK-TVTAMDVVYALKR	DAVTYTEHAK-DNIQGITKPAIR-ISGLIYEETR-TVTAmDVVYALK-TVTAMDVVYALKR-VFLENVIRDAVTYTEHAK	DAVTYTEHAK-DNIQGITKPAIR-TVTAMDVVYALK-TVTAMDVVYALKR	DNIQGITKPAIR-TVTAMDVVYALK-TVTAMDVVYALKR	0	0	0	0	0	0	0	0	11	18	6	6		0.5	0.5	11	18	6	6	1.63636	1
Tegument antigen OS=Schistosoma mansoni (Blood fluke) GN=A12 PE=2 SV=1	sp|P14202|TEGU_SCHMA	22,579.0	5	8	2	4	0.247	0.442	0.121	0.221	aTETKLSQMEEFIR-LPPNIEIIAATMSK-LSQMEEFIR-SLLDNTYGR-YNNYVcLAWR	AFLEIDADSNEmIDK-AFLEIDADSNEmIDKQELIK-aTETKLSQMEEFIR-LPPNIEIIAATMSK-LSQMEEFIR-QYEIccQFKEYVDNTSR-SLLDNTYGR-YNNYVcLAWR	LPPNIEIIAATMSK-LSQMEEFIR	LPPNIEIIAATMSK-LSQMEEFIR-SLLDNTYGR-YNNYVcLAWR	0	0	0	0	0	0	0	0	13	21	3	6		34	32	13	21	3	6	1.61538	2
NADH-cytochrome b5 reductase OS=Schistosoma mansoni (Blood fluke) GN=Smp_053230 PE=3 SV=1	tr|G4LXR9|G4LXR9_SCHMA	33,937.2	2	4	5	8	0.105	0.181	0.286	0.441	GGVmSQYLANLPVDGFIDVR-TLVDNDTKVPLR	GGVmSQYLANLPVDGFIDVR-GSGLFHIKPDLR-LWYTVNEAPER-TLVDNDTKVPLR	GGVMSQYLANLPVDGFIDVR-LGLPTADHVLGLPVGNHVYFSAK-LWYTVNEAPER-TLVDNDTKVPLR-WAYSTGYVNEQILQEHIYPAK	DDTTQIAMVFANVTEK-GGVmSQYLANLPVDGFIDVR-GSGLFHIKPDLR-LDGNMVVRPYTPITLDSQK-LGLPTADHVLGLPVGNHVYFSAK-LWYTVNEAPER-TLVDNDTKVPLR-WAYSTGYVNEQILQEHIYPAK	0	0	0	0	0	0	0	0	5	8	6	9		6	13	5	8	6	9	1.6	1.5
14 kDa fatty acid-binding protein OS=Schistosoma mansoni (Blood fluke) PE=1 SV=1	sp|P29498|FABP_SCHMA,tr|G4M131|G4M131_SCHMA	14,847.6	4	5	8	10	0.316	0.353	0.624	0.699	EVDGDTmKTTVTVGDVTAIR-FGEEFDEKTSDGR-LTQTQVDPK-TTVTVGDVTAIR	EVDGDTmKTTVTVGDVTAIR-FGEEFDEKTSDGR-LTQTQVDPK-NSESKLTQTQVDPK-TTVTVGDVTAIR	EVDGDTmKTTVTVGDVTAIR-FGEEFDEKTSDGR-LSESHNFDAVMSK-LTQTQVDPK-MTMLTESTFK-QIGNTVTPTVTFTMDGDK-QIGNTVTPTVTFTMDGDKMTMLTESTFK-TTVTVGDVTAIR	EVDGDTmKTTVTVGDVTAIR-FGEEFDEKTSDGR-LSESHNFDAVmSK-LTQTQVDPK-mTMLTESTFK-NSESKLTQTQVDPK-QIGNTVTPTVTFTMDGDK-QIGNTVTPTVTFTMDGDKMTMLTESTFK-SVVEKNSESK-TTVTVGDVTAIR	0	0	5	5	0	0	tr|G4M130|G4M130_SCHMA	tr|G4M130|G4M130_SCHMA	5	8	38	53		4	18	5	8	38	53	1.6	1.39474
Calcium-transporting ATPase OS=Schistosoma mansoni (Blood fluke) GN=Smp_199210 PE=3 SV=1	tr|G4M1H5|G4M1H5_SCHMA	105,072.9	4	7	3	5	0.0571	0.0878	0.0423	0.0772	IDESSLTGESDQVR-INTFGANVIPQQR-TALTTGSGGADSFEISPK-YGGVVGLcR	IDESSLTGESDQVR-INTFGANVIPQQR-KITIATNSK-QVVAVTGDGTNDGPALK-QVVAVTGDGTNDGPALKR-TALTTGSGGADSFEISPK-YTLVSGIINSR	ESDNPMSFLLFTK-INTFGANVIPQQR-VRQDLFDQVWINLR	ADVGFAMGIAGTDVAK-IESEHTFFVIR-INTFGANVIPQQR-LTEAVIEPMAGEGLR-TALTTGSGGADSFEISPK	0	0	0	1	0	0	0	tr|G4VID8|G4VID8_SCHMA	5	8	3	5		3	8	5	8	3	5	1.6	1.66667
Innexin OS=Schistosoma mansoni (Blood fluke) GN=inx PE=3 SV=1	tr|G4V7R2|G4V7R2_SCHMA	52,477.8	4	6	7	5	0.0939	0.122	0.146	0.0961	AAADAAISER-DWPETILFPR-FLGFYADGSAGQK-SGGDLFALVK	AAADAAISER-ADLDEFIDDYLR-ADLDEFIDDYLRR-DWPETILFPR-FLGFYADGSAGQK-SGGDLFALVK	AAADAAISER-ADLDEFIDDYLR-ADLDEFIDDYLRR-DWPETILFPR-SGGDLFALVK-VAEFLEDMIDGHK-VAKDFIELFAK	AAADAAISER-ADLDEFIDDYLR-ADLDEFIDDYLRR-SGGDLFALVK-VAKDFIELFAK	0	0	0	0	0	0	0	0	5	8	15	9		0.5	13	5	8	15	9	1.6	0.6
Putative chaperonin containing t-complex protein 1, beta subunit, tcpb OS=Schistosoma mansoni (Blood fluke) GN=Smp_054340.2 PE=3 SV=1	tr|G4VQK2|G4VQK2_SCHMA	57,025.4	8	8	3	2	0.251	0.257	0.113	0.0679	HNcSVFINR-ILLSPGDTVEVTNDGATILK-ISLAmESFGR-LALVALDSAAHQSLDQSDAEFR-LALVTGGEIVSTFDSPETSK-LKGSGNLDAIQIIQK-LSSFIGAIAIGDLVK-VQDDEVGDGTTSVTVLAAELLR	ILLSPGDTVEVTNDGATILK-LALVALDSAAHQSLDQSDAEFR-LALVTGGEIVSTFDSPETSK-LKGSGNLDAIQIIQK-LPSIIADNGGYDSADLISQLR-LSSFIGAIAIGDLVK-RLPSIIADNGGYDSADLISQLR-VQDDEVGDGTTSVTVLAAELLR	ILLSPGDTVEVTNDGATILK-LALVALDSAAHQSLDQSDAEFR-LGGTMTDSYLDEGFLLDK	LALVALDSAAHQSLDQSDAEFR-SLHDALcVLALTVK	0	0	0	0	0	0	0	0	14	22	3	2		47	57	14	22	3	2	1.57143	0.666667
Alpha-tubulin OS=Schistosoma mansoni (Blood fluke) GN=Smp_103140 PE=3 SV=1	tr|Q26444|Q26444_SCHMA	50,275.6	4	4	5	3	0.122	0.16	0.16	0.111	FDGALNVDLTEFQTNLVPYPR-QLFHPEQLITGK-QLFHPEQLITGKEDAANNYAR-TIQFVDWcPTGFK	AVcmLSNTTAIAEAWAR-FDGALNVDLTEFQTNLVPYPR-QLFHPEQLITGKEDAANNYAR-TIQFVDWcPTGFK	AVcMLSNTTAIAEAWAR-FDGALNVDLTEFQTNLVPYPR-QLFHPEQLITGK-QLFHPEQLITGKEDAANNYAR-TIQFVDWcPTGFK	AVcMLSNTTAIAEAWAR-FDGALNVDLTEFQTNLVPYPR-QLFHPEQLITGK	4	4	5	3	tr|G4VKY4|G4VKY4_SCHMA,tr|G4V865|G4V865_SCHMA,tr|G4VHT1|G4VHT1_SCHMA,tr|Q26595|Q26595_SCHMA	tr|G4VKY4|G4VKY4_SCHMA,tr|G4V865|G4V865_SCHMA,tr|G4VHT1|G4VHT1_SCHMA,tr|Q26595|Q26595_SCHMA	tr|G4VKY4|G4VKY4_SCHMA,tr|G4V865|G4V865_SCHMA	tr|G4VKY4|G4VKY4_SCHMA,tr|G4V865|G4V865_SCHMA	7	11	9	7		16	27	7	11	9	7	1.57143	0.777778
Putative major vault protein OS=Schistosoma mansoni (Blood fluke) GN=Smp_006740 PE=4 SV=1	tr|G4V9U9|G4V9U9_SCHMA	97,253.8	12	20			0.185	0.326			ASVFGLDEAGK-ASVFGLDEAGKVR-FISmVNVLGADTLR-GVQDAYILQNDEGLILR-ISSQAAVEEAK-KLPSEVVQLLESNIDPFADR-LFSVPDFVGDAcK-LSLSGGKPK-LVFPQNNLHITSVDVQSVEPVDQR-NVIPLDcNEGIYVR-SNPDSPIISISPR-VQLAALESNSQAK	AEALSIETNAELER-AKEQFVEDIcGDAISEGESVK-ASVFGLDEAGKVR-AVSDFEDGNVR-FAQDPFPLYPGETLK-FISmVNVLGADTLR-GTVASVQFDDFHK-GVQDAYILQNDEGLILR-IAGEEWLFEGPGTYYPR-ISSQAAVEEAK-KLPSEVVQLLESNIDPFADR-LFSVPDFVGDAcK-LRAEALSIETNAELER-LVFPQNNLHITSVDVQSVEPVDQR-NPVITDKDGVPVVDK-NVIPLDcNEGIYVR-SNPDSPIISISPR-VILVNSALVMEATK-VQLAALESNSQAK-YKADETEIEK			0	0			0	0			18	28				79	146	18	28	0.5	0.5	1.55556	1
Putative paramyosin OS=Schistosoma mansoni (Blood fluke) GN=Smp_021920.1 PE=4 SV=1	tr|G4VE12|G4VE12_SCHMA,tr|G4VE13|G4VE13_SCHMA	84180.8	15	30			0.267	0.488			AAESLASDLQR-DLENANASLELAETSmR-FNADIAALK-FNLQAQLTSLQMDYDNLQAK-HAADLGFQVDALSER-LDEAGGSTTQTQELLK-LEEAEAFATR-LQLANEIEEIR-LQLANEIEEIRSTLENLER-RLTDLEALR-SLVNDLTDKNNLLER-VKDLETFLDEER-VRELEDLLDLER-VSELTIQVNTLTNDKR-YDEESEEASNLR	AAESLASDLQR-DLENANASLELAETSmR-EAAENNLQITEHKR-EITVKLEEAEAFATR-ELQTQAEDDRR-FNADIAALK-FNLQAQLTSLQmDYDNLQAK-HAADLGFQVDALSER-HAETELEEAQSR-ITELEDTAER-LDEAGGSTTQTQELLK-LDEAGGSTTQTQELLKR-LEEAEAFATR-LEGDIGVmQADmDDAINAK-LQLANEIEEIR-LTLEIKDLQSEIESLSLENSELIR-mVLELQDLLDK-mVLELQDLLDKTQmK-RLEGDIGVmQADmDDAINAK-RLTDLEALR-RVDELTIEVNTLTSQNSQLESENLR-RYESNIADLEIQLDTANK-SLVNDLTDKNNLLER-VKDLETFLDEER-VRELEDLLDLER-VSELTI…			14	28			sp|P06198|MYSP_SCHMA	sp|P06198|MYSP_SCHMA			47	73				0.5	0.5	47	73	0.5	0.5	1.55319	1
Putative chaperonin containing t-complex protein 1, eta subunit, tcph OS=Schistosoma mansoni (Blood fluke) GN=Smp_149900 PE=3 SV=1	tr|G4VI41|G4VI41_SCHMA	59,066.7	7	7	4	2	0.185	0.199	0.129	0.0701	AQDAEVGDGTTSVTLLATEFLK-IKQENPSEQR-LLDIVHPAAR-LPIGDVATQFFADR-LVVDAVSLLDSYLPLK-VSGGALEDSLLIAGVAFKK-VTSVEEYQK	AQDAEVGDGTTSVTLLATEFLK-LLDIVHPAAR-LPIGDVATQFFADR-LVVDAVSLLDSYLPLK-SNSIISATEAAcLLLSVDETIKNPESK-VSGGALEDSLLIAGVAFK-VSGGALEDSLLIAGVAFKK	AQDAEVGDGTTSVTLLATEFLK-LPIGDVATQFFADR-LVVDAVSLLDSYLPLK-VSGGALEDSLLIAGVAFK	AQDAEVGDGTTSVTLLATEFLK-LVVDAVSLLDSYLPLK	0	0	0	0	0	0	0	0	11	17	4	2		29	46	11	17	4	2	1.54545	0.5
Transketolase OS=Schistosoma mansoni (Blood fluke) GN=Smp_059790.1 PE=4 SV=1	tr|G4V9A6|G4V9A6_SCHMA	63,131.2	10	7			0.234	0.168			AADVLATENINIR-AVELAANTVGIcYIR-KIDSDLEGHPTPR-LAYGTALSR-LDNLVIIFDVNR-LGQSQPTQLQHHLEAYR-SVIGSTVFYPSDAVSTER-TIPFVSTFAAFLTR-VIDPFTIKPIDAELLAK-VIGLDGDTK	AADVLATENINIR-AVELAANTVGIcYIR-LAYGTALSR-LDNLVIIFDVNR-SVIGSTVFYPSDAVSTER-TIPFVSTFAAFLTR-VIDPFTIKPIDAELLAK			10	7			tr|G4V9A5|G4V9A5_SCHMA	tr|G4V9A5|G4V9A5_SCHMA			16	24				20	19	16	24	0.5	0.5	1.5	1
Sh3 domain grb2-like protein B1 (Endophilin B1) OS=Schistosoma mansoni (Blood fluke) GN=Smp_003230 PE=4 SV=1	tr|G4V6X1|G4V6X1_SCHMA	28,305.3	8	10	8	12	0.31	0.371	0.403	0.56	AcSDAVESALR-DAESAFNFQcETTK-IQADTNTFFGR-KIQADTNTFFGR-KLQETVSSEYITWLR-LQETVSSEYITWLR-LSANEQLGESmDR-TSYSPDLTELmK	AcSDAVESALR-DAESAFNFQcETTK-DAESAFNFQcETTKR-FSQIVEEAFGTTER-IQADTNTFFGR-KIQADTNTFFGR-KLQETVSSEYITWLR-LQETVSSEYITWLR-LSANEQLGESMDR-TSYSPDLTELmK	DAESAFNFQcETTK-FSQIVEEAFGTTER-IQADTNTFFGR-KLQETVSSEYITWLR-LQETVSSEYITWLR-LSANEQLGESMDR-NWAVSILAQLENVIQPNPALR-TSYSPDLTELmK	AcSDAVESALR-cAmAQIEIGQSER-cLQESIDKFDSQK-DAESAFNFQcETTK-FSQIVEEAFGTTER-KcAMAQIEIGQSER-KIQADTNTFFGR-KLQETVSSEYITWLR-LQETVSSEYITWLR-LSANEQLGESMDR-NWAVSILAQLENVIQPNPALR-TSYSPDLTELmK	0	0	0	0	0	0	0	0	12	18	20	21		3	22	12	18	20	21	1.5	1.05
Glutathione S-transferase class-mu 26 kDa isozyme OS=Schistosoma mansoni (Blood fluke) GN=Smp_102070 PE=2 SV=2	sp|P35661|GST27_SCHMA	22,547.6	4	6	7	10	0.272	0.374	0.482	0.585	AEISmLEGAILDIR-LGLDFPNLPYYIDGDVK-LLLEYLGEAYEER-LTQSmAILR	AEISmLEGAILDIR-IKGLVQPTR-LGLDFPNLPYYIDGDVK-LLLEYLGEAYEER-LSHNTYLNGDK-LTQSmAILR	AEISMLEGAILDIR-IAYNKEFETLK-LGLDFPNLPYYIDGDVK-LLLEYLGEAYEER-LTQSMAILR-VDFLNQLPGMLK-WPLQGWSATFGGGDAPPK	AEISmLEGAILDIR-ERAEISMLEGAILDIR-HNMLGGcPK-IKGLVQPTR-LGLDFPNLPYYIDGDVK-LLLEYLGEAYEER-LSHNTYLNGDK-LTQSMAILR-VDFLNQLPGMLK-WPLQGWSATFGGGDAPPK	1	2	1	3	sp|P15964|GST26_SCHMA,tr|G4LXF8|G4LXF8_SCHMA,sp|P63165ups|SUMO1_HUMAN_UPS	sp|P63165ups|SUMO1_HUMAN_UPS-sp|P15964|GST26_SCHMA,tr|G4LXF8|G4LXF8_SCHMA,sp|P63165ups|SUMO1_HUMAN_UPS	sp|P15964|GST26_SCHMA,tr|G4LXF8|G4LXF8_SCHMA,sp|P63165ups|SUMO1_HUMAN_UPS	sp|P63165ups|SUMO1_HUMAN_UPS-sp|P15964|GST26_SCHMA,tr|G4LXF8|G4LXF8_SCHMA,sp|P63165ups|SUMO1_HUMAN_UPS	8	12	30	48		12	26	8	12	30	48	1.5	1.6
Putative rab5 OS=Schistosoma mansoni (Blood fluke) GN=Smp_040570.1 PE=3 SV=1	tr|G4VB69|G4VB69_SCHMA	21,918.6	5	6	4	9	0.323	0.399	0.268	0.5	ANTSGVIALAGNK-ANTSGVIALAGNKVDLEGQR-GAQAAVVVYDITNQNSFER-ISTNVSELFTAIAR-LVILGESAVGK	ANTSGVIALAGNK-ANTSGVIALAGNKVDLEGQR-AVSFEEAQEYADKNR-GAQAAVVVYDITNQNSFER-ISTNVSELFTAIAR-LVILGESAVGK	ANTSGVIALAGNK-AVSFEEAQEYADKNR-ISTNVSELFTAIAR-LVILGESAVGK	ANTSGVIALAGNK-ANTSGVIALAGNKVDLEGQR-AVSFEEAQEYADK-AVSFEEAQEYADKNR-FEIWDTAGQER-GAQAAVVVYDITNQNSFER-ISTNVSELFTAIAR-LLFMETSAK-LVILGESAVGK	0	0	0	0	0	0	0	0	8	12	8	17		5	15	8	12	8	17	1.5	2.125
Peroxiredoxin, Prx3 OS=Schistosoma mansoni (Blood fluke) GN=Smp_004470.1 PE=4 SV=1	tr|G4LXH7|G4LXH7_SCHMA	24,882.1	2	3	2	3	0.105	0.169	0.105	0.146	GLFIISADGIIR-QITINDLPVGR	DYGVLHEELGVALR-GLFIISADGIIR-QITINDLPVGR	GLFIISADGIIR-QITINDLPVGR	GLFIISADGIIR-QITINDLPVGR-YPLLADYQK	0	0	0	0	0	0	0	0	4	6	2	4		7	13	4	6	2	4	1.5	2
Putative endoplasmin OS=Schistosoma mansoni (Blood fluke) GN=Smp_030300.3 PE=3 SV=1	tr|G4VFN9|G4VFN9_SCHMA	197,083.4	2	3			0.0126	0.0138			ELISNASDALDK-LGIIDDLPNR	ELISNASDALDK-ELISNASDALDKVR-LGIIDDLPNR			2	3			tr|G4V9B8|G4V9B8_SCHMA,tr|G4V9B9|G4V9B9_SCHMA,tr|G4VFN7|G4VFN7_SCHMA-tr|G4VFN7|G4VFN7_SCHMA	tr|G4V9B8|G4V9B8_SCHMA,tr|G4V9B9|G4V9B9_SCHMA,tr|G4VFN7|G4VFN7_SCHMA-tr|G4VFN7|G4VFN7_SCHMA			4	6				2	15	4	6	0.5	0.5	1.5	1
ATP synthase delta chain, putative OS=Schistosoma mansoni (Blood fluke) GN=Smp_039000 PE=3 SV=1	tr|G4LWT1|G4LWT1_SCHMA	22,779.0	3	5		2	0.18	0.259		0.132	NALNGFLKPGEK-NLFVILAENGR-TAKPLDKTLENELR	INGIGQALDK-INGIGQALDKLK-INSVIDKFEQIMTAYR-NLFVILAENGR-TAKPLDKTLENELR		INSVIDKFEQIMTAYR-NLFVILAENGR	0	0		0	0	0		0	4	6		2		0.5	4	4	6	0.5	2	1.5	4
Putative microtubule-associated protein OS=Schistosoma mansoni (Blood fluke) GN=Smp_135080.1 PE=4 SV=1	tr|G4VD22|G4VD22_SCHMA,tr|G4VD23|G4VD23_SCHMA	101087	4	4	1	1	0.0551	0.0562	0.0281	0.0162	ASAGGDGPLNYPGYR-DVIQGLSTSPPDFLLK-NADVVVESPSK-SSIQILNEK	ASAGGDGPLNYPGYR-IAIVLGELLDEGQK-LNNcHVNVAAVISR-SSIQILNEK	VKPIYVDVAFLPGSGNSNYVDAEWFK	ASAGGDGPLNYPGYR	0	0	0	0	0	0	0	0	4	6	1	1		0.5	0.5	4	6	1	1	1.5	1
Putative endoplasmin OS=Schistosoma mansoni (Blood fluke) GN=Smp_030300.4 PE=3 SV=1	tr|G4VFN7|G4VFN7_SCHMA	239528	2	3	25	22	0.0103	0.0113	0.159	0.145	ELISNASDALDK-LGIIDDLPNR	ELISNASDALDK-ELISNASDALDKVR-LGIIDDLPNR	AYSNDNDDPLAK-EGEAISLDGLSVEQLK-ELISNASDALDK-ELISNASDALDKVR-FWTSNSTENQSSLADYVSR-GGDASSTYYSTMK-GTEIVLYLTEEAEDYLQPETLK-GTIELDKSEEAK-IMTAQAYQR-KPTDVTDKEYNELFR-KVIQMISELSESQFK-LGIIDDLPNR-LSNTPcALVANEFGWSGNMER-NGQEDIYYLTAASIAEAK-RVYISDAAEDLLPK-SGTSEFLTK-SVTDEVNKESISNEDSTK-TADSEASVEEESGKK-TLHIIDTGIGMTEAELTSNLGTIAK-TNKDDPTISHTANLLFDVAVLR-TVENVVWDWVR-VIQMISELSESQFK-VLSLTNNEMLNESDEmSIR-VNANKPIWK-VYISDAAEDLL…	AYSNDNDDPLAK-EGEAISLDGLSVEQLK-ELISNASDALDK-ELISNASDALDKVR-FWTSNSTENQSSLADYVSR-GGDASSTYYSTMK-GTEIVLYLTEEAEDYLQPETLK-HPPTNIFQMHNTHSDR-KPTDVTDKEYNELFR-KVIQMISELSESQFK-LGIIDDLPNR-NGQEDIYYLTAASIAEAK-RVYISDAAEDLLPK-SGTSEFLTK-SLDIDQNELLDEEPETDESEK-SVTDEVNKESISNEDSTK-TLHIIDTGIGMTEAELTSNLGTIAK-TNKDDPTISHTANLLFDVAVLR-TVENVVWDWVR-VIQMISELSESQFK-VLSLTNNEMLNESDEMSIR-VYISDAAEDLLPK	2	3	25	22	tr|G4V9B8|G4V9B8_SCHMA,tr|G4V9B9|G4V9B9_SCHMA,tr|G4VFN9|G4VFN9_SCHMA-tr|G4VFN9|G4VFN9_SCHMA	tr|G4V9B8|G4V9B8_SCHMA,tr|G4V9B9|G4V9B9_SCHMA,tr|G4VFN9|G4VFN9_SCHMA-tr|G4VFN9|G4VFN9_SCHMA	tr|Q9NHY5|Q9NHY5_SCHMA-tr|G4V9B8|G4V9B8_SCHMA,tr|G4V9B9|G4V9B9_SCHMA,tr|Q9NHY5|Q9NHY5_SCHMA	tr|Q9NHY5|Q9NHY5_SCHMA-tr|G4V9B8|G4V9B8_SCHMA,tr|G4V9B9|G4V9B9_SCHMA,tr|Q9NHY5|Q9NHY5_SCHMA	4	6	45	47		0.5	0.5	4	6	45	47	1.5	1.04444
Cathepsin B endopeptidase OS=Schistosoma mansoni (Blood fluke) GN=cb2 PE=2 SV=2	tr|Q95PM1|Q95PM1_SCHMA	39,107.8	2	1	9	10	0.101	0.0519	0.369	0.406	GKNEcGIESDVNAGIPK-SGVYQHVSGALLGGHAVR	SGVYQHVSGALLGGHAVR	DQSScGScWAFGAVEAMSDR-GKNEcGIESDVNAGIPK-IHSNPEAIMLELMR-LLGWGEENNVPYWLIANSWNSDWGDK-NEcGIESDVNAGIPK-NGPVEVDFEVYADFPNYK-SGVYQHVSGALLGGHAVR-TNcQPGYNIPYEK-TNcQPGYNIPYEKDK	DQSScGScWAFGAVEAMSDR-GKNEcGIESDVNAGIPK-IHSNPEAIMLELMR-LLGWGEENNVPYWLIANSWNSDWGDK-NEcGIESDVNAGIPK-NGPVEVDFEVYADFPNYK-SGVYQHVSGALLGGHAVR-TNcQPGYNIPYEK-TNcQPGYNIPYEKDK-VEWPHcPSISEIR	0	0	0	0	0	0	0	0	2	3	27	42		5	11	2	3	27	42	1.5	1.55556
Succinate dehydrogenase [ubiquinone] iron-sulfur subunit, mitochondrial OS=Schistosoma mansoni (Blood fluke) GN=Smp_089640.2 PE=3 SV=1	tr|G4V5U3|G4V5U3_SCHMA	32,269.6	1	2	2	2	0.0433	0.0866	0.0939	0.0939	YLGPAVLLQAYR	IKNEQDPTLTFR-YLGPAVLLQAYR	DLIPDMNNFYAQYR-YLGPAVLLQAYR	DLIPDMNNFYAQYR-YLGPAVLLQAYR	0	0	0	0	0	0	0	0	2	3	2	2		4	4	2	3	2	2	1.5	1
Cofilin, actophorin, putative OS=Schistosoma mansoni (Blood fluke) GN=Smp_120700.1 PE=4 SV=1	tr|G4LX89|G4LX89_SCHMA	15,726.4	2	3	4	5	0.222	0.319	0.437	0.533	GcYAVYDYEVEGK-VPSLIFVSWVPSTLDVR	GcYAVYDYEVEGK-TETYHSFKDILLK-VPSLIFVSWVPSTLDVR	EVEANDVDEIEEEEMR-GcYAVYDYEVEGK-VPSLIFVSWVPSTLDVR-YIIFHIEDDKEIK	EVEANDVDEIEEEEmR-GcYAVYDYEVEGK-TETYHSFKDILLK-VPSLIFVSWVPSTLDVR-YIIFHIEDDKEIK	0	0	0	0	0	0	0	0	2	3	6	8		3	8	2	3	6	8	1.5	1.33333
Acetyltransferase component of pyruvate dehydrogenase complex OS=Schistosoma mansoni (Blood fluke) GN=Smp_212190 PE=3 SV=1	tr|G4M1K9|G4M1K9_SCHMA	54,384.4	2	2			0.0423	0.0423			INSSLSNLNDSK-ISLNDILIK	INSSLSNLNDSK-ISLNDILIK			0	0			0	0			2	3				3	11	2	3	0.5	0.5	1.5	1
Putative uncharacterized protein OS=Schistosoma mansoni (Blood fluke) GN=Smp_005860.1 PE=4 SV=1	tr|G4V725|G4V725_SCHMA	45,154.7	1	3			0.032	0.0961			ILVHESQAGSVIGR	AVIEAVESAPPR-ILVHESQAGSVIGR-VVQmVADPDNVVQcLR			0	0			0	0			2	3				3	18	2	3	0.5	0.5	1.5	1
3-hydroxyacyl-CoA dehydrogenase OS=Schistosoma mansoni (Blood fluke) GN=Smp_151030 PE=3 SV=1	tr|G4VHQ2|G4VHQ2_SCHMA	26,617.8	2	3		2	0.174	0.241		0.119	GLSAIVTGGSSGLGLATTK-GVIINTASVAAYEGQVGQAAYSASK	GLSAIVTGGSSGLGLATTK-GVIINTASVAAYEGQVGQAAYSASK-LASGLmIANEPDADNQR		GLSAIVTGGSSGLGLATTK-TNLIGTYNMIR	0	0		0	0	0		0	2	3		2		3	3	2	3	0.5	2	1.5	4
Peroxiredoxin, Prx4 OS=Schistosoma mansoni (Blood fluke) GN=Smp_062900 PE=4 SV=1	tr|G4VHU6|G4VHU6_SCHMA	21,731.7	1	1	1	1	0.0515	0.0515	0.0515	0.0515	LLDAFQFVEK	LLDAFQFVEK	LLDAFQFVEK	LLDAFQFVEK	1	1	1	1	tr|G4VKD9|G4VKD9_SCHMA,tr|O97161|O97161_SCHMA	tr|G4VKD9|G4VKD9_SCHMA,tr|O97161|O97161_SCHMA	tr|G4VKD9|G4VKD9_SCHMA,tr|O97161|O97161_SCHMA	tr|G4VKD9|G4VKD9_SCHMA,tr|O97161|O97161_SCHMA	2	3	1	2		3	2	2	3	1	2	1.5	2
Aminoacylase-1 OS=Schistosoma mansoni (Blood fluke) GN=Smp_019630 PE=3 SV=2	tr|C4Q2I8|C4Q2I8_SCHMA	48,958.5	2	2	9	7	0.0653	0.0653	0.282	0.233	KPIQAIGFSPIR-TVYLTFVPDEELGGVK	KPIQAIGFSPIR-TVYLTFVPDEELGGVK	EYHLLSHSTNK-HSVITPDESTNPWWATLINVcSK-IFLNHIYSFR-IFPGGTDAR-KPIQAIGFSPIR-SIGIQQLEAIR-TVYLTFVPDEELGGVK-VVEIVPDNPIVIMR-WSYPPFSGMITPDGK	EYHLLSHSTNK-HSVITPDESTNPWWATLINVcSK-KPIQAIGFSPIR-LTPSLSLDDFKK-mNDNNDKYLDEIAVK-SIGIQQLEAIR-TVYLTFVPDEELGGVK	0	0	0	0	0	0	0	0	2	3	12	10		2	9	2	3	12	10	1.5	0.833333
Isocitrate dehydrogenase [NAD] subunit, mitochondrial OS=Schistosoma mansoni (Blood fluke) GN=Smp_018680 PE=3 SV=1	tr|G4VGL2|G4VGL2_SCHMA	41,345.5	2	3	1		0.0697	0.115	0.0402		ALDLFANVVHIR-TPVETQGSSALNLR	ALDLFANVVHIR-NmANPTAILLASANLLR-TPVETQGSSALNLR	GIPSFHQNLDLVIIR		0	0	0		0	0	0		2	3	1			2	7	2	3	1	0.5	1.5	0.5
Pyruvate dehydrogenase E1 component subunit alpha OS=Schistosoma mansoni (Blood fluke) GN=Smp_079920 PE=4 SV=1	tr|G4VT40|G4VT40_SCHMA	44,046.3	2	2	1	1	0.0611	0.0611	0.0356	0.0356	GVPIHNIVAELAGR-SSANTSYYTR	GVPIHNIVAELAGR-SSANTSYYTR	GVPIHNIVAELAGR	GVPIHNIVAELAGR	0	0	0	0	0	0	0	0	2	3	2	2		2	6	2	3	2	2	1.5	1
Cytochrome b-c1 complex subunit Rieske, mitochondrial OS=Schistosoma mansoni (Blood fluke) GN=Smp_061870 PE=4 SV=1	tr|G4VNI0|G4VNI0_SCHMA	29,887.6	2	3	1	2	0.115	0.152	0.0667	0.115	GPAPLNLEIPQYK-TmAEASTEVNLASIPEGK	GPAPLNLEIPQYK-LESTKDPQSR-TmAEASTEVNLASIPEGK	TMAEASTEVNLASIPEGK	GPAPLNLEIPQYK-TMAEASTEVNLASIPEGK	0	0	0	0	0	0	0	0	2	3	1	3		1	1	2	3	1	3	1.5	3
Cytochrome-c oxidase OS=Schistosoma mansoni (Blood fluke) GN=Smp_128610 PE=4 SV=1	tr|G4VS06|G4VS06_SCHMA	21,800.4	1	1		2	0.0745	0.0745		0.144	SGSIGDIYKFDISK	SGSIGDIYKFDISK		NGIPMYYDDLAYPYPSIR-SGSIGDIYK	0	0		0	0	0		0	2	3		2		1	2	2	3	0.5	2	1.5	4
Uncharacterized protein OS=Schistosoma mansoni (Blood fluke) GN=Smp_154010 PE=4 SV=1	tr|G4VR76|G4VR76_SCHMA	169,685.3	1	1	2	2	0.0148	0.0148	0.0161	0.0161	VSVFAPVELESEALAETAAQPER	VSVFAPVELESEALAETAAQPER	VSVFAPVELESEALAETAAQPER-VSVFAPVELESEALAETAAQPERER	VSVFAPVELESEALAETAAQPER-VSVFAPVELESEALAETAAQPERER	0	0	0	0	0	0	0	0	2	3	17	17		0.5	7	2	3	17	17	1.5	1
Putative uncharacterized protein OS=Schistosoma mansoni (Blood fluke) GN=Smp_044680 PE=4 SV=1	tr|G4LY51|G4LY51_SCHMA	58,115.4	1	2			0.021	0.0477			SLGLEDQYAIR	NVIGIPLEDLVSFR-SLGLEDQYAIR			0	0			0	0			2	3				0.5	5	2	3	0.5	0.5	1.5	1
Putative dead box ATP-dependent RNA helicase OS=Schistosoma mansoni (Blood fluke) GN=Smp_003660 PE=4 SV=1	tr|G4V6L7|G4V6L7_SCHMA	49,089.2	1	2			0.0235	0.0563			LLVATNLFGR	GLAITFISDEVDAK-LLVATNLFGR			0	0			0	0			2	3				0.5	5	2	3	0.5	0.5	1.5	1
26S proteasome subunit RPT3 OS=Schistosoma mansoni (Blood fluke) GN=RPT3 PE=2 SV=1	tr|A9NI60|A9NI60_SCHMA	42727.2	1	2			0.0499	0.0499			ENAPAIIFIDEIDAIATKR	ENAPAIIFIDEIDAIATK-ENAPAIIFIDEIDAIATKR			0	0			0	0			2	3				0.5	0.5	2	3	0.5	0.5	1.5	1
Enolase OS=Schistosoma mansoni (Blood fluke) GN=ENO PE=2 SV=1	sp|Q27877|ENO_SCHMA	46996.1	12	11	26	25	0.346	0.325	0.728	0.76	AAVPSGASTGVHEALELR-AGAAEAGLPLYR-GLQLLEEAIK-GNPTVEVDLK-GVLTAVSNVNK-IEEELGTAAK-IIAPALINK-LTSSTNIQIVGDDLTVTNPK-LTSSTNIQIVGDDLTVTNPKR-NIPVTNQAAIDK-SGETEDTFIADLVVGLcTGQIK-VNQIGSLTESIEAcK	AAVPSGASTGVHEALELR-AGAAEAGLPLYR-GLQLLEEAIK-GNPTVEVDLK-GVLTAVSNVNK-IEEELGTAAK-LTSSTNIQIVGDDLTVTNPK-LTSSTNIQIVGDDLTVTNPKR-NIPVTNQAAIDK-SGETEDTFIADLVVGLcTGQIK-VNQIGSLTESIEAcK	AAVPSGASTGVHEALELR-EYGLDAcNVGDEGGFAPNIQDNMK-FPIVSIEDPFDQDDWETWPK-GLQLLEEAIK-GVLTAVSNVNK-GVLTAVSNVNKIIAPALINK-IEEELGTAAK-IIAPALINK-KGVLTAVSNVNK-LAGHEDVIMPVPAFNVINGGSHAGNK-LAMQEFMILPTGASSFTEAMQIGTEVYHNLK-LAQDSGWGVMVSHR-LGANAILGVSLAVcK-LTSSTNIQIVGDDLTVTNPK-LTSSTNIQIVGDDLTVTNPKR-NGKYDLDFK-NIPVTNQAAIDK-NIPVTNQAAIDKYMIDLDGTENK-NPHSAESTWLSPDAMANMYK-REYGLDAcNVGDEGGFAPNIQDNMK-SGETEDTFIADLVVGLcTGQIK-VEIGMD…	AAVPSGASTGVHEALELR-EYGLDAcNVGDEGGFAPNIQDNMK-FPIVSIEDPFDQDDWETWPK-GLQLLEEAIK-GLQLLEEAIKIAGYTGK-GNPTVEVDLK-GVLTAVSNVNK-GVLTAVSNVNKIIAPALINK-IEEELGTAAK-IIAPALINK-KGVLTAVSNVNK-LAGHEDVIMPVPAFNVINGGSHAGNK-LAMQEFmILPTGASSFTEAMQIGTEVYHNLK-LAQDSGWGVMVSHR-LGANAILGVSLAVcK-LTSSTNIQIVGDDLTVTNPK-LTSSTNIQIVGDDLTVTNPKR-NIPVTNQAAIDKYMIDLDGTENK-NPHSAESTWLSPDAMANMYK-REYGLDAcNVGDEGGFAPNIQDNMK-SGETEDTFIADLVVGLcTGQIK-…	0	0	0	0	0	0	0	0	21	30	128	155		0.5	0.5	21	30	128	155	1.42857	1.21094
Antigen Sm21.7 OS=Schistosoma mansoni (Blood fluke) GN=SM21.7 PE=2 SV=1	sp|P32070|SM21_SCHMA	21,689.0	4	5	4	4	0.261	0.261	0.293	0.293	EQSLPEGVSIIASTmPKPK-FIQTYLTLLR-FIQTYLTLLRDGDETVETSK-QVEVTQLFK	DGDETVETSK-EQSLPEGVSIIASTmPKPK-FIQTYLTLLR-FIQTYLTLLRDGDETVETSK-QVEVTQLFK	EQSLPEGVSIIASTMPKPK-FIQTYLTLLR-QVEVTQLFK-QVNEWIALFDVDKDQK	EQSLPEGVSIIASTMPKPK-FIQTYLTLLR-QVEVTQLFK-QVNEWIALFDVDKDQK	0	0	0	0	0	0	0	0	7	10	5	7		13	15	7	10	5	7	1.42857	1.4
Rab-2,4,14, putative OS=Schistosoma mansoni (Blood fluke) GN=Smp_004910 PE=3 SV=1	tr|C4PY91|C4PY91_SCHMA	24,767.3	4	8	2	4	0.231	0.471	0.111	0.209	GASGALLVYDITR-IQIWDTAGQER-LTSPNTVIFLIGNK-SGANVENVFTETAR	GASGALLVYDITR-IQIWDTAGQER-KIFQNVQDGSVYLNSVDGGVLSK-LTSPNTVIFLIGNK-NSVELGNSASTNGGTR-SGANVENVFTETAR-sIGGGYNYSYIFK-VKIQIWDTAGQER	IQIWDTAGQER-LTSPNTVIFLIGNK	GASGALLVYDITR-IQIWDTAGQER-IQTWLTDAR-LTSPNTVIFLIGNK	1	2	1	1	tr|G4V9C3|G4V9C3_SCHMA,tr|G4LXZ3|G4LXZ3_SCHMA,tr|G4VJY6|G4VJY6_SCHMA,tr|Q26554|Q26554_SCHMA,tr|G4LXF1|G4LXF1_SCHMA	tr|G4V9C3|G4V9C3_SCHMA,tr|G4VGM5|G4VGM5_SCHMA,tr|G4LXZ3|G4LXZ3_SCHMA,tr|G4LV92|G4LV92_SCHMA,tr|G4VJY6|G4VJY6_SCHMA,tr|Q26554|Q26554_SCHMA,tr|G4LXF1|G4LXF1_SCHMA-tr|G4VGM5|G4VGM5_SCHMA,tr|G4VJY6|G4VJY6_SCHMA	tr|G4V9C3|G4V9C3_SCHMA,tr|G4VJY6|G4VJY6_SCHMA,tr|Q26554|Q26554_SCHMA,tr|G4LXF1|G4LXF1_SCHMA	tr|G4V9C3|G4V9C3_SCHMA,tr|G4LXZ3|G4LXZ3_SCHMA,tr|G4VJY6|G4VJY6_SCHMA,tr|Q26554|Q26554_SCHMA,tr|G4VGM5|G4VGM5_SCHMA,tr|G4LXF1|G4LXF1_SCHMA	7	10	4	4		3	4	7	10	4	4	1.42857	1
Glutathione S-transferase class-mu 26 kDa isozyme OS=Schistosoma mansoni (Blood fluke) PE=2 SV=1	sp|P15964|GST26_SCHMA,tr|G4LXF8|G4LXF8_SCHMA	25402.9	5	6	7	8	0.225	0.303	0.385	0.44	AEISmLEGAVLDIR-ERAEISmLEGAVLDIR-IAYNKEYETLK-LLLEHLEETYEER-LTQSmAIIR	AEISmLEGAVLDIR-ERAEISmLEGAVLDIR-IAYNKEYETLK-LGLEFPNLPYYIDGDFK-LLLEHLEETYEER-LTQSmAIIR	AEISMLEGAVLDIR-ERAEISMLEGAVLDIR-IAYNKEYETLK-LGLEFPNLPYYIDGDFK-LLLEHLEETYEER-LTQSMAIIR-WPLQGWDATFGGGDTPPK	AEISMLEGAVLDIR-ERAEISMLEGAVLDIR-IAYNKEYETLK-LGLEFPNLPYYIDGDFK-LLLEHLEETYEER-LTQSMAIIR-NEIDAWSNDKFK-WPLQGWDATFGGGDTPPK	3	3	3	3	sp|P63165ups|SUMO1_HUMAN_UPS-sp|P63165ups|SUMO1_HUMAN_UPS,sp|P35661|GST27_SCHMA	sp|P63165ups|SUMO1_HUMAN_UPS-sp|P63165ups|SUMO1_HUMAN_UPS,sp|P35661|GST27_SCHMA	sp|P63165ups|SUMO1_HUMAN_UPS-sp|P63165ups|SUMO1_HUMAN_UPS,sp|P35661|GST27_SCHMA	sp|P63165ups|SUMO1_HUMAN_UPS-sp|P63165ups|SUMO1_HUMAN_UPS,sp|P35661|GST27_SCHMA	7	10	13	25		0.5	0.5	7	10	13	25	1.42857	1.92308
Transketolase OS=Schistosoma mansoni (Blood fluke) GN=Smp_059790.2 PE=4 SV=1	tr|G4V9A5|G4V9A5_SCHMA	67,154.7	11	8	13	13	0.239	0.176	0.327	0.327	AADVLATENINIR-AVELAANTVGIcYIR-KIDSDLEGHPTPR-LAYGTALSR-LDNLVIIFDVNR-LGQSQPTQLQHHLEAYR-sEVQVLKDVATR-SVIGSTVFYPSDAVSTER-TIPFVSTFAAFLTR-VIDPFTIKPIDAELLAK-VIGLDGDTK	AADVLATENINIR-AVELAANTVGIcYIR-LAYGTALSR-LDNLVIIFDVNR-sEVQVLKDVATR-SVIGSTVFYPSDAVSTER-TIPFVSTFAAFLTR-VIDPFTIKPIDAELLAK	AADVLATENINIR-ATEAAGSGHPTScASLAEIMSVLFLK-AVELAANTVGIcYIR-IDSDLEGHPTPR-KIDSDLEGHPTPR-LAYGTALSR-LGQSQPTQLQHHLEAYR-LPFVDVATGSLGQGVSIAAGMAYVGK-SVIGSTVFYPSDAVSTER-TIPFVSTFAAFLTR-VIDPFTIKPIDAELLAK-VIGLDGDTK-VLTVEDHAPEGGIGDAVSAALSQcGIK	AADVLATENINIR-ATEAAGSGHPTScASLAEIMSVLFLK-AVELAANTVGIcYIR-IDSDLEGHPTPR-KIDSDLEGHPTPR-LAYGTALSR-LGQSQPTQLQHHLEAYR-LPFVDVATGSLGQGVSIAAGMAYVGK-SVIGSTVFYPSDAVSTER-TIPFVSTFAAFLTR-VIDPFTIKPIDAELLAK-VIGLDGDTK-VLTVEDHAPEGGIGDAVSAALSQcGIK	10	7	0	0	tr|G4V9A6|G4V9A6_SCHMA	tr|G4V9A6|G4V9A6_SCHMA	0	0	19	27	25	32		21	20	19	27	25	32	1.42105	1.28
Putative glycogen phosphorylase OS=Schistosoma mansoni (Blood fluke) GN=Smp_143840 PE=3 SV=1	tr|G4VSJ5|G4VSJ5_SCHMA	93,605.6	8	11	31	33	0.131	0.175	0.494	0.58	ANPEIPIcPR-GIAQLENVTNLK-LRQEYFLVAATLQDIIR-NVATSLDFYQALAR-VAIQLNDTHPSLAIPELLR-VQQEVEEAYKDELR-VVNNDPVVR-YDYGIFEQSIR	DIYNSLAFDDR-FLLcADYASYIR-GIAQLENVTNLK-LRQEYFLVAATLQDIIR-NVATSLDFYQALAR-QEYFLVAATLQDIIR-SFDLGIFNmGDYINAVcAR-VAIQLNDTHPSLAIPELLR-VLYPNDNFFVGK-VQQEVEEAYKDELR-YDYGIFEQSIR	DGFFSPENPHLFK-DGWQVEEPDEWLR-DIWGVEPSTIK-DIYNSLAFDDR-DSWIVNLNEIAQLK-FASYLEQHYGVTINPASLFDIQVK-FLLcADYASYIR-GIAQLENVTNLK-GRPEYcYPVNFYGR-IFPAAELSEQISTAGTEASGTGNmK-ILVDLEGLEWK-ILVDLEGLEWKK-KAWDISYNTFAYTNHTILPEALER-LPPPFEPAIEK-LRQEYFLVAATLQDIIR-MMLMNIASSGK-MSLVEEEGEK-MSLVEEEGEKR-NVATSLDFYQALAR-QEYFLVAATLQDIIR-RWVDAHPVFAMPYDTPVPGYR-SFDLGIFNMGDYINAVcAR-TQTFKDFAELWPNK-VAIQLNDTHPSLAIPELLR-VLYPNDNFFVGK-VQQE…	AWDISYNTFAYTNHTILPEALER-DGFFSPENPHLFK-DGWQVEEPDEWLR-DIWGVEPSTIK-DIYNSLAFDDR-DSWIVNLNEIAQLK-FASYLEQHYGVTINPASLFDIQVK-FLLcADYASYIR-GIAQLENVTNLK-GRPEYcYPVNFYGR-HLEIIYQINAEFLDVVR-IFPAAELSEQISTAGTEASGTGNMK-ILVDLEGLEWK-ILVDLEGLEWKK-INMAYLcIVGSHTVNGVAAIHSHLLK-KVAIQLNDTHPSLAIPELLR-LAAcFLDSMATLGLAAYGYGIR-LPPPFEPAIEK-LRQEYFLVAATLQDIIR-MmLmNIASSGK-mSLVEEEGEKR-NVATSLDFYQALAR-QEYFLVAATLQDIIR-QLLNcLHVITLYNR-SF…	0	0	0	0	0	0	0	0	12	17	99	116		83	103	12	17	99	116	1.41667	1.17172
Leucine aminopeptidase (M17 family) OS=Schistosoma mansoni (Blood fluke) GN=Smp_030000 PE=4 SV=1	tr|G4VFK1|G4VFK1_SCHMA,tr|P91803|P91803_SCHMA	55678.1	5	7			0.135	0.216			EIDTSLFLVGK-GVTVTVDKVDAK-IAEYLQNALNGLK-NPFIFTIATLTGHAIR-NSIGSESYVADEIIIAR	EIDTSLFLVGK-GVTVTVDKVDAK-IAEYLQNALNGLK-NPFIFTIATLTGHAIR-NSIGSESYVADEIIIAR-TIGLLQPDGISVSAGLAFVR-VSYELQNSGDLISDIAEISTIR			0	0			0	0			12	17				0.5	0.5	12	17	0.5	0.5	1.41667	1
20 kDa calcium-binding protein OS=Schistosoma mansoni (Blood fluke) GN=SM20 PE=2 SV=2	sp|P15845|SM20_SCHMA	17,895.0	5	4	4	8	0.305	0.227	0.351	0.526	aFKIDDFTIQEDQVK-ALNLTVKPDTLK-GEIDVEDLR-IDDFTIQEDQVK-ISTTDLGPAFR	aFKIDDFTIQEDQVK-GEIDVEDLR-IDDFTIQEDQVK-ISTTDLGPAFR	ALNLTVKPDTLK-DTDTDGSGFVDFDEFYK-GEIDVEDLR-GLGDDLTEEEIDDMIR	aFKIDDFTIQEDQVK-ALNLTVKPDTLK-DTDTDGSGFVDFDEFYK-GEIDVEDLR-GLGDDLTEEEIDDMIR-IDDFTIQEDQVK-ISTTDLGPAFR-RGEIDVEDLR	4	3	4	7	tr|G4LZ30|G4LZ30_SCHMA	tr|G4LZ30|G4LZ30_SCHMA	tr|G4LZ30|G4LZ30_SCHMA	tr|G4LZ30|G4LZ30_SCHMA	5	7	5	14		9	10	5	7	5	14	1.4	2.8
Rab11, putative OS=Schistosoma mansoni (Blood fluke) GN=Smp_005670 PE=3 SV=1	tr|G4LZE2|G4LZE2_SCHMA	24,692.4	3	5	5	7	0.161	0.243	0.229	0.344	GAVGALLVYDITKR-STIGVEFATK-VVLIGDSGVGK	GAVGALLVYDITK-GAVGALLVYDITKR-mSPYNNQPIVSPNTDSSK-STIGVEFATK-VVLIGDSGVGK	AQIWDTAGQER-ETFNNLEHWLLELR-GAVGALLVYDITK-GAVGALLVYDITKR-VVLIGDSGVGK	AQIWDTAGQER-ETFNNLEHWLLELR-GAVGALLVYDITK-GAVGALLVYDITKR-NNVELDMVVMLVGNK-STIGVEFATK-VVLIGDSGVGK	2	3	4	5	tr|G4LZE0|G4LZE0_SCHMA	tr|G4LZE0|G4LZE0_SCHMA	tr|G4LZE0|G4LZE0_SCHMA	tr|G4LZE0|G4LZE0_SCHMA,tr|G4M0X0|G4M0X0_SCHMA-tr|G4LZE0|G4LZE0_SCHMA	5	7	6	10		2	5	5	7	6	10	1.4	1.66667
Putative heat shock protein OS=Schistosoma mansoni (Blood fluke) GN=Smp_072330.1 PE=3 SV=1	tr|G4V9B8|G4V9B8_SCHMA,tr|G4V9B9|G4V9B9_SCHMA	80,573.1	11	12	30	27	0.182	0.197	0.503	0.45	ALKEQFESGSSTK-ELISNASDALDK-ELISNASDALDKLR-GVVDSEDLPLNISR-HFSVEGQLEFR-LGIHEDSVNR-NLGTIASSGTK-NPEDITTEEYAEFYK-RAPIDmFEGTR-SLTNDWEDHLAVK-VILHLKEDQLEYLEER	ALKEQFESGSSTK-ELISNASDALDK-ELISNASDALDKLR-EVLQQNNVLK-GFEVLYMVDPIDEYAVTHLR-GVVDSEDLPLNISR-HFSVEGQLEFR-HSSFINYPIK-LGIHEDSVNR-NLGTIASSGTK-NPEDITTEEYAEFYK-RAPIDmFEGTR	APIDMFEGTR-DLVQLLFDTALLSSGFSLPDPK-DSSTMGYMAAK-EAGTLTVLDTGIGMTK-ELISNASDALDK-ELISNASDALDKLR-EQFESGSSTK-FYSSASGDEMISLK-FYSSASGDEMISLKDYVSR-GFEVLYMVDPIDEYAVTHLR-GVVDSEDLPLNISR-HFSVEGQLEFR-KQLELNPYHPMIK-LGIHEDSVNR-LIPNKEAGTLTVLDTGIGMTK-LTNSPccVVTSEFGWSANMER-MKPEQQDIYYITGESK-NLGTIASSGTK-NNDDDQYIWESSAGGTFTIAPDDSEMPK-NNDDDQYIWESSAGGTFTIAPDDSEMPKR-NPEDITTEEYAEFYK-QAVmNSPFAEK-QLELNPYHPMIK-RAPIDMFEGTR-RVLI…	ALKEQFESGSSTK-APIDMFEGTR-DLVQLLFDTALLSSGFSLPDPK-EAGTLTVLDTGIGMTK-EDQLEYLEER-ELISNASDALDK-ELISNASDALDKLR-EVLQQNNVLK-FYSSASGDEMISLK-FYSSASGDEMISLKDYVSR-GFEVLYmVDPIDEYAVTHLR-GVVDSEDLPLNISR-HFSVEGQLEFR-HSSFINYPIK-KQLELNPYHPMIK-LIPNKEAGTLTVLDTGIGMTK-LTNSPccVVTSEFGWSANMER-mKPEQQDIYYITGESK-NLGTIASSGTK-NPEDITTEEYAEFYK-QAVMNSPFAEK-QLELNPYHPMIK-RAPIDmFEGTR-SLTDPSVLDTGEEmYIK-SLTNDWEDHLAVK-VILHLKEDQLEYLEER-V…	1	1	2	2	tr|G4VFN7|G4VFN7_SCHMA,tr|G4VFN9|G4VFN9_SCHMA	tr|G4VFN7|G4VFN7_SCHMA,tr|G4VFN9|G4VFN9_SCHMA	tr|Q9NHY5|Q9NHY5_SCHMA,tr|G4VFN7|G4VFN7_SCHMA-tr|G4VJ99|G4VJ99_SCHMA	tr|Q9NHY5|Q9NHY5_SCHMA,tr|G4VFN7|G4VFN7_SCHMA-tr|G4VJ99|G4VJ99_SCHMA	19	26	97	127		31	81	19	26	97	127	1.36842	1.30928
Putative uncharacterized protein Smp_202970 OS=Schistosoma mansoni (Blood fluke) GN=Smp_202970 PE=3 SV=1	tr|G4VLN1|G4VLN1_SCHMA	42,087.9	6	8	12	14	0.138	0.272	0.418	0.463	AGFAGDDAPR-DSYVGDEAQSK-DSYVGDEAQSKR-GHSFTTTAER-IKIVAPPER-IWHHTFYNELR	AGFAGDDAPR-DLYSNIVLSGGSTmFPGISDR-DSYVGDEAQSK-DSYVGDEAQSKR-GHSFTTTAER-IKIVAPPER-IWHHTFYNELR-TTGIVLDSGDGVSHTVPIYEGYALPHAILR	AGFAGDDAPR-DLTDYLmKILTER-DLYSNIVLSGGSTmFPGISDR-DSYVGDEAQSK-DSYVGDEAQSKR-HQGVMVGMGQK-HQGVmVGMGQKDSYVGDEAQSK-IKIVAPPER-IWHHTFYNELR-LcYVALDFDQEMSTASHSSSLEK-TTGIVLDSGDGVSHTVPIYEGYALPHAILR-VAPEEHPVLLTEAPMNPK	AGFAGDDAPR-DLTDYLmKILTER-DLYSNIVLSGGSTMFPGISDR-DSYVGDEAQSK-DSYVGDEAQSKR-HQGVMVGMGQK-HQGVmVGMGQKDSYVGDEAQSK-IKIVAPPER-IWHHTFYNELR-KDLYSNIVLSGGSTMFPGISDR-LcYVALDFDQEMSTASHSSSLEK-TTGIVLDSGDGVSHTVPIYEGYALPHAILR-VAPEEHPVLLTEAPMNPK-YPIEHGIVTNWDDMEK	5	6	10	11	tr|G4VLN5|G4VLN5_SCHMA,sp|P53470|ACT1_SCHMA,tr|G4VLW2|G4VLW2_SCHMA,sp|P53471|ACT2_SCHMA,tr|G4VLW1|G4VLW1_SCHMA-sp|P53470|ACT1_SCHMA,tr|G4VLW2|G4VLW2_SCHMA,sp|P53471|ACT2_SCHMA,tr|G4VLW1|G4VLW1_SCHMA	sp|P53470|ACT1_SCHMA,tr|G4VLW2|G4VLW2_SCHMA,tr|G4VLN5|G4VLN5_SCHMA,sp|P53471|ACT2_SCHMA,tr|G4VLW1|G4VLW1_SCHMA-sp|P53470|ACT1_SCHMA,tr|G4VLW2|G4VLW2_SCHMA,sp|P53471|ACT2_SCHMA,tr|G4VLW1|G4VLW1_SCHMA-tr|G4VLN5|G4VLN5_SCHMA	sp|P53470|ACT1_SCHMA,tr|G4VLW2|G4VLW2_SCHMA,tr|G4VLN5|G4VLN5_SCHMA,sp|P53471|ACT2_SCHMA,tr|G4VLW1|G4VLW1_SCHMA-sp|P53471|ACT2_SCHMA-sp|P53470|ACT1_SCHMA,tr|G4VLW2|G4VLW2_SCHMA,sp|P53471|ACT2_SCHMA,tr|G4VLW1|G4VLW1_SCHMA-tr|G4VLN5|G4VLN5_SCHMA	sp|P53470|ACT1_SCHMA,tr|G4VLW2|G4VLW2_SCHMA,tr|G4VLN5|G4VLN5_SCHMA,sp|P53471|ACT2_SCHMA,tr|G4VLW1|G4VLW1_SCHMA-sp|P53471|ACT2_SCHMA-sp|P53470|ACT1_SCHMA,tr|G4VLW2|G4VLW2_SCHMA,sp|P53471|ACT2_SCHMA,tr|G4VLW1|G4VLW1_SCHMA-tr|G4VLN5|G4VLN5_SCHMA	30	41	65	87		76	52	30	41	65	87	1.36667	1.33846
Myosin heavy chain OS=Schistosoma mansoni (Blood fluke) GN=MYH PE=2 SV=1	tr|Q02456|Q02456_SCHMA	222,384.4	41	60			0.25	0.349			ALESQLQEVSVKLDEATR-AQLEmSQIR-ASDQTFLSK-ATEmSTQTASLAAQK-ATEmSTQTASLAAQKR-ATQETVDDLER-ATVLAGELDELR-DPLVSNLFTPVVGEPGKK-DVEDLESSLQK-DVEDLESSLQKAEQEK-ELEEQNVTVLQQK-FEDEQGLVAQLQR-GQNLNQVTYAVSALAK-GTLEDQIVQANPVLEAYGNAK-IAGADIEHYLLEK-IKQQLSAQLEEAR-ILEATQLDKNLYQcGNTK-IQELEEDLEAER-KGTLEDQIVQANPVLEAYGNAK-KLEQDINELEVSLDGANR-LADEEDQAANLTEVK-LADEEDQAANLTEVKK-LNGIISLFQAEIR-LQGELQQLR-NDLFLQLQTEQDSLADAEEK-NDLFLQL…	ADQAEQALQK-ALESQLQEVSVK-ALESQLQEVSVKLDEATR-ANGLASQLER-ATEmSTQTASLAAQK-ATEmSTQTASLAAQKR-ATQETVDDLER-ATVLAGELDELR-DDAQQVNPPK-DLLTSFLKPK-DPLVSNLFTPVVGEPGK-DPLVSNLFTPVVGEPGKK-DVEDLESSLQKAEQEK-EAEIGGLSGK-EAEIGGLSGKFEDEQGLVAQLQR-EEQAEADGTAEAEK-ELEEQNVTVLQQK-ELQSQLEDDQR-FEDEQGLVAQLQR-GGSFLTVTYMHR-GQNLNQVTYAVSALAK-GTLEDQIVQANPVLEAYGNAK-IAGADIEHYLLEK-IKQQLSAQLEEAR-ILEATQLDKNLYQcGNTK-KDDAQQVNPPK-KGTLEDQIVQ…			40	57			tr|G4M0G4|G4M0G4_SCHMA-tr|Q26590|Q26590_SCHMA,tr|G4M0G4|G4M0G4_SCHMA	tr|G4M0G4|G4M0G4_SCHMA			82	111				187	239	82	111	0.5	0.5	1.35366	1
Putative chaperonin containing t-complex protein 1,epsilon subunit, tcpe OS=Schistosoma mansoni (Blood fluke) GN=Smp_063420 PE=3 SV=1	tr|G4VF75|G4VF75_SCHMA	60,245.7	3	4	3	2	0.0936	0.116	0.116	0.0862	LLVSPDGDVTVTNDGR-mFAEMAVDAVLSVADLQR-WVGGPEIELIAIATGGR	DVDFELIKVEGK-LLVSPDGDVTVTNDGR-mFAEMAVDAVLSVADLQR-WVGGPEIELIAIATGGR	LLVSPDGDVTVTNDGR-SQDDEIGDGTTGVVVLAGALLEQAEQLLDK-WVGGPEIELIAIATGGR	SQDDEIGDGTTGVVVLAGALLEQAEQLLDK-WVGGPEIELIAIATGGR	0	0	0	0	0	0	0	0	6	8	4	3		36	41	6	8	4	3	1.33333	0.75
Lamin, putative OS=Schistosoma mansoni (Blood fluke) GN=Smp_159900.1 PE=4 SV=1	tr|G4LVZ3|G4LVZ3_SCHMA	744,474.3	4	8			0.00598	0.0121			DLEAETLLR-LAGYIDYVR-SSANFSAEDASR-SSSPLTISR	DFESQLLFQR-DLEAETLLR-DSPFNIPVKR-IAELELLQR-LAGYIDYVR-SLYIEEEVEGR-SSANFSAEDASR-SSSPLTISR			0	0			0	0			6	8				23	55	6	8	0.5	0.5	1.33333	1
Heat shock protein HSP60, putative OS=Schistosoma mansoni (Blood fluke) GN=Smp_008545 PE=3 SV=1	tr|G4LWI2|G4LWI2_SCHMA	59,555.3	4	5	20	18	0.106	0.158	0.572	0.561	AAIEEGIVPGGGTALLR-GYISPYFLNTEK-SAmLVGVDILADAVAVTmGPK-YTDALNATR	AAIEEGIVPGGGTALLR-GYISPYFLNTEK-LVQDVANNTNEEAGDGTTTATVLAR-RPLLIIAEDVEGEALTALVLNR-VGGSSEVEVSEK	AAIEEGIVPGGGTALLR-AIGDLIATAMK-ALSTPcYTIAHNAGVNASVVVEK-cEFQDAFVLFSEK-DMAVATGGIVFGDEADMYK-GVmSAVDAVVK-GYISPYFLNTEK-IAQIKEEMEASNSEYEK-KVGNDGTITVK-LEDVQLQDLGR-LVQDVANNTNEEAGDGTTTATVLAR-RPLLIIAEDVEGEALTALVLNR-SAMLVGVDILADAVAVTMGPK-TALVDAAGVASLLTTAETVVTDLPK-TALVDAAGVASLLTTAETVVTDLPKEETGANAAGMGGmGGMGGMGGMm-VAEVVVTKDDcLLMR-VGGSSEVEVSEK-VGGSSEVEVSEKK-VGNDGTITVK-VMGMGQNmGYDAQNDAYVDMIEAGIIDPTK	AAIEEGIVPGGGTALLR-AIGDLIATAMK-ALSTPcYTIAHNAGVNASVVVEK-cEFQDAFVLFSEK-DMAVATGGIVFGDEADMYKLEDVQLQDLGR-GVMSAVDAVVK-GYISPYFLNTEK-IAQIKEEMEASNSEYEK-INSIQTLLPALELcHQQK-LVQDVANNTNEEAGDGTTTATVLAR-RPLLIIAEDVEGEALTALVLNR-SAMLVGVDILADAVAVTMGPK-TALVDAAGVASLLTTAETVVTDLPK-VAEVVVTKDDcLLMR-VGGSSEVEVSEK-VGGSSEVEVSEKK-VGNDGTITVK-VMGMGQNmGYDAQNDAYVDMIEAGIIDPTK	0	0	14	12	0	0	tr|Q8MXA4|Q8MXA4_SCHMA	tr|Q8MXA4|Q8MXA4_SCHMA	6	8	35	36		13	32	6	8	35	36	1.33333	1.02857
Cathepsin L OS=Schistosoma mansoni (Blood fluke) PE=2 SV=1	tr|Q26564|Q26564_SCHMA	36,573.0	1	2	5	8	0.0473	0.104	0.249	0.344	LISLSEQQLVDcSYK	LISLSEQQLVDcSYK-QcSSFLLNHGVLAVGYGR	ALYHYGPISVAIDALDDLILYK-LISLSEQQLVDcSYK-NSWGTTWGMNGYFK-QcSSFLLNHGVLAVGYGR-YPIESEKDYK	ALYHYGPISVAIDALDDLILYK-DHGAVTPVK-KLISLSEQQLVDcSYK-LISLSEQQLVDcSYK-NSWGTTWGMNGYFK-QcSSFLLNHGVLAVGYGR-YGNDGcQGGTMDQSFAYLEK-YPIESEKDYK	0	0	0	0	0	0	0	0	3	4	7	18		16	28	3	4	7	18	1.33333	2.57143
Putative tropomyosin OS=Schistosoma mansoni (Blood fluke) GN=Smp_031770.13 PE=4 SV=1	tr|G4VN77|G4VN77_SCHMA	28,406.2	3	4			0.13	0.134			ITELEEELR-LAITEVELER-LQEATVKLEEASK	ITELEEELR-KLAITEVELER-LAITEVELER-LQEATVKLEEASK			2	2			tr|G4VN73|G4VN73_SCHMA	tr|G4VN73|G4VN73_SCHMA			3	4				15	11	3	4	0.5	0.5	1.33333	1
Putative uncharacterized protein Smp_010230 OS=Schistosoma mansoni (Blood fluke) GN=Smp_010230 PE=4 SV=1	tr|G4LUG8|G4LUG8_SCHMA	34,766.1	2	4	6	8	0.0635	0.178	0.276	0.413	AAADTTLLQASSNVEPVGR-KAAADTTLLQASSNVEPVGR	KAAADTTLLQASSNVEPVGR-NLVSASQDGK-sELDQLRQESEQLK-TFVSGAcDASAK	AAADTTLLQASSNVEPVGR-ADQEIGMFSHDNIIcGITSVAFSK-IYAMHWSTDSR-KAAADTTLLQASSNVEPVGR-LLLGGYDDFNcNIWDTLK-sELDQLRQESEQLK	AAADTTLLQASSNVEPVGR-ADQEIGMFSHDNIIcGITSVAFSK-IYAMHWSTDSR-KAAADTTLLQASSNVEPVGR-LIVWDGYTTNK-LLLGGYDDFNcNIWDTLK-QTFTGHESDINAIIFFPSGLAFATGSDDATcR-sELDQLRQESEQLK	0	1	1	2	0	tr|G4VA12|G4VA12_SCHMA	tr|G4VA12|G4VA12_SCHMA	tr|G4VA12|G4VA12_SCHMA	3	4	9	10		2	6	3	4	9	10	1.33333	1.11111
Elongation factor 1-gamma, putative OS=Schistosoma mansoni (Blood fluke) GN=Smp_083410 PE=4 SV=1	tr|G4LXB1|G4LXB1_SCHMA	47,574.9	2	3	2	2	0.06	0.0911	0.0647	0.0647	IVNFIPGVTDK-TVSGTLYTPEGYHR	AQIAAQFSGcALK-IVNFIPGVTDK-tVSGTLYTPEGYHR	AQIAAQFSGcALK-TVSGTLYTPEGYHR	AQIAAQFSGcALK-TVSGTLYTPEGYHR	0	0	0	0	0	0	0	0	3	4	2	2		2	5	3	4	2	2	1.33333	1
Cytochrome C1, putative OS=Schistosoma mansoni (Blood fluke) GN=Smp_005290 PE=4 SV=1	tr|G4LZ24|G4LZ24_SCHMA	33,545.6	2	3	5	6	0.0845	0.125	0.27	0.324	DVVTFLSWTSDR-YLVNTVLTEDEAK	DVVTFLSWTSDR-LTDILPSPYPNK-YLVNTVLTEDEAK	DVVTFLSWTSDR-LTDILPSPYPNK-TMSEGQYYNPYFPGGGIGMAR-VLYDDLIEYADGTPATTSQMAK-YLVNTVLTEDEAK	AANNGAEPPDLSYIVK-DVVTFLSWTSDR-LTDILPSPYPNK-TMSEGQYYNPYFPGGGIGMAR-VLYDDLIEYADGTPATTSQMAK-YLVNTVLTEDEAK	0	0	0	0	0	0	0	0	3	4	8	9		2	2	3	4	8	9	1.33333	1.125
Rab11, putative OS=Schistosoma mansoni (Blood fluke) GN=Smp_173990 PE=3 SV=1	tr|G4LZE0|G4LZE0_SCHMA	104,868.8	2	3	4	6	0.0257	0.0257	0.0418	0.0718	GAVGALLVYDITKR-STIGVEFATK	GAVGALLVYDITK-GAVGALLVYDITKR-STIGVEFATK	AQIWDTAGQER-ETFNNLEHWLLELR-GAVGALLVYDITK-GAVGALLVYDITKR	AQIWDTAGQER-ETFNNLEHWLLELR-GAVGALLVYDITK-GAVGALLVYDITKR-mYGGSISGEDDKYDYLFK-STIGVEFATK	2	3	4	5	tr|G4LZE2|G4LZE2_SCHMA	tr|G4LZE2|G4LZE2_SCHMA	tr|G4LZE2|G4LZE2_SCHMA	tr|G4LZE2|G4LZE2_SCHMA,tr|G4M0X0|G4M0X0_SCHMA-tr|G4LZE2|G4LZE2_SCHMA	3	4	5	9		2	4	3	4	5	9	1.33333	1.8
Pad1 homolog OS=Schistosoma mansoni (Blood fluke) GN=SmPOH PE=2 SV=1	tr|O16154|O16154_SCHMA	34,864.9	2	2			0.0863	0.0863			AVAVVVDPIQSVK-LINPNLVIANQEPR	AVAVVVDPIQSVK-LINPNLVIANQEPR			0	0			0	0			3	4				2	2	3	4	0.5	0.5	1.33333	1
Uncharacterized protein OS=Schistosoma mansoni (Blood fluke) GN=Smp_022540.1 PE=4 SV=1	tr|G4VP92|G4VP92_SCHMA	30,588.3	3	4			0.14	0.182			AVTNDGDSQATVNcQVcR-NPSNAAGLITAR-VTSVGPAFAR	AVTNDGDSQATVNcQVcR-FLQGPATHGTFGTPQSLR-mDEkTPLVTADTHVGR-TPLVTADTHVGR			0	0			0	0			3	4				0.5	3	3	4	0.5	0.5	1.33333	1
Putative rab-2,4,14 OS=Schistosoma mansoni (Blood fluke) GN=Smp_022810.1 PE=3 SV=1	tr|G4VQ12|G4VQ12_SCHMA	24,114.7	3	4			0.185	0.241			LGPQQINTR-QTGSYGPVGSDSGGNLR-TGVNVEQAFATTAR	LGPQQINTR-LQLGLLDINNDANGIK-LQVWDTAGQESFR-TGVNVEQAFATTAR			0	0			0	0			3	4				0.5	3	3	4	0.5	0.5	1.33333	1
Putative uncharacterized protein OS=Schistosoma mansoni (Blood fluke) GN=Smp_021730.2 PE=4 SV=1	tr|C4Q310|C4Q310_SCHMA	25,128.9	2	3	1	3	0.151	0.224	0.0548	0.178	NLFDTVSGDLNVPVESK-SSTKENPNLVASSNVR	FDILEKELNILLAEGK-NLFDTVSGDLNVPVESK-SSTKENPNLVASSNVR	ENPNLVASSNVR	ELNILLAEGK-ENPNLVASSNVR-NLFDTVSGDLNVPVESK	0	0	0	0	0	0	0	0	3	4	1	4		0.5	1	3	4	1	4	1.33333	4
ATP-diphosphohydrolase 1 OS=Schistosoma mansoni (Blood fluke) GN=ATPDase1 PE=2 SV=1	tr|Q7YTA4|Q7YTA4_SCHMA	61,357.0	3	3	1		0.0643	0.0772	0.0294		LSDQGFTAK-LVTISNISLTPR-VITSIAAASLLQSK	LIEDPLGSLDLFSVIR-LVTISNISLTPR-VITSIAAASLLQSK	LIEDPLGSLDLFSVIR		0	0	0		0	0	0		3	4	1			0.5	1	3	4	1	0.5	1.33333	0.5
Voltage-dependent anion-selective channel,putative OS=Schistosoma mansoni (Blood fluke) GN=Smp_091240.1 PE=4 SV=1	tr|G4M1U8|G4M1U8_SCHMA	31,333.0	8	8	13	12	0.22	0.294	0.496	0.475	ETSFGAALR-IDQNcVVGLAYK-IGAQAVVDSEK-IGAQAVVDSEKSEISK-TENDISVTcGGK-TKTENDISVTcGGK-VASFGDLGK-VKIDQNcVVGLAYK	ETSFGAALR-IGAQAVVDSEK-IGAQAVVDSEKSEISK-SKYPLITGSLVLPIPHYPAFR-TKTENDISVTcGGK-vASFGDLGK-VKIDQNcVVGLAYK-YPLITGSLVLPIPHYPAFR	HEYFNANLDMSFK-IDQNcVVGLAYK-IGAQAVVDSEK-IGAQAVVDSEKSEISK-LHEDLSHNVLVTMEPDSGAK-LKHEYFNANLDMSFK-LNSDAcLALcTQFDGK-NFSFGFLNFEFK-SKYPLITGSLVLPIPHYPAFR-TKTENDISVTcGGK-VKIDQNcVVGLAYK-WLMTSEIEVDKK-YPLITGSLVLPIPHYPAFR	ETSFGAALR-IDQNcVVGLAYK-IGAQAVVDSEK-IGAQAVVDSEKSEISK-LHEDLSHNVLVTMEPDSGAK-LNSDAcLALcTQFDGK-NFSFGFLNFEFK-SKYPLITGSLVLPIPHYPAFR-TKTENDISVTcGGK-VKIDQNcVVGLAYK-WLMTSEIEVDKK-YPLITGSLVLPIPHYPAFR	0	0	0	0	0	0	0	0	16	21	21	19		6	31	16	21	21	19	1.3125	0.904762
14-3-3 epsilon OS=Schistosoma mansoni (Blood fluke) GN=Smp_034840.3 PE=2 SV=1	tr|Q9U491|Q9U491_SCHMA	28,755.4	7	9	17	19	0.317	0.373	0.647	0.647	AYQEASEIAATQLFPTHPIR-EVLESELDR-LAQAAFDDAIAK-LDQLSEESYK-VFSAVEQTEGNR-VFSAVEQTEGNRGNAEK-YmAEFSVDPQR	AYQEASEIAATQLFPTHPIR-DILELIDKYLIK-DNLTLWTSDPER-DSTLIMQLLR-LAQAAFDDAIAK-LDQLSEESYK-LDQLSEESYKDSTLIMQLLR-VFSAVEQTEGNR-VFSAVEQTEGNRGNAEK	AYQEASEIAATQLFPTHPIR-DILELIDKYLIK-DNLTLWTSDPER-DNLTLWTSDPERDDNVK-DSTLImQLLR-EVVEmAEELTVEER-FREVLESELDR-LAQAAFDDAIAK-LDQLSEESYK-LDQLSEESYKDSTLIMQLLR-NLLSVAYKNVIGSR-VFSAVEQTEGNR-VFSAVEQTEGNRGNAEK-VSKDILELIDK-YDEMVDAMKEVVEmAEELTVEER-YMAEFSVDPQR-YMAEFSVDPQRK	AYQEASEIAATQLFPTHPIR-DILELIDKYLIK-DNLTLWTSDPER-DNLTLWTSDPERDDNVK-DSTLImQLLR-EVVEmAEELTVEER-FREVLESELDR-LAQAAFDDAIAK-LAQAAFDDAIAKLDQLSEESYK-LDQLSEESYK-LDQLSEESYKDSTLIMQLLR-NLLSVAYKNVIGSR-VFSAVEQTEGNR-VFSAVEQTEGNRGNAEK-VSKDILELIDK-YDEMVDAMK-YDEMVDAMKEVVEMAEELTVEER-YMAEFSVDPQR-YMAEFSVDPQRK	7	9	1	1	tr|G4V8B1|G4V8B1_SCHMA	tr|G4V8B1|G4V8B1_SCHMA-sp|Q26540|14331_SCHMA,tr|G4LUI9|G4LUI9_SCHMA,tr|Q95W36|Q95W36_SCHMA,tr|G4LUI7|G4LUI7_SCHMA,tr|G4LUI8|G4LUI8_SCHMA,tr|G4V8B1|G4V8B1_SCHMA,sp|Q26537|14332_SCHMA	sp|Q26540|14331_SCHMA,tr|G4LUI9|G4LUI9_SCHMA,tr|Q95W36|Q95W36_SCHMA,sp|Q26537|14332_SCHMA,tr|G4LUI7|G4LUI7_SCHMA	tr|Q95W36|Q95W36_SCHMA,sp|Q26540|14331_SCHMA,tr|G4LUI9|G4LUI9_SCHMA,sp|Q26537|14332_SCHMA,tr|G4LUI7|G4LUI7_SCHMA	13	17	42	65		14	30	13	17	42	65	1.30769	1.54762
14-3-3 epsilon OS=Schistosoma mansoni (Blood fluke) GN=Smp_034840.1 PE=3 SV=1	tr|G4V8B1|G4V8B1_SCHMA	26,059.3	7	9			0.348	0.41			AYQEASEIAATQLFPTHPIR-EVLESELDR-LAQAAFDDAIAK-LDQLSEESYK-VFSAVEQTEGNR-VFSAVEQTEGNRGNAEK-YmAEFSVDPQR	AYQEASEIAATQLFPTHPIR-DILELIDKYLIK-DNLTLWTSDPER-DSTLIMQLLR-LAQAAFDDAIAK-LDQLSEESYK-LDQLSEESYKDSTLIMQLLR-VFSAVEQTEGNR-VFSAVEQTEGNRGNAEK			7	9			tr|Q9U491|Q9U491_SCHMA	tr|Q9U491|Q9U491_SCHMA-sp|Q26540|14331_SCHMA,tr|G4LUI9|G4LUI9_SCHMA,tr|Q95W36|Q95W36_SCHMA,tr|G4LUI7|G4LUI7_SCHMA,tr|G4LUI8|G4LUI8_SCHMA,sp|Q26537|14332_SCHMA,tr|Q9U491|Q9U491_SCHMA			13	17				0.5	27	13	17	0.5	0.5	1.30769	1
Putative prohibitin OS=Schistosoma mansoni (Blood fluke) GN=Smp_075210.2 PE=4 SV=1	tr|G4VS58|G4VS58_SCHMA	31944.8	7	7			0.257	0.264			DLQTVNLTLR-FNASQLITQR-IGGVQNEIYTEGLHFR-ITSPTGSKDLQTVNLTLR-IVTAEGEAQAAK-QIALQEAQR-TLGTDYDER	DLQTVNLTLR-IGGVQNEIYTEGLHFR-ITSPTGSKDLQTVNLTLR-IVTAEGEAQAAK-LIGDALSQNPGYLK-VLPSIVNEVLK-VLPSIVNEVLKAVVAK			0	0			0	0			10	13				0.5	0.5	10	13	0.5	0.5	1.3	1
Aldehyde dehydrogenase,putative OS=Schistosoma mansoni (Blood fluke) GN=Smp_050390 PE=3 SV=1	tr|G4LWI3|G4LWI3_SCHMA	53,763.1	16	15	26	25	0.411	0.409	0.721	0.701	AISFTGSTEVGQLImK-ANATHYGLGAGVFTSDmDK-EEIFGPVQcILK-EFGKEALDGYLQTK-FNTLEEVIER-IFVQAPIYDQmVEK-KVGDPFVSDTIQGPQIDNVQFDK-LADLIEmNAEYIAR-LEAmDNGkTVESALGDVFFAAQTTR-QLPVDGNmITFTR-SPLIILADADIEK-TVESALGDVFFAAQTTR-VGDPFVSDTIQGPQIDNVQFDK-YTQLFIGNEFVDSESK-YTQLFIGNEFVDSESKK-YYAGYADKIHGK	AISFTGSTEVGQLIMK-EEIFGPVQcILK-EFGKEALDGYLQTK-FNTLEEVIER-IFVQAPIYDQmVEK-KVGDPFVSDTIQGPQIDNVQFDK-LADLIEMNAEYIAR-QLPVDGNmITFTR-SPLIILADADIEK-TFPTINPTTEEVIcHVQEADQNDVNK-TVESALGDVFFAAQTTR-VGDPFVSDTIQGPQIDNVQFDK-YTQLFIGNEFVDSESK-YTQLFIGNEFVDSESKK-YYAGYADKIHGK	AISFTGSTEVGQLIMK-ANATHYGLGAGVFTSDMDK-ANATHYGLGAGVFTSDmDKAmR-ASEVAHEATMVNHGQccVAGTR-EAGFPPGVFNVIcGYGETTGEALTHHPDVR-EALDGYLQTK-EEIFGPVQcILK-EFGKEALDGYLQTK-EPVGVVAcITPWNYPFFLSVLK-FNTLEEVIER-GYFIQPTVFADVSDEmcIAK-IAQcVEAGSFWINSYNFVSPQTPFGGYK-IFVQAPIYDQMVEK-KTFPTINPTTEEVIcHVQEADQNDVNK-KVGDPFVSDTIQGPQIDNVQFDK-LADLIEmNAEYIAR-LEAmDNGKTVESALGDVFFAAQTTR-QLPVDGNMITFTR-REPVGVVAcITPWNYPFFLSVLK-SPLIILADADIEK-TF…	AISFTGSTEVGQLIMK-AISFTGSTEVGQLIMKAAATNIK-ANATHYGLGAGVFTSDmDK-ASEVAHEATMVNHGQccVAGTR-EAGFPPGVFNVIcGYGETTGEALTHHPDVR-EALDGYLQTK-EEIFGPVQcILK-EFGKEALDGYLQTK-EPVGVVAcITPWNYPFFLSVLK-FNTLEEVIER-GYFIQPTVFADVSDEMcIAK-IAQcVEAGSFWINSYNFVSPQTPFGGYK-IFVQAPIYDQMVEK-KTFPTINPTTEEVIcHVQEADQNDVNK-KVGDPFVSDTIQGPQIDNVQFDK-LADLIEMNAEYIAR-QLPVDGNMITFTR-REPVGVVAcITPWNYPFFLSVLK-SPLIILADADIEK-TFPTINPTTEEVIcHVQEADQNDVNK-…	0	3	0	0	0	tr|Q94746|Q94746_SCHMA	0	0	65	84	184	185		24	43	65	84	184	185	1.29231	1.00543
Putative annexin OS=Schistosoma mansoni (Blood fluke) GN=Smp_077720 PE=4 SV=1	tr|G4VL68|G4VL68_SCHMA	39,394.3	12	8	5	6	0.4	0.312	0.221	0.229	AGKGDSDTFIK-AYQEVLQEEEPK-AYQEVLQEEEPKK-DLVHVLcSSTK-EDTSGDFRK-EYFGKPLIEAVR-GLSTDEETITK-GSIQILAHDLYK-ISAENDAEQLHNAcK-mISHQTGPSITFPDR-SQVDKDVEDLYYAGEK-YHNTIVEVISK	DLVHVLcSSTK-ETKPPYEQLLVALLQAR-EYFGKPLIEAVR-GSIQILAHDLYK-LLLVcQLYDSmYGLGTR-mISHQTGPSITFPDR-RDEDPPELVEEAIR-TLESDIIKETKPPYEQLLVALLQAR	ETKPPYEQLLVALLQAR-EYFGKPLIEAVR-LLLVcQLYDSMYGLGTR-mISHQTGPSITFPDR-SGLNTMIMALMDLR	AGKGDSDTFIK-ETKPPYEQLLVALLQAR-EYFGKPLIEAVR-GLSTDEETITK-GSIQILAHDLYK-mISHQTGPSITFPDR	0	0	5	6	0	0	tr|C3VEV0|C3VEV0_SCHMA	tr|C3VEV0|C3VEV0_SCHMA	14	18	6	7		15	29	14	18	6	7	1.28571	1.16667
Pyruvate kinase OS=Schistosoma mansoni (Blood fluke) GN=Smp_065610.2 PE=3 SV=1	tr|G4VAH9|G4VAH9_SCHMA,tr|G4VAI0|G4VAI0_SCHMA	54498.3	3	4			0.081	0.103			FAVEHNVDMVFASFIR-FNEILDVVDGIMVAR-NADAVHQIR	FAVEHNVDmVFASFIR-FNEILDVVDGIMVAR-GVHPIYYGESR-NADAVHQIR			0	0			0	0			7	9				0.5	0.5	7	9	0.5	0.5	1.28571	1
Myosin heavy chain, putative OS=Schistosoma mansoni (Blood fluke) GN=Smp_085540.6 PE=4 SV=1	tr|G4M0G4|G4M0G4_SCHMA	222,184.9	44	61			0.271	0.364			ALESQLQEVSVKLDEATR-AmESQQASLEAEAK-AQLEmSQIR-ASDQTFLSK-ATEmSTQTASLAAQK-ATEmSTQTASLAAQKR-ATQETVDDLER-ATVLAGELDELR-DPLVSNLFTPVVGEPGKK-DVEDLESSLQK-DVEDLESSLQKAEQEK-ELEEQNVTVLQQK-FEDEQGLVAQLQR-GQNLNQVTYAVSALAK-GTLEDQIVQANPVLEAYGNAK-GVSAAPAGGPGHANR-IAGADIEHYLLEK-IKQQLSAQLEEAR-ILEATQLDKNLYQcGNTK-IQELEEDLEAER-IQELESEAESAK-KGTLEDQIVQANPVLEAYGNAK-KLEQDINELEVSLDGANR-LADEEDQAANLTEVK-LADEEDQAANLTEVKK-LNGIISLF…	ADQAEQALQK-ALESQLQEVSVK-ALESQLQEVSVKLDEATR-AmESQQASLEAEAK-ANGLASQLER-ATEmSTQTASLAAQK-ATEmSTQTASLAAQKR-ATQETVDDLER-ATVLAGELDELR-DLLTSFLKPK-DPLVSNLFTPVVGEPGK-DPLVSNLFTPVVGEPGKK-DVEDLESSLQKAEQEK-EAEIGGLSGK-EAEIGGLSGKFEDEQGLVAQLQR-EEQAEADGTAEAEK-ELEEQNVTVLQQK-ELQSQLEDDQR-FEDEQGLVAQLQR-GGSFLTVTYMHR-GQNLNQVTYAVSALAK-GTLEDQIVQANPVLEAYGNAK-GVSAAPAGGPGHANR-IAGADIEHYLLEK-IKQQLSAQLEEAR-ILEATQLDKNLYQcGNTK-IQ…			40	57			tr|Q02456|Q02456_SCHMA-tr|Q26590|Q26590_SCHMA,tr|Q02456|Q02456_SCHMA	tr|Q02456|Q02456_SCHMA			86	110				180	229	86	110	0.5	0.5	1.27907	1
Troponin t, invertebrate, putative OS=Schistosoma mansoni (Blood fluke) GN=Smp_179810 PE=4 SV=1	tr|G4LYF7|G4LYF7_SCHMA	37,438.3	3	4	2	2	0.127	0.165	0.0921	0.0921	IQPLNISGFNADQLK-LEGDIYDLSQR-TVFTGANYAEEYQR	AITNAPDPLAAK-IQPLNISGFNADQLK-LEGDIYDLSQR-TVFTGANYAEEYQR	IQPLNISGFNADQLK-TVFTGANYAEEYQR	IQPLNISGFNADQLK-TVFTGANYAEEYQR	0	0	0	0	0	0	0	0	8	10	3	4		19	22	8	10	3	4	1.25	1.33333
Histone H2A OS=Schistosoma mansoni (Blood fluke) GN=Smp_089840 PE=3 SV=1	tr|G4VCW1|G4VCW1_SCHMA,tr|G4VCW3|G4VCW3_SCHMA,tr|G4VFE8|G4VFE8_SCHMA	13,413.2	1	2			0.072	0.256			AGLQFPVGR	AGLQFPVGR-LLGGVTIAQGGVLPNIQAVLLPK			0	0			0	0			4	5				4	11	4	5	0.5	0.5	1.25	1
Cystatin B, putative OS=Schistosoma mansoni (Blood fluke) GN=Cys PE=2 SV=1	tr|Q7YW72|Q7YW72_SCHMA	11,386.3	4	5	3	4	0.515	0.644	0.317	0.406	ELQLHSVVK-PLccGGIGTPR-SFEIVQITSQVVAGTNHFVK-VKLDNGEYIHAR	ELQLHSVVK-PLccGGIGTPR-SFEIVQITSQVVAGTNHFVK-TLLESKLESHIGR-VKLDNGEYIHAR	LDNGEYIHAR-SFEIVQITSQVVAGTNHFVK-VKLDNGEYIHAR	EPSAEEKEK-LDNGEYIHAR-SFEIVQITSQVVAGTNHFVK-VKLDNGEYIHAR	0	0	0	0	0	0	0	0	4	5	9	9		4	12	4	5	9	9	1.25	1
Putative vesicular-fusion protein nsf OS=Schistosoma mansoni (Blood fluke) GN=Smp_057320 PE=3 SV=1	tr|G4VMW9|G4VMW9_SCHMA	81,793.5	2	4			0.0283	0.0727			GILLYGPPGTGK-TALAVEIAR	FSNFIVQAIR-GILLYGPPGTGK-SPLSVVIVDNIEGLIEYNPVGPR-TALAVEIAR			1	1			tr|G4M0P7|G4M0P7_SCHMA,tr|G4VPD0|G4VPD0_SCHMA	tr|G4M0P7|G4M0P7_SCHMA,tr|G4VPD0|G4VPD0_SCHMA			4	5				0.5	17	4	5	0.5	0.5	1.25	1
Phosphoglycerate mutase OS=Schistosoma mansoni (Blood fluke) GN=Smp_096760 PE=3 SV=1	tr|G4VJD5|G4VJD5_SCHMA	28,426.4	8	9	14	16	0.404	0.496	0.7	0.752	EQVLIVAHGNSLR-HGESVYNEENR-HYYLADEATVAAAIAR-mYGALQGLNK-QNHFTFDIAYTSVLKR-TEcLKDTVQR-VLPFWFDTISASIK-YALLDSScIPR	EQVLIVAHGNSLR-HGESVYNEENR-HYYLADEATVAAAIAR-mYGALQGLNK-QNHFTFDIAYTSVLK-QNHFTFDIAYTSVLKR-VLPFWFDTISASIK-YALLDSScIPR-YLDNTSDSDIVELNIPTGIPLVYELDANLKPTK	EQVLIVAHGNSLR-FcGWHDADLSGQGITEAK-HGESVYNEENR-HYYLADEATVAAAIAR-MYGALQGLNK-QNHFTFDIAYTSVLK-QNHFTFDIAYTSVLKR-REQVLIVAHGNSLR-SETAAkHGEEQVK-TLNFVLDELDLNWIPVTK-VLPFWFDTISASIK-VLPFWFDTISASIKR-YALLDSScIPR-YLDNTSDSDIVELNIPTGIPLVYELDANLKPTK	EQVLIVAHGNSLR-FcGWHDADLSGQGITEAK-HGESVYNEENR-HGESVYNEENRFcGWHDADLSGQGITEAK-HYYLADEATVAAAIAR-mYGALQGLNK-QNHFTFDIAYTSVLK-QNHFTFDIAYTSVLKR-RAYDIPPPPVDISDPR-REQVLIVAHGNSLR-TEcLKDTVQR-TLNFVLDELDLNWIPVTK-VLPFWFDTISASIK-VLPFWFDTISASIKR-YALLDSScIPR-YLDNTSDSDIVELNIPTGIPLVYELDANLKPTK	0	0	0	0	0	0	0	0	13	16	68	113		23	25	13	16	68	113	1.23077	1.66176
Putative uncharacterized protein Smp_203130 OS=Schistosoma mansoni (Blood fluke) GN=Smp_203130 PE=3 SV=1	tr|G4VLN5|G4VLN5_SCHMA	20,315.3	5	6	10	10	0.238	0.4	0.654	0.654	AGFAGDDAPR-AVFPSIVGRPR-DSYVGDEAQSK-DSYVGDEAQSKR-IWHHTFYNELR	AGFAGDDAPR-AVFPSIVGRPR-DSYVGDEAQSK-DSYVGDEAQSKR-IWHHTFYNELR-TTGIVLDSGDGVSHTVPIYEGYALPHAILR	aEEEISALVIDNGSGMcK-AGFAGDDAPR-AVFPSIVGRPR-DSYVGDEAQSK-DSYVGDEAQSKR-HQGVMVGMGQK-HQGVmVGMGQKDSYVGDEAQSK-IWHHTFYNELR-TTGIVLDSGDGVSHTVPIYEGYALPHAILR-VAPEEHPVLLTEAPMNPK	aEEEISALVIDNGSGMcK-AGFAGDDAPR-AVFPSIVGRPR-DSYVGDEAQSK-DSYVGDEAQSKR-HQGVMVGMGQK-HQGVmVGMGQKDSYVGDEAQSK-IWHHTFYNELR-TTGIVLDSGDGVSHTVPIYEGYALPHAILR-VAPEEHPVLLTEAPMNPK	5	6	9	9	sp|P53470|ACT1_SCHMA,tr|G4VLW2|G4VLW2_SCHMA,sp|P53471|ACT2_SCHMA,tr|G4VLW1|G4VLW1_SCHMA,tr|G4VLN1|G4VLN1_SCHMA-sp|P53470|ACT1_SCHMA,tr|G4VLW2|G4VLW2_SCHMA,sp|P53471|ACT2_SCHMA,tr|G4VLW1|G4VLW1_SCHMA	sp|P53470|ACT1_SCHMA,tr|G4VLW2|G4VLW2_SCHMA,sp|P53471|ACT2_SCHMA,tr|G4VLW1|G4VLW1_SCHMA,tr|G4VLN1|G4VLN1_SCHMA-sp|P53470|ACT1_SCHMA,tr|G4VLW2|G4VLW2_SCHMA,sp|P53471|ACT2_SCHMA,tr|G4VLW1|G4VLW1_SCHMA-tr|G4VLN1|G4VLN1_SCHMA	sp|P53470|ACT1_SCHMA,tr|G4VLW2|G4VLW2_SCHMA,sp|P53471|ACT2_SCHMA,tr|G4VLW1|G4VLW1_SCHMA,tr|G4VLN1|G4VLN1_SCHMA-sp|P53470|ACT1_SCHMA,tr|G4VLW2|G4VLW2_SCHMA,sp|P53471|ACT2_SCHMA,tr|G4VLW1|G4VLW1_SCHMA-tr|G4VLN1|G4VLN1_SCHMA	sp|P53470|ACT1_SCHMA,tr|G4VLW2|G4VLW2_SCHMA,sp|P53471|ACT2_SCHMA,tr|G4VLW1|G4VLW1_SCHMA,tr|G4VLN1|G4VLN1_SCHMA-sp|P53470|ACT1_SCHMA,tr|G4VLW2|G4VLW2_SCHMA,sp|P53471|ACT2_SCHMA,tr|G4VLW1|G4VLW1_SCHMA-tr|G4VLN1|G4VLN1_SCHMA	36	44	55	68		65	46	36	44	55	68	1.22222	1.23636
Albumin OS=Schistosoma mansoni (Blood fluke) PE=2 SV=1	tr|Q95VB7|Q95VB7_SCHMA	68,226.0	3	3	3	2	0.0674	0.0674	0.0674	0.0444	APQVSTPTLVEAAR-LGEYGFQNALIVR-LPcVEDYISAILNR	APQVSTPTLVEAAR-LGEYGFQNALIVR-LPcVEDYISAILNR	APQVSTPTLVEAAR-LGEYGFQNALIVR-LPcVEDYISAILNR	LGEYGFQNALIVR-LPcVEDYISAILNR	1	1	1	1	sp|P02769|ALBU_BOVIN	sp|P02769|ALBU_BOVIN	sp|P02769|ALBU_BOVIN	sp|P02769|ALBU_BOVIN	9	11	8	5		6	8	9	11	8	5	1.22222	0.625
Putative uncharacterized protein OS=Schistosoma mansoni (Blood fluke) GN=Smp_075420 PE=4 SV=1	tr|G4LX23|G4LX23_SCHMA	35,552.9	6	6			0.27	0.277			ATISTQETNQNDYAR-INAGPAEHFSETR-IPETAQTVcEYIR-QVYVDDVGR-SQGTLGNNSIYSDR-TIDSLLDVTYLTYDPHR	ATISTQETNQNDYAR-INAGPAEHFSETR-IPETAQTVcEYIR-SQGTLGNNSIYSDR-SVSNFEIENNR-TIDSLLDVTYLTYDPHR			0	0			0	0			9	11				4	12	9	11	0.5	0.5	1.22222	1
T-complex protein 1 subunit alpha OS=Schistosoma mansoni (Blood fluke) GN=Smp_017360 PE=3 SV=1	tr|G4VE92|G4VE92_SCHMA	60,082.8	6	7	2	1	0.123	0.152	0.0471	0.0181	EQLAIAEFAR-FATEAAITILR-IAFLDFSLQK-LGNAEEVSQER-QLAVNAGVDSTELVAR-TSLGPVGLDK	EQLAIAEFAR-FATEAAITILR-IAFLDFSLQK-IcDDELIILR-LGVQVVVKDPAQLEAIR-QLAVNAGVDSTELVAR-TSLGPVGLDK	IAFLDFSLQK-QLAVNAGVDSTELVAR	IAFLDFSLQK	0	0	0	0	0	0	0	0	11	13	2	1		37	48	11	13	2	1	1.18182	0.5
40S ribosomal protein S3, putative OS=Schistosoma mansoni (Blood fluke) GN=Smp_027610 PE=3 SV=1	tr|C4Q4Q6|C4Q4Q6_SCHMA	25,458.2	6	7			0.317	0.352			ELADDGYSGFQVR-FGFADGTLGLFAEK-GLSAIAQAESLR-KPLPDTVTILAAK-KYTEVIILATK-YKLTYGLPVR	AELDEFLKR-ELADDGYSGFQVR-FGFADGTLGLFAEK-GAEVIVSGK-GLSAIAQAESLR-KPLPDTVTILAAK-KYTEVIILATK			0	0			0	0			11	13				1	24	11	13	0.5	0.5	1.18182	1
Putative heat shock protein 70 (Hsp70) OS=Schistosoma mansoni (Blood fluke) GN=Smp_049550 PE=3 SV=1	tr|G4V910|G4V910_SCHMA	71,240.0	10	10	24	23	0.205	0.187	0.403	0.444	DAGTIAGLNILR-FDLTGIPPALR-IINEPTAAAIAYGLDK-IINEPTAAAIAYGLDKK-ITPSYVAFTPEGER-NQLTSNPENTVFDVKR-RPSTTVEIESLIDGEDFSETLTR-SQIADKGQLGEK-VEIIANDQGNR-VTHAVVTVPAYFNDAQR	DAGTIAGLNILR-FDLTGIPPALR-IINEPTAAAIAYGLDK-IINEPTAAAIAYGLDKK-ITPSYVAFTPEGER-NQLTSNPENTVFDVK-NQLTSNPENTVFDVKR-RPSTTVEIESLIDGEDFSETLTR-VEIIANDQGNR-VTHAVVTVPAYFNDAQR	AIEEAISYLDGNPQAEVEELK-AIEEAISYLDGNPQAEVEELKQK-DAGTIAGLNILR-EDIDEIILVGGSTQIPK-FDLTGIPPALR-IEINKDQHR-IINEPTAAAIAYGLDK-IINEPTAAAIAYGLDKK-ITPSYVAFTPEGER-KEDIDEIILVGGSTQIPK-KSQIFSTAADNQPTVTIQVFEGER-KVTHAVVTVPAYFNDAQR-MINDAEQFAASDK-MINDAEQFAASDKK-MKEFAEAYLGK-NKPYVEVHVGSEVK-NQLTSNPENTVFDVK-NQLTSNPENTVFDVKR-RPSTTVEIESLIDGEDFSETLTR-SQIADKGQLGEK-SQIFSTAADNQPTVTIQVFEGER-TFAPEEISAmVLGK-VEIIANDQGNR-VTHAVVTVPA…	AIEEAISYLDGNPQAEVEELKQK-DAGTIAGLNILR-EDIDEIILVGGSTQIPK-FDLTGIPPALR-IINEPTAAAIAYGLDK-IINEPTAAAIAYGLDKK-ITPSYVAFTPEGER-KEDIDEIILVGGSTQIPK-KEDYGTVIGIDLGTTYScVGVFQGGR-KVTHAVVTVPAYFNDAQR-MINDAEQFAASDK-MINDAEQFAASDKK-MKEFAEAYLGK-NEFESSAYTLK-NKPYVEVHVGSEVK-NQLTSNPENTVFDVK-NQLTSNPENTVFDVKR-RPSTTVEIESLIDGEDFSETLTR-SQIADKGQLGEK-SQIFSTAADNQPTVTIQVFEGER-TFAPEEISAMVLGK-VEIIANDQGNR-VTHAVVTVPAYFNDAQR	3	3	3	3	tr|G4V8L4|G4V8L4_SCHMA	tr|G4V8L4|G4V8L4_SCHMA	sp|P08418|HSP70_SCHMA,tr|G4V8L4|G4V8L4_SCHMA	sp|P08418|HSP70_SCHMA,tr|G4V8L4|G4V8L4_SCHMA	34	40	68	71		24	51	34	40	68	71	1.17647	1.04412
14-3-3 protein homolog 1 OS=Schistosoma mansoni (Blood fluke) PE=2 SV=1	sp|Q26540|14331_SCHMA,tr|G4LUI9|G4LUI9_SCHMA	28,372.7	9	8	14	15	0.397	0.397	0.603	0.583	ATTAAENLPTTHPIR-DLSNTDLVHIAK-NLLSVAYKNVVGAR-RYTEASGNLGNEER-SAFDSAIAELDQLQDDSYK-tTSWVLQSK-YLAEVATDDAR-YLAEVATDDARTEVVQK-YTEASGNLGNEER	ATTAAENLPTTHPIR-DLSNTDLVHIAK-DSTLIMQLLR-NLLSVAYKNVVGAR-SAFDSAIAELDQLQDDSYK-YLAEVATDDAR-YLAEVATDDARTEVVQK-YTEASGNLGNEER	ATTAAENLPTTHPIR-DLSNTDLVHIAK-DSTLImQLLR-ELNTIcNQVLALLEDYLLPNASPDDSK-LAEQAERYDDMAAAMK-NLLSVAYKNVVGAR-SAFDSAIAELDQLQDDSYK-SAFDSAIAELDQLQDDSYKDSTLIMQLLR-tTSWVLQSK-tTSWVLQSKDLSNTDLVHIAK-YDDMAAAMK-YLAEVATDDAR-YLAEVATDDARTEVVQK-YTEASGNLGNEER	ATTAAENLPTTHPIR-DLSNTDLVHIAK-DSTLImQLLR-ELNTIcNQVLALLEDYLLPNASPDDSK-NLLSVAYKNVVGAR-RYTEASGNLGNEER-SAFDSAIAELDQLQDDSYK-SAFDSAIAELDQLQDDSYKDSTLIMQLLR-SLDAYTKATTAAENLPTTHPIR-tTSWVLQSK-tTSWVLQSKDLSNTDLVHIAK-YDDMAAAMK-YDDMAAAmKR-YLAEVATDDAR-YTEASGNLGNEER	2	3	6	6	tr|G4LUI7|G4LUI7_SCHMA,tr|G4LUI8|G4LUI8_SCHMA,sp|Q26537|14332_SCHMA-tr|G4LUI7|G4LUI7_SCHMA,tr|G4LUI8|G4LUI8_SCHMA	tr|Q95W36|Q95W36_SCHMA,tr|G4LUI7|G4LUI7_SCHMA,tr|G4LUI8|G4LUI8_SCHMA,tr|G4V8B1|G4V8B1_SCHMA,sp|Q26537|14332_SCHMA,tr|Q9U491|Q9U491_SCHMA-tr|G4LUI7|G4LUI7_SCHMA,tr|G4LUI8|G4LUI8_SCHMA,sp|Q26537|14332_SCHMA-tr|G4LUI7|G4LUI7_SCHMA,tr|G4LUI8|G4LUI8_SCHMA	tr|Q95W36|Q95W36_SCHMA,sp|Q26537|14332_SCHMA,tr|G4LUI7|G4LUI7_SCHMA,tr|Q9U491|Q9U491_SCHMA-tr|G4LUI7|G4LUI7_SCHMA-sp|Q26537|14332_SCHMA,tr|G4LUI7|G4LUI7_SCHMA	tr|Q95W36|Q95W36_SCHMA,sp|Q26537|14332_SCHMA,tr|G4LUI7|G4LUI7_SCHMA,tr|Q9U491|Q9U491_SCHMA-sp|Q26537|14332_SCHMA,tr|G4LUI7|G4LUI7_SCHMA-tr|G4LUI7|G4LUI7_SCHMA	17	20	50	60		14	26	17	20	50	60	1.17647	1.2
Putative programmed cell death protein OS=Schistosoma mansoni (Blood fluke) GN=Smp_136640 PE=4 SV=1	tr|G4VKW2|G4VKW2_SCHMA	20,016.8	4	3	2	2	0.282	0.282	0.172	0.172	EFHTALTSFGYR-LSPDFSQFLVR-mQQPGVNSVAANVFNQIDR-SGTIDYREFHTALTSFGYR	LSPDFSQFLVR-mQQPGVNSVAANVFNQIDR-SGTIDYREFHTALTSFGYR	LSPDFSQFLVR-mQQPGVNSVAANVFNQIDR	LSPDFSQFLVR-mQQPGVNSVAANVFNQIDR	0	0	0	0	0	0	0	0	6	7	3	4		9	6	6	7	3	4	1.16667	1.33333
ADP-ribosylation factor family OS=Schistosoma mansoni (Blood fluke) GN=Smp_000730 PE=3 SV=1	tr|G4LYF8|G4LYF8_SCHMA	20,114.8	5	5	2	3	0.358	0.358	0.125	0.227	FNVWDVGGQEK-GEGLYEGLTWLNANYNSR-ILmLGLDAAGK-LGSSVSTIPTVGFNVETVTYK-LKLGSSVSTIPTVGFNVETVTYK	FNVWDVGGQEK-GEGLYEGLTWLNANYNSR-ILMLGLDAAGK-LGSSVSTIPTVGFNVETVTYK-LKLGSSVSTIPTVGFNVETVTYK	FNVWDVGGQEK-ILMLGLDAAGK	FNVWDVGGQEK-GEGLYEGLTWLNANYNSR-ILMLGLDAAGK	1	1	1	1	tr|G4VDJ6|G4VDJ6_SCHMA	tr|G4VDJ6|G4VDJ6_SCHMA	tr|G4VDJ6|G4VDJ6_SCHMA	tr|G4VDJ6|G4VDJ6_SCHMA	7	8	3	5		3	9	7	8	3	5	1.14286	1.66667
Triosephosphate isomerase OS=Schistosoma mansoni (Blood fluke) GN=TPI PE=1 SV=1	sp|P48501|TPIS_SCHMA,tr|G4V6B9|G4V6B9_SCHMA	28122.2	4	7			0.217	0.395			NIFGESDELIAEK-TNAPNGVDEKIR-VATPQQAQEVHNFLR-VVVAYEPVWAIGTGK	DIGcDWVILGHSER-EIHVAAQNcYK-NIFGESDELIAEK-TNAPNGVDEK-VATPQQAQEVHNFLR-VQHALAEGLSVIAcIGETLSER-VVVAYEPVWAIGTGK			0	0			0	0			7	8				0.5	0.5	7	8	0.5	0.5	1.14286	1
Glutathione S-transferase class-mu 28 kDa isozyme OS=Schistosoma mansoni (Blood fluke) GN=GST28 PE=1 SV=1	sp|P09792|GST28_SCHMA	23,820.2	6	6	15	17	0.313	0.408	0.678	0.749	ENLLASSPR-LIGQAEDVEHEYHK-mTLVAAGVDYEDER-VTDDHGHVK-WMLESLAIAR-YLSNRPATPF	aGEHIKVIYFDGR-IKPTIPGGR-LAVGDKVTLADLVLIAVIDHVTDLDK-LIGQAEDVEHEYHK-MTLVAAGVDYEDER-WMLESLAIAR	EILNGKVPVLLNMIcESLK-ENLLASSPR-HHMMGETDEEYYSVEK-KHHMMGETDEEYYSVEK-LAVGDKVTLADLVLIAVIDHVTDLDK-LIGQAEDVEHEYHK-MTLVAAGVDYEDER-MTLVAAGVDYEDERISFQDWPK-TLMKPQEEK-TLMKPQEEKEK-VPVLLNmIcESLK-VTDDHGHVK-VTLADLVLIAVIDHVTDLDK-VTLADLVLIAVIDHVTDLDKGFLTGK-WmLESLAIAR	aGEHIKVIYFDGR-EILNGKVPVLLNMIcESLK-ENLLASSPR-HHMMGETDEEYYSVEK-HRENLLASSPR-KHHMMGETDEEYYSVEK-LAVGDKVTLADLVLIAVIDHVTDLDK-LIGQAEDVEHEYHK-MTLVAAGVDYEDER-MTLVAAGVDYEDERISFQDWPK-TLMKPQEEK-TLmKPQEEKEK-VPVLLNmIcESLK-VTDDHGHVK-VTLADLVLIAVIDHVTDLDK-VTLADLVLIAVIDHVTDLDKGFLTGK-WmLESLAIAR	0	0	0	0	0	0	0	0	8	9	71	112		26	57	8	9	71	112	1.125	1.57746
Putative actin OS=Schistosoma mansoni (Blood fluke) GN=Smp_183710 PE=3 SV=1	tr|G4VLW1|G4VLW1_SCHMA	41,734.6	13	11	24	25	0.439	0.372	0.723	0.766	AGFAGDDAPR-AVFPSIVGRPR-DLYSNTVLSGGSTmYPGIADR-DSYVGDEAQSK-DSYVGDEAQSKR-GYSFTTTAER-GYSFTTTAEREIVR-IKIVAPPER-IWHHTFYNELR-QEYDESGPSIVHR-SYELPDGQVITIGNER-TTGIVLDSGDGVTHTVPIYEGYALPHAILR-VAPEEHPVLLTEAPLNPK	AGFAGDDAPR-AVFPSIVGRPR-DSYVGDEAQSK-DSYVGDEAQSKR-GYSFTTTAER-IKIVAPPER-IWHHTFYNELR-QEYDESGPSIVHR-SYELPDGQVITIGNER-TTGIVLDSGDGVTHTVPIYEGYALPHAILR-VAPEEHPVLLTEAPLNPK	AGFAGDDAPR-AVFPSIVGRPR-cPEALFQPSFLGMEASGIHETTYNSIMK-DLTDYMMKILTER-DLYSNTVLSGGSTMYPGIADR-DSYVGDEAQSK-DSYVGDEAQSKR-EISALAPSTMK-EKLcYVALDFEQEmGTAASSSALEK-FRcPEALFQPSFLGMEASGIHETTYNSIMK-gDEDVAALVIDNGSGMcK-GYSFTTTAER-HQGVMVGMGQK-HQGVmVGMGQKDSYVGDEAQSK-IKIVAPPER-IWHHTFYNELR-KDLYSNTVLSGGSTMYPGIADR-LcYVALDFEQEMGTAASSSALEK-mGDEDVAALVIDNGSGMcK-QEYDESGPSIVHR-QEYDESGPSIVHRK-SYELPDGQVITIGNER-TTGIVLDSGDGVTHTVP…	AGFAGDDAPR-AVFPSIVGRPR-cPEALFQPSFLGMEASGIHETTYNSIMK-DLTDYMMKILTER-DLYSNTVLSGGSTMYPGIADR-DSYVGDEAQSK-DSYVGDEAQSKR-EISALAPSTmK-EKLcYVALDFEQEMGTAASSSALEK-FRcPEALFQPSFLGMEASGIHETTYNSIMK-gDEDVAALVIDNGSGMcK-GYSFTTTAER-HQGVMVGMGQK-HQGVmVGMGQKDSYVGDEAQSK-IKIVAPPER-IWHHTFYNELR-KDLYSNTVLSGGSTmYPGIADR-LcYVALDFEQEmGTAASSSALEK-mGDEDVAALVIDNGSGMcK-QEYDESGPSIVHR-QEYDESGPSIVHRK-SYELPDGQVITIGNER-TTGIVLDSGDGVTHTVP…	12	10	20	21	tr|G4VLN5|G4VLN5_SCHMA,sp|P53470|ACT1_SCHMA,tr|G4VLW2|G4VLW2_SCHMA,sp|P53471|ACT2_SCHMA,tr|G4VLN1|G4VLN1_SCHMA-tr|G4VLN5|G4VLN5_SCHMA,sp|P53470|ACT1_SCHMA,tr|G4VLW2|G4VLW2_SCHMA,sp|P53471|ACT2_SCHMA-sp|P53470|ACT1_SCHMA,tr|G4VLW2|G4VLW2_SCHMA-sp|P53470|ACT1_SCHMA,tr|G4VLW2|G4VLW2_SCHMA,sp|P53471|ACT2_SCHMA-sp|P53470|ACT1_SCHMA,tr|G4VLW2|G4VLW2_SCHMA,sp|P53471|ACT2_SCHMA,tr|G4VLN1|G4VLN1_SCHMA	sp|P53470|ACT1_SCHMA,tr|G4VLW2|G4VLW2_SCHMA,tr|G4VLN5|G4VLN5_SCHMA,sp|P53471|ACT2_SCHMA,tr|G4VLN1|G4VLN1_SCHMA-sp|P53470|ACT1_SCHMA,tr|G4VLW2|G4VLW2_SCHMA,tr|G4VLN5|G4VLN5_SCHMA,sp|P53471|ACT2_SCHMA-sp|P53470|ACT1_SCHMA,tr|G4VLW2|G4VLW2_SCHMA,sp|P53471|ACT2_SCHMA-sp|P53470|ACT1_SCHMA,tr|G4VLW2|G4VLW2_SCHMA,sp|P53471|ACT2_SCHMA,tr|G4VLN1|G4VLN1_SCHMA	sp|P53470|ACT1_SCHMA,tr|G4VLW2|G4VLW2_SCHMA,tr|G4VLN5|G4VLN5_SCHMA,sp|P53471|ACT2_SCHMA,tr|G4VLN1|G4VLN1_SCHMA-sp|P53470|ACT1_SCHMA,tr|G4VLW2|G4VLW2_SCHMA,tr|G4VLN5|G4VLN5_SCHMA,sp|P53471|ACT2_SCHMA-sp|P53470|ACT1_SCHMA,tr|G4VLW2|G4VLW2_SCHMA-sp|P53470|ACT1_SCHMA,tr|G4VLW2|G4VLW2_SCHMA,sp|P53471|ACT2_SCHMA-sp|P53470|ACT1_SCHMA,tr|G4VLW2|G4VLW2_SCHMA,sp|P53471|ACT2_SCHMA,tr|G4VLN1|G4VLN1_SCHMA	sp|P53470|ACT1_SCHMA,tr|G4VLW2|G4VLW2_SCHMA,tr|G4VLN5|G4VLN5_SCHMA,sp|P53471|ACT2_SCHMA,tr|G4VLN1|G4VLN1_SCHMA-sp|P53470|ACT1_SCHMA,tr|G4VLW2|G4VLW2_SCHMA,tr|G4VLN5|G4VLN5_SCHMA,sp|P53471|ACT2_SCHMA-sp|P53470|ACT1_SCHMA,tr|G4VLW2|G4VLW2_SCHMA-sp|P53470|ACT1_SCHMA,tr|G4VLW2|G4VLW2_SCHMA,sp|P53471|ACT2_SCHMA-sp|P53470|ACT1_SCHMA,tr|G4VLW2|G4VLW2_SCHMA,sp|P53471|ACT2_SCHMA,tr|G4VLN1|G4VLN1_SCHMA	85	94	197	250		150	115	85	94	197	250	1.10588	1.26904
Putative chaperonin containing t-complex protein 1, theta subunit, tcpq OS=Schistosoma mansoni (Blood fluke) GN=Smp_046090.2 PE=3 SV=1	tr|G4VPS5|G4VPS5_SCHMA	59,310.0	9	11	6	4	0.226	0.246	0.149	0.0862	GTVLLTSADELTK-ILGAGVNQSK-LATNAANTILR-LFVTNDAATILKELEVAHPAAK-LLSYAGTVPGLEQYAIR-LVAGAGATEIELAR-SYFNVDNIR-VAIFScPLDALQTETK-YFEGLEESVYR	GTVLLTSADELTK-ITEIVAVLYAK-LATNAANTILR-LFVTNDAATILK-LFVTNDAATILKELEVAHPAAK-LLSYAGTVPGLEQYAIR-LVAGAGATEIELAR-QVGLADFLSK-SYFNVDNIR-VAIFScPLDALQTETK-YFEGLEESVYR	GTVLLTSADELTK-LLSYAGTVPGLEQYAIR-LVAGAGATEIELAR-QVGLADFLSK-VAIFScPLDALQTETK-YFEGLEESVYR	AIDDGVNTFK-GTVLLTSADELTK-LVAGAGATEIELAR-QVGLADFLSK	0	0	0	0	0	0	0	0	20	22	6	5		26	38	20	22	6	5	1.1	0.833333
Actin-2 OS=Schistosoma mansoni (Blood fluke) PE=2 SV=1	sp|P53471|ACT2_SCHMA	41,741.4	17	16	25	25	0.58	0.569	0.729	0.763	aDEEVQALVVDNGSGmcK-AGFAGDDAPR-AVFPSIVGRPR-DLYANTVLSGGTTMFPGIADR-DSYVGDEAQSK-DSYVGDEAQSKR-EITALAPSTmK-GYSFTTTAER-GYSFTTTAEREIVR-IKIVAPPER-IWHHTFYNELR-KDLYANTVLSGGTTmFPGIADR-LcYVALDFEQEMATAASSSSLEK-QEYDESGPGIVHR-SYELPDGQVITIGNER-TTGIVLDSGDGVTHTVPIYEGYALPHAILR-VAPEEHPVLLTEAPLNPK	aDEEVQALVVDNGSGmcK-AGFAGDDAPR-AVFPSIVGRPR-DLYANTVLSGGTTmFPGIADR-DSYVGDEAQSK-DSYVGDEAQSKR-EITALAPSTmK-GYSFTTTAER-IKIVAPPER-IWHHTFYNELR-kDLYANTVLSGGTTmFPGIADR-LcYVALDFEQEMATAASSSSLEK-QEYDESGPGIVHR-SYELPDGQVITIGNER-TTGIVLDSGDGVTHTVPIYEGYALPHAILR-VAPEEHPVLLTEAPLNPK	aDEEVQALVVDNGSGMcK-AGFAGDDAPR-AVFPSIVGRPR-cPEALFQPSFLGMESAGVHETTFNSIMK-DLTDYLmKILTER-DLYANTVLSGGTTMFPGIADR-DSYVGDEAQSK-DSYVGDEAQSKR-EITALAPSTMK-EITALAPSTMKIk-EKLcYVALDFEQEMATAASSSSLEK-FRcPEALFQPSFLGMESAGVHETTFNSIMK-GYSFTTTAER-HQGVMVGMGQK-HQGVmVGMGQKDSYVGDEAQSK-IKIVAPPER-IWHHTFYNELR-KDLYANTVLSGGTTMFPGIADR-LcYVALDFEQEMATAASSSSLEK-MQKEITALAPSTMK-QEYDESGPGIVHR-QEYDESGPGIVHRK-SYELPDGQVITIGNER-TTGIVLDS…	aDEEVQALVVDNGSGMcK-AGFAGDDAPR-AVFPSIVGRPR-cPEALFQPSFLGMESAGVHETTFNSIMK-DLTDYLmKILTER-DLYANTVLSGGTTMFPGIADR-DSYVGDEAQSK-DSYVGDEAQSKR-EITALAPSTMK-EITALAPSTMKIk-EKLcYVALDFEQEMATAASSSSLEK-FRcPEALFQPSFLGmESAGVHETTFNSIMK-GYSFTTTAER-HQGVMVGMGQK-HQGVmVGMGQKDSYVGDEAQSK-IKIVAPPER-IWHHTFYNELR-KDLYANTVLSGGTTMFPGIADR-LcYVALDFEQEmATAASSSSLEK-QEYDESGPGIVHR-QEYDESGPGIVHRK-SYELPDGQVITIGNER-TTGIVLDSGDGVTHTVPIYEGYA…	12	11	15	16	tr|G4VLN5|G4VLN5_SCHMA,sp|P53470|ACT1_SCHMA,tr|G4VLW2|G4VLW2_SCHMA,tr|G4VLW1|G4VLW1_SCHMA,tr|G4VLN1|G4VLN1_SCHMA-tr|G4VLN5|G4VLN5_SCHMA,sp|P53470|ACT1_SCHMA,tr|G4VLW2|G4VLW2_SCHMA,tr|G4VLW1|G4VLW1_SCHMA-sp|P53470|ACT1_SCHMA,tr|G4VLW2|G4VLW2_SCHMA,tr|G4VLW1|G4VLW1_SCHMA-sp|P53470|ACT1_SCHMA,tr|G4VLW2|G4VLW2_SCHMA,tr|G4VLW1|G4VLW1_SCHMA,tr|G4VLN1|G4VLN1_SCHMA-sp|P53470|ACT1_SCHMA,tr|G4VLW2|G4VLW2_S…	sp|P53470|ACT1_SCHMA,tr|G4VLW2|G4VLW2_SCHMA,tr|G4VLN5|G4VLN5_SCHMA,tr|G4VLW1|G4VLW1_SCHMA,tr|G4VLN1|G4VLN1_SCHMA-sp|P53470|ACT1_SCHMA,tr|G4VLW2|G4VLW2_SCHMA,tr|G4VLN5|G4VLN5_SCHMA,tr|G4VLW1|G4VLW1_SCHMA-sp|P53470|ACT1_SCHMA,tr|G4VLW2|G4VLW2_SCHMA,tr|G4VLW1|G4VLW1_SCHMA-sp|P53470|ACT1_SCHMA,tr|G4VLW2|G4VLW2_SCHMA,tr|G4VLW1|G4VLW1_SCHMA,tr|G4VLN1|G4VLN1_SCHMA-sp|P53470|ACT1_SCHMA,tr|G4VLW2|G4VLW2_S…	sp|P53470|ACT1_SCHMA,tr|G4VLW2|G4VLW2_SCHMA,tr|G4VLN5|G4VLN5_SCHMA,tr|G4VLW1|G4VLW1_SCHMA,tr|G4VLN1|G4VLN1_SCHMA-sp|P53470|ACT1_SCHMA,tr|G4VLW2|G4VLW2_SCHMA,tr|G4VLN5|G4VLN5_SCHMA,tr|G4VLW1|G4VLW1_SCHMA-tr|G4VLN1|G4VLN1_SCHMA-sp|P53470|ACT1_SCHMA,tr|G4VLW2|G4VLW2_SCHMA,tr|G4VLW1|G4VLW1_SCHMA-sp|P53470|ACT1_SCHMA,tr|G4VLW2|G4VLW2_SCHMA,tr|G4VLW1|G4VLW1_SCHMA,tr|G4VLN1|G4VLN1_SCHMA-sp|P53470|ACT1_S…	sp|P53470|ACT1_SCHMA,tr|G4VLW2|G4VLW2_SCHMA,tr|G4VLN5|G4VLN5_SCHMA,tr|G4VLW1|G4VLW1_SCHMA,tr|G4VLN1|G4VLN1_SCHMA-sp|P53470|ACT1_SCHMA,tr|G4VLW2|G4VLW2_SCHMA,tr|G4VLN5|G4VLN5_SCHMA,tr|G4VLW1|G4VLW1_SCHMA-tr|G4VLN1|G4VLN1_SCHMA-sp|P53470|ACT1_SCHMA,tr|G4VLW2|G4VLW2_SCHMA,tr|G4VLW1|G4VLW1_SCHMA-sp|P53470|ACT1_SCHMA,tr|G4VLW2|G4VLW2_SCHMA,tr|G4VLW1|G4VLW1_SCHMA,tr|G4VLN1|G4VLN1_SCHMA-sp|P53470|ACT1_S…	101	111	286	404		280	200	101	111	286	404	1.09901	1.41259
Actin-1 OS=Schistosoma mansoni (Blood fluke) PE=2 SV=1	sp|P53470|ACT1_SCHMA,tr|G4VLW2|G4VLW2_SCHMA	41,732.6	13	11	23	24	0.439	0.372	0.721	0.763	AGFAGDDAPR-AVFPSIVGRPR-DLYSNTVLSGGSTmYPGIADR-DSYVGDEAQSK-DSYVGDEAQSKR-GYSFTTTAER-GYSFTTTAEREIVR-IKIVAPPER-IWHHTFYNELR-QEYDESGPGIVHR-SYELPDGQVITIGNER-TTGIVLDSGDGVTHTVPIYEGYALPHAILR-VAPEEHPVLLTEAPLNPK	AGFAGDDAPR-AVFPSIVGRPR-DSYVGDEAQSK-DSYVGDEAQSKR-GYSFTTTAER-IKIVAPPER-IWHHTFYNELR-QEYDESGPGIVHR-SYELPDGQVITIGNER-TTGIVLDSGDGVTHTVPIYEGYALPHAILR-VAPEEHPVLLTEAPLNPK	aEEDVAALVIDNGSGMcK-AGFAGDDAPR-AVFPSIVGRPR-cPEALFQPSFLGMEASGIHETTYNSIMK-DLTDYMMKILTER-DLYSNTVLSGGSTMYPGIADR-DSYVGDEAQSK-DSYVGDEAQSKR-EISALAPSTMK-EKLcYVALDFEQEmGTAASSSALEK-FRcPEALFQPSFLGMEASGIHETTYNSIMK-GYSFTTTAER-HQGVMVGMGQK-HQGVmVGMGQKDSYVGDEAQSK-IKIVAPPER-IWHHTFYNELR-KDLYSNTVLSGGSTMYPGIADR-LcYVALDFEQEMGTAASSSALEK-QEYDESGPGIVHR-QEYDESGPGIVHRK-SYELPDGQVITIGNER-TTGIVLDSGDGVTHTVPIYEGYALPHAILR-VAPEEH…	aEEDVAALVIDNGSGmcK-AGFAGDDAPR-AVFPSIVGRPR-cPEALFQPSFLGMEASGIHETTYNSIMK-DLTDYMMKILTER-DLYSNTVLSGGSTMYPGIADR-DSYVGDEAQSK-DSYVGDEAQSKR-EISALAPSTmK-EKLcYVALDFEQEMGTAASSSALEK-FRcPEALFQPSFLGMEASGIHETTYNSIMK-GYSFTTTAER-HQGVMVGMGQK-HQGVmVGMGQKDSYVGDEAQSK-IKIVAPPER-IWHHTFYNELR-KDLYSNTVLSGGSTmYPGIADR-LcYVALDFEQEmGTAASSSALEK-QEYDESGPGIVHR-QEYDESGPGIVHRK-SYELPDGQVITIGNER-TTGIVLDSGDGVTHTVPIYEGYALPHAILR-VAPEEH…	13	11	22	23	tr|G4VLN5|G4VLN5_SCHMA,sp|P53471|ACT2_SCHMA,tr|G4VLW1|G4VLW1_SCHMA,tr|G4VLN1|G4VLN1_SCHMA-tr|G4VLN5|G4VLN5_SCHMA,sp|P53471|ACT2_SCHMA,tr|G4VLW1|G4VLW1_SCHMA-tr|G4VLW1|G4VLW1_SCHMA-sp|P53471|ACT2_SCHMA,tr|G4VLW1|G4VLW1_SCHMA-sp|P53471|ACT2_SCHMA,tr|G4VLW1|G4VLW1_SCHMA,tr|G4VLN1|G4VLN1_SCHMA-sp|P53471|ACT2_SCHMA	tr|G4VLN5|G4VLN5_SCHMA,sp|P53471|ACT2_SCHMA,tr|G4VLW1|G4VLW1_SCHMA,tr|G4VLN1|G4VLN1_SCHMA-tr|G4VLN5|G4VLN5_SCHMA,sp|P53471|ACT2_SCHMA,tr|G4VLW1|G4VLW1_SCHMA-sp|P53471|ACT2_SCHMA,tr|G4VLW1|G4VLW1_SCHMA-sp|P53471|ACT2_SCHMA,tr|G4VLW1|G4VLW1_SCHMA,tr|G4VLN1|G4VLN1_SCHMA-sp|P53471|ACT2_SCHMA	tr|G4VLN5|G4VLN5_SCHMA,sp|P53471|ACT2_SCHMA,tr|G4VLW1|G4VLW1_SCHMA,tr|G4VLN1|G4VLN1_SCHMA-tr|G4VLN5|G4VLN5_SCHMA,sp|P53471|ACT2_SCHMA,tr|G4VLW1|G4VLW1_SCHMA-tr|G4VLW1|G4VLW1_SCHMA-sp|P53471|ACT2_SCHMA,tr|G4VLW1|G4VLW1_SCHMA-sp|P53471|ACT2_SCHMA,tr|G4VLW1|G4VLW1_SCHMA,tr|G4VLN1|G4VLN1_SCHMA-sp|P53471|ACT2_SCHMA	tr|G4VLN5|G4VLN5_SCHMA,sp|P53471|ACT2_SCHMA,tr|G4VLW1|G4VLW1_SCHMA,tr|G4VLN1|G4VLN1_SCHMA-tr|G4VLN5|G4VLN5_SCHMA,sp|P53471|ACT2_SCHMA,tr|G4VLW1|G4VLW1_SCHMA-tr|G4VLW1|G4VLW1_SCHMA-sp|P53471|ACT2_SCHMA,tr|G4VLW1|G4VLW1_SCHMA-sp|P53471|ACT2_SCHMA,tr|G4VLW1|G4VLW1_SCHMA,tr|G4VLN1|G4VLN1_SCHMA-sp|P53471|ACT2_SCHMA	86	93	198	259		161	117	86	93	198	259	1.0814	1.30808
Putative calponin/transgelin OS=Schistosoma mansoni (Blood fluke) GN=Smp_126480 PE=4 SV=1	tr|G4VN43|G4VN43_SCHMA	21,881.2	6	5	2	3	0.462	0.371	0.147	0.208	AGEGIIGLQAGTNK-EcLFQTVDLFEAR-FLDLSEAYGVPR-NGFQGPVcGPKPTYSQPR-NmAQVLATLLQLGTEcQR-SVINLQmGTNQFASQK	AGEGIIGLQAGTNK-EcLFQTVDLFEAR-FLDLSEAYGVPR-NMAQVLATLLQLGTEcQR-SVINLQmGTNQFASQK	EcLFQTVDLFEAR-SVINLQMGTNQFASQK	EcLFQTVDLFEAR-FLDLSEAYGVPR-SVINLQMGTNQFASQK	0	0	0	0	0	0	0	0	13	14	2	3		4	13	13	14	2	3	1.07692	1.5
Putative uncharacterized protein OS=Schistosoma mansoni (Blood fluke) GN=Smp_171780 PE=4 SV=1	tr|G4VJ77|G4VJ77_SCHMA	29,120.5	8	5	5	7	0.367	0.251	0.291	0.394	ANENSAIKYYDEcR-cGNDQFSNHR-DLSGLcDWDQNESTFSFR-LGmWFQELLR-LVSQSSPHER-QLcVDGVTYR-STTSKLVSQSSPHER-VNGAVISYWFcELDR	DLSGLcDWDQNESTFSFR-LGmWFQELLR-LVSQSSPHER-QLcVDGVTYR-VNGAVISYWFcELDR	DLSGLcDWDQNESTFSFR-LGmWFQELLR-LVSQSSPHER-VNGAVISYWFcELDR-WSSTSWSNDDDSLLRPMDAK	cGNDQFSNHR-cScLDScPSEWNSYNR-DLSGLcDWDQNESTFSFR-LGmWFQELLR-LVSQSSPHER-VNGAVISYWFcELDR-WSSTSWSNDDDSLLRPMDAK	0	0	0	0	0	0	0	0	16	17	18	22		25	13	16	17	18	22	1.0625	1.22222
Putative chaperonin containing t-complex protein 1, zeta subunit, tcpz OS=Schistosoma mansoni (Blood fluke) GN=Smp_004990 PE=3 SV=1	tr|G4V5L4|G4V5L4_SCHMA	59,886.5	7	7	5	4	0.165	0.183	0.13	0.104	AQHAFSINLAAAR-aSISLLNPK-GIDPFSLDAFAR-GLVLDHGGR-LITEGFDIAANK-STLISVSATSLNTK-VHSDLANLLTEHVVDAVLSIR	AQHAFSINLAAAR-aSISLLNPK-GIDPFSLDAFAR-LGVQAFADALLVIPKVLAR-LITEGFDIAANK-STLISVSATSLNTK-VHSDLANLLTEHVVDAVLSIR	aSISLLNPK-GIDPFSLDAFAR-LGVQAFADALLVIPK-STLISVSATSLNTK-VHSDLANLLTEHVVDAVLSIR	aSISLLNPK-GIDPFSLDAFAR-LGVQAFADALLVIPK-VHSDLANLLTEHVVDAVLSIR	0	0	0	0	0	0	0	0	17	18	5	4		34	35	17	18	5	4	1.05882	0.8
Fructose-bisphosphate aldolase OS=Schistosoma mansoni (Blood fluke) PE=2 SV=1	sp|P53442|ALF_SCHMA,tr|G4VJT9|G4VJT9_SCHMA	39,646.1	9	7	24	24	0.366	0.322	0.843	0.843	AYTPQENALATVR-GVVPLAGTDNETTTQGLDDLASR-IPGPKPWALTFSFGR-ISSHTPSYLAmLENANVLAR-KAYTPQENALATVR-LAENISGVILFEETLHQK-TLPTLLAER-TVPPAVPGITFLSGGQSELDATK-VTEQVLAFVYK	AYTPQENALATVR-GVVPLAGTDNETTTQGLDDLASR-ISSHTPSYLAmLENANVLAR-LAENISGVILFEETLHQK-TLPTLLAER-TVPPAVPGITFLSGGQSELDATK-VTEQVLAFVYK	ALADHHVYLEGTLLKPNMVTAGQAcK-ALQASVLATWK-ALQASVLATWKGK-ANGAAAVGKFEGNMGTTLGDK-AYTPQENALATVR-ENVHAAQEELLK-FEGNMGTTLGDK-FQPYLTEAQENDLR-GILAADESTATMGK-GILAADESTATMGKR-GVVPLAGTDNETTTQGLDDLASR-IAQAIcAPGK-IPGPKPWALTFSFGR-ISSHTPSYLAmLENANVLAR-KAYTPQENALATVR-KENVHAAQEELLK-LAENISGVILFEETLHQK-LQQIGVENNEENR-QLLFSADHK-SDDGKTLPTLLAER-TVPPAVPGITFLSGGQSELDATK-VDKGVVPLAGTDNETTTQGLDDLASR-VTEQVLAFVYK-YASIcQQNGLVPIVEP…	ALADHHVYLEGTLLKPNMVTAGQAcK-ALQASVLATWK-ALQASVLATWKGK-ANGAAAVGKFEGNMGTTLGDK-AYTPQENALATVR-ENVHAAQEELLK-FEGNMGTTLGDK-FQPYLTEAQENDLR-GILAADESTATMGK-GILAADESTATmGKR-GVVPLAGTDNETTTQGLDDLASR-IAQAIcAPGK-IPGPKPWALTFSFGR-ISSHTPSYLAMLENANVLAR-KAYTPQENALATVR-KENVHAAQEELLK-LAENISGVILFEETLHQK-LQQIGVENNEENR-QLLFSADHK-SDDGKTLPTLLAER-TVPPAVPGITFLSGGQSELDATK-VDKGVVPLAGTDNETTTQGLDDLASR-VTEQVLAFVYK-YASIcQQNGLVPIVEP…	0	0	0	0	0	0	0	0	16	16	102	108		19	49	16	16	102	108	1	1.05882
Calpain OS=Schistosoma mansoni (Blood fluke) PE=2 SV=1	sp|P27730|CAN_SCHMA	86,865.8	9	9	2	5	0.137	0.172	0.0383	0.0976	DQELKGPEYVGVVR-EALNDAGYHVSNR-GPEYVGVVR-IQIVYSPDENVSGR-LDEAIFSGQWQR-NIEGTSLFSAEDYLR-RLDEAIFSGQWQR-TAFETIEAHPK-VPPGSYVVIPSTFDPNIEVNFILR	EALNDAGYHVSNR-ERPSDLIDQLK-GPEYVGVVR-IQIVYSPDENVSGR-LDEAIFSGQWQR-LGELLNNSTLQDIPNFQGFNK-NIEGTSLFSAEDYLR-TAFETIEAHPK-VPPGSYVVIPSTFDPNIEVNFILR	IQIVYSPDENVSGR-NIEGTSLFSAEDYLR	AIGNLPDFR-HDVDQSGYFSAYEFR-IQIVYSPDENVSGR-LGELLNNSTLQDIPNFQGFNK-NIEGTSLFSAEDYLR	8	8	1	4	tr|G4VAG2|G4VAG2_SCHMA	tr|G4VAG2|G4VAG2_SCHMA	tr|G4VAG2|G4VAG2_SCHMA	tr|G4VAG2|G4VAG2_SCHMA	12	12	3	7		26	37	12	12	3	7	1	2.33333
Calpain (C02 family) OS=Schistosoma mansoni (Blood fluke) GN=Smp_157500 PE=4 SV=1	tr|G4VAG2|G4VAG2_SCHMA	172,941.8	9	9	1	4	0.0661	0.0833	0.00991	0.0397	DQELKGPEYVGVVR-EALNDAGYHVSNR-GPEYVGVVR-LDEAIFSGQWQR-NIEGTSLFSAEDYLR-RLDEAIFSGQWQR-TAFETIEAHPK-TTYWTNPQFR-VPPGSYVVIPSTFDPNIEVNFILR	EALNDAGYHVSNR-ERPSDLIDQLK-GPEYVGVVR-LDEAIFSGQWQR-LGELLNNSTLQDIPNFQGFNK-NIEGTSLFSAEDYLR-TAFETIEAHPK-TTYWTNPQFR-VPPGSYVVIPSTFDPNIEVNFILR	NIEGTSLFSAEDYLR	AIGNLPDFR-HDVDQSGYFSAYEFR-LGELLNNSTLQDIPNFQGFNK-NIEGTSLFSAEDYLR	8	8	1	4	sp|P27730|CAN_SCHMA	sp|P27730|CAN_SCHMA	sp|P27730|CAN_SCHMA	sp|P27730|CAN_SCHMA	12	12	2	6		24	37	12	12	2	6	1	3
Myosin regulatory light chain, putative OS=Schistosoma mansoni (Blood fluke) GN=Smp_132670.1 PE=4 SV=1	tr|G4LUD9|G4LUD9_SCHMA	22,720.8	3	5	5	5	0.115	0.295	0.415	0.345	LDYDGFVNLIK-LDYDGFVNLIKR-LNGTDPEDALR	ATSNVFGmFPQNQIQEFK-DGFIDIEDLKDmYASLGR-LDYDGFVNLIK-LDYDGFVNLIKR-LNGTDPEDALR	ATSNVFGMFPQNQIQEFK-DGFIDIEDLKDMYASLGR-LNGTDPEDALR-NAFAMFDPGNKR-YLEEEYIKDLLQNMGDNFSAEEIR	ATSNVFGMFPQNQIQEFK-DGFIDIEDLKDMYASLGR-EAFSLIDQNR-LNGTDPEDALR-NAFAMFDPGNKR	0	0	0	0	0	0	0	0	7	7	5	7		34	16	7	7	5	7	1	1.4
Histone H2B OS=Schistosoma mansoni (Blood fluke) GN=Smp_108390 PE=3 SV=1	tr|C1M1H8|C1M1H8_SCHMA,tr|G4V6E9|G4V6E9_SCHMA	13575.4	4	5		1	0.361	0.369		0.0738	AmSImNSFVNDIFER-ESYAIYIYK-LLLPGELAK-QVHPDTGISSK	AmSImNSFVNDIFER-ESYAIYIYK-KESYAIYIYK-LLLPGELAK-QVHPDTGISSK		LLLPGELAK	0	0		0	0	0		0	7	7		1		0.5	0.5	7	7	0.5	1	1	2
Putative utp-glucose-1-phosphate uridylyltransferase 2 (Udp-glucose pyrophosphorylase 2) OS=Schistosoma mansoni (Blood fluke) GN=Smp_133600 PE=4 SV=1	tr|G4VDL3|G4VDL3_SCHMA	52,730.4	4	4	12	7	0.141	0.141	0.371	0.224	LLELAQVPEEHVDDFASVR-SFNGAFGVNVPR-SNLTFLDLTVQQIER-TLDSGTNILQLEEAAGAAIK	LLELAQVPEEHVDDFASVR-SFNGAFGVNVPR-SNLTFLDLTVQQIER-TLDSGTNILQLEEAAGAAIK	FDWNMMEPVPSESIK-IFNTNNLWIDLQALHR-LLELAQVPEEHVDDFASVR-LNGGLGTTMGcTGPK-LNNEYGTNIPLVLMNSFNTHTETEK-MYDALHVPTDR-QSPEFVMEVTDK-SFNGAFGVNVPR-SNLTFLDLTVQQIER-TFKIFNTNNLWIDLQALHR-TLDSGTNILQLEEAAGAAIK-TLQMEIIVNPK	IFNTNNLWIDLQALHR-LLELAQVPEEHVDDFASVR-QSPEFVMEVTDK-SFNGAFGVNVPR-SNLTFLDLTVQQIER-TLDSGTNILQLEEAAGAAIK-TLQMEIIVNPK	0	0	0	0	0	0	0	0	6	6	22	13		26	20	6	6	22	13	1	0.590909
Rab15, 13, 10, 1, 35, 5, and, putative OS=Schistosoma mansoni (Blood fluke) GN=Smp_104670 PE=3 SV=1	tr|G4LXZ3|G4LXZ3_SCHMA	23,905.9	5	4		2	0.294	0.242		0.104	EQEANLNNPPR-GGINVSEAFTILAR-LAQSYGISFIETSAK-LLLVGDSSVGK-LQIWDTAGQER	GGINVSEAFTILAR-LAQSYGISFIETSAK-LLLVGDSSVGK-LQIWDTAGQER		LLLVGDSSVGK-LQIWDTAGQER	1	1		1	tr|C4PY91|C4PY91_SCHMA,tr|G4V9C3|G4V9C3_SCHMA,tr|G4VJY6|G4VJY6_SCHMA,tr|Q26554|Q26554_SCHMA,tr|G4LXF1|G4LXF1_SCHMA	tr|G4V9C3|G4V9C3_SCHMA,tr|C4PY91|C4PY91_SCHMA,tr|G4VGM5|G4VGM5_SCHMA,tr|G4LV92|G4LV92_SCHMA,tr|G4VJY6|G4VJY6_SCHMA,tr|Q26554|Q26554_SCHMA,tr|G4LXF1|G4LXF1_SCHMA		tr|G4V9C3|G4V9C3_SCHMA,tr|C4PY91|C4PY91_SCHMA,tr|G4VJY6|G4VJY6_SCHMA,tr|Q26554|Q26554_SCHMA,tr|G4VGM5|G4VGM5_SCHMA,tr|G4LXF1|G4LXF1_SCHMA	6	6		2		2	6	6	6	0.5	2	1	4
Putative tropomyosin OS=Schistosoma mansoni (Blood fluke) GN=Smp_031770.9 PE=4 SV=1	tr|G4VN73|G4VN73_SCHMA	32,591.4	5	5			0.239	0.169			ATEAEAEVASLQKR-IQQVDTDKETAQTQLAETNTK-ITELEEELR-LQEATVKLEEASK-LVNTLQADADR	ATEAEAEVASLQK-ATEAEAEVASLQKR-ITELEEELR-LQEATVKLEEASK-SLEISEQEAAQR			2	2			tr|G4VN77|G4VN77_SCHMA	tr|G4VN77|G4VN77_SCHMA			5	5				36	21	5	5	0.5	0.5	1	1
Cathepsin B-like peptidase (C01 family) OS=Schistosoma mansoni (Blood fluke) GN=cb1.1 PE=1 SV=1	tr|Q8MNY2|Q8MNY2_SCHMA	38,568.1	5	3	6	8	0.126	0.118	0.224	0.297	DEcSIESEVTAGR-EGIVTGSSK-GRDEcSIESEVTAGR-IIGWGVENK-SSYNVKNDEK	EGIVTGSSK-HITGETLGGHAIR-YGPVEAGFTVYEDFLNYK	DEcSIESEVTAGR-EGIVTGSSK-GRDEcSIESEVTAGR-HITGETLGGHAIR-TPYWLIANSWNEDWGENGYFR-YGPVEAGFTVYEDFLNYK	cGScWAFGAVEAMSDR-DEcSIESEVTAGR-EGIVTGSSK-GRDEcSIESEVTAGR-HITGETLGGHAIR-IIGWGVENK-TPYWLIANSWNEDWGENGYFR-YGPVEAGFTVYEDFLNYK	5	2	2	4	tr|G4V5D0|G4V5D0_SCHMA-tr|Q8MNY1|Q8MNY1_SCHMA,tr|G4V5C2|G4V5C2_SCHMA-tr|G4V5D0|G4V5D0_SCHMA,tr|Q8MNY1|Q8MNY1_SCHMA,sp|P25792|CYSP_SCHMA,tr|G4V5C2|G4V5C2_SCHMA-tr|Q8MNY1|Q8MNY1_SCHMA,sp|P25792|CYSP_SCHMA,tr|G4V5C2|G4V5C2_SCHMA	tr|Q8MNY1|Q8MNY1_SCHMA,tr|G4V5C2|G4V5C2_SCHMA-tr|G4V5D0|G4V5D0_SCHMA	tr|G4V5C2|G4V5C2_SCHMA	tr|G4V5C2|G4V5C2_SCHMA	5	5	20	27		11	59	5	5	20	27	1	1.35
Fimbrin OS=Schistosoma mansoni (Blood fluke) GN=FM PE=2 SV=1	tr|Q26574|Q26574_SCHMA	74,286.7	2	2	5	5	0.0353	0.0353	0.106	0.14	GLIDTITLNR-LVNVASPNTIDER	GLIDTITLNR-LVNVASPNTIDER	DIWLGNNIDDASIR-GLIDTITLNR-LMSASEILSSTSR-sINQLTQEQWDDLFHK-TALEVVGVSVAGHEIR	GLIDTITLNR-ITNFNSDLADSVVYAHLMEQIVPIDKR-LGHDVELQDGILPVDPSVDGQLYQR-LMSASEILSSTSR-TALEVVGVSVAGHEIR	0	0	0	0	0	0	0	0	4	4	6	6		48	14	4	4	6	6	1	1
Calcium-binding protein, putative OS=Schistosoma mansoni (Blood fluke) GN=Smp_005350 PE=4 SV=1	tr|G4LZ30|G4LZ30_SCHMA	57,941.1	4	3	4	7	0.0875	0.0636	0.107	0.155	ALNLTVKPDTLK-GEIDVEDLR-IDDFTIQEDQVK-ISTTDLGPAFR	GEIDVEDLR-IDDFTIQEDQVK-ISTTDLGPAFR	ALNLTVKPDTLK-DTDTDGSGFVDFDEFYK-GEIDVEDLR-GLGDDLTEEEIDDMIR	ALNLTVKPDTLK-DTDTDGSGFVDFDEFYK-GEIDVEDLR-GLGDDLTEEEIDDMIR-IDDFTIQEDQVK-ISTTDLGPAFR-RGEIDVEDLR	4	3	4	7	sp|P15845|SM20_SCHMA	sp|P15845|SM20_SCHMA	sp|P15845|SM20_SCHMA	sp|P15845|SM20_SCHMA	4	4	5	12		9	8	4	4	5	12	1	2.4
Fragile X related 1, frx1 OS=Schistosoma mansoni (Blood fluke) GN=Smp_099630 PE=4 SV=1	tr|G4VBN1|G4VBN1_SCHMA	65,844.3	3	3			0.0619	0.0635			LLDFSQDIFQIPK-LLVISTDVSTINR-SYVGPILGSGR	KLLDFSQDIFQIPK-LLVISTDVSTINR-SYVGPILGSGR			0	0			0	0			4	4				0.5	5	4	4	0.5	0.5	1	1
Putative 60s ribosomal protein L9 OS=Schistosoma mansoni (Blood fluke) GN=Smp_018990 PE=4 SV=1	tr|G4VG38|G4VG38_SCHMA	20,679.7	2	2			0.161	0.167			KFLDGIYVSSK-VSATGVKDEIQIEGNDIEK	SSETVNVPQGIK-VSATGVKDEIQIEGNDIEK			0	0			0	0			4	4				0.5	4	4	4	0.5	0.5	1	1
Filamin OS=Schistosoma mansoni (Blood fluke) GN=Smp_000100 PE=4 SV=1	tr|G4LVU8|G4LVU8_SCHMA	251,410.6	2	3			0.0107	0.0227			ITETDIYNLVATVR-VFGPGVENVTR	AQQPAHFTVDASQAGDAPIQVATVDR-DAGAGGLSLSVEGPSK-VFGPGVENVTR			1	2			tr|Q6S8B5|Q6S8B5_SCHMA	tr|Q6S8B5|Q6S8B5_SCHMA			3	3				54	30	3	3	0.5	0.5	1	1
Myosin light chain OS=Schistosoma mansoni (Blood fluke) PE=2 SV=1	tr|Q9Y1U7|Q9Y1U7_SCHMA	18,359.6	3	3	3	6	0.231	0.231	0.231	0.338	cSGINPTIALTVK-EGQGFISAAEmR-sSLSKAEIEDIR	EGQGFISAAEmR-ETGTYADYmEAFK-sSLSKAEIEDIR	cSGINPTIALTVK-EGQGFISAAEMR-EVFDLFDFWDGR	EGQGFISAAEmR-EKETGTYADYMEAFK-ETGTYADYmEAFK-EVFDLFDFWDGR-LEDPEVDAILK-TFDREGQGFISAAEMR	1	2	1	5	tr|G4VBS3|G4VBS3_SCHMA	tr|G4VBS3|G4VBS3_SCHMA	tr|G4VBS3|G4VBS3_SCHMA	tr|G4VBS3|G4VBS3_SCHMA	3	3	5	7		32	19	3	3	5	7	1	1.4
Glucose-6-phosphate isomerase OS=Schistosoma mansoni (Blood fluke) GN=Smp_022400 PE=3 SV=1	tr|G4VPH5|G4VPH5_SCHMA	61,086.7	1	3	21	21	0.0239	0.0917	0.558	0.549	VNSETVLFIIASK	FSEFSQILSLPGGTILLDYSK-LTPYILGALIAmYEHK-VNSETVLFIIASK	DVmPGVNAVLQHMSK-EEVHKELFAAGVTGDMLNSLALHK-ELFAAGVTGDMLNSLALHK-EVDYSTGPIVWGEPGTNGQHAFYQLIHQGTR-FAAYFQQGDMESNGK-FGIAPENmFEFWDWVGGR-FSEFSQILSLPGGTILLDYSK-GNRPSNSIVFTK-HFVALSTNATEVcK-KIQPELTTNEVITSHDSSTNGLIAFIK-KVNSETVLFIIASK-LLEGAHEmDK-LTPYILGALIAMYEHK-NLIDTQSFDQLIK-QITDVVNIGIGGSDLGPVMVTEcLKPYASHIR-SNVPIMVDGK-SNVPIMVDGKDVMPGVNAVLQHMSK-TFTTIETMTNANSAK-VHFVSNIDGTHIAETLK-VHFVSNIDGTHIAETLKK-VNSETVLFIIASK	DVMPGVNAVLQHMSK-ELFAAGVTGDMLNSLALHK-EVDYSTGPIVWGEPGTNGQHAFYQLIHQGTR-FAAYFQQGDMESNGK-FGIAPENMFEFWDWVGGR-FSEFSQILSLPGGTILLDYSK-HFVALSTNATEVcK-KIQPELTTNEVITSHDSSTNGLIAFIK-KVNSETVLFIIASK-LLEGAHEmDK-LLEGAHEMDKHFK-LTPYILGALIAMYEHK-mRDDMMEGR-NLIDTQSFDQLIK-QITDVVNIGIGGSDLGPVMVTEcLKPYASHIR-SNVPIMVDGK-SNVPIMVDGKDVMPGVNAVLQHMSK-TFTTIETMTNANSAK-VHFVSNIDGTHIAETLK-VHFVSNIDGTHIAETLKK-VNSETVLFIIASK	0	0	0	0	0	0	0	0	3	3	60	63		16	32	3	3	60	63	1	1.05
Putative 60s ribosomal protein L10a OS=Schistosoma mansoni (Blood fluke) GN=Smp_042090.1 PE=4 SV=1	tr|G4VJT2|G4VJT2_SCHMA	24,885.9	3	3			0.175	0.175			FPSAVTHNEPLVNK-ScADILDYSNK-SYHAFVASETVIR	FPSAVTHNEPLVNK-ScADILDYSNK-SYHAFVASETVIR			0	0			0	0			3	3				3	8	3	3	0.5	0.5	1	1
Putative uncharacterized protein OS=Schistosoma mansoni (Blood fluke) GN=Smp_059660 PE=4 SV=1	tr|G4VMD5|G4VMD5_SCHMA	46,457.0	2	2	4	5	0.0675	0.0988	0.154	0.222	GAQVSLVVNGR-gTDDYSVFLLHEGSYAR	GPAGAYVVNPGSVWNGPELLSSLK-GTDDYSVFLLHEGSYAR	AAGIHEPEKDIK-GAQVSLVVNGR-GPAGAYVVNPGSVWNGPELLSSLK-GTDDYSVFLLHEGSYAR	ADWVVPAYGPPFK-FLEHDFAcGITPYEFDENFcVIGTPGR-GAQVSLVVNGR-GPAGAYVVNPGSVWNGPELLSSLK-GTDDYSVFLLHEGSYAR	0	0	0	0	0	0	0	0	3	3	6	9		3	5	3	3	6	9	1	1.5
PwLAP aminopeptidase (M17 family) OS=Schistosoma mansoni (Blood fluke) GN=Smp_083870 PE=4 SV=1	tr|G4LVV4|G4LVV4_SCHMA	59,707.7	2	2	7	5	0.0533	0.0515	0.188	0.125	GVTYDTGGSDLK-NSIGENAYVSDEIVTSR	GLYPLAAIVDR-NSIGENAYVSDEIVTSR	AEVLGWFSGTHYAVDHEK-cGAAAVAGFFK-ELTEPVQFTDcPVDR-GHQSPVAFMIIASGLDSHLK-GLYPLAAIVDR-NSIGENAYVSDEIVTSR-VGGIMATMHR	cGAAAVAGFFK-ELTEPVQFTDcPVDR-GHQSPVAFMIIASGLDSHLK-GVTYDTGGSDLK-VGGIMATMHR	2	2	7	5	tr|D6BNU5|D6BNU5_SCHMA	tr|D6BNU5|D6BNU5_SCHMA	tr|D6BNU5|D6BNU5_SCHMA	tr|D6BNU5|D6BNU5_SCHMA	3	3	11	8		2	8	3	3	11	8	1	0.727273
Dolichyl-diphosphooligosaccharide--protein glycosyltransferase 48 kDa subunit OS=Schistosoma mansoni (Blood fluke) GN=Smp_035470 PE=3 SV=1	tr|G4V7R9|G4V7R9_SCHMA	48,682.7	2	1	6	5	0.0694	0.0486	0.238	0.199	GIGISADQTNPLLIDVLHGSK-LPDVYGVFK	GIGISADQTNPLLIDVLHGSK	DDGLHSLITVPVNNLVK-EITNFIDDGGNLVVVAGPNVGESIR-ETHSTFLDMLTNR-GIGISADQTNPLLIDVLHGSK-GVVcGNQVLTDNLLR-NLLVLLENVYIK	EITNFIDDGGNLVVVAGPNVGESIR-ETHSTFLDMLTNR-GIGISADQTNPLLIDVLHGSK-GVVcGNQVLTDNLLR-NLLVLLENVYIK	0	0	0	0	0	0	0	0	3	3	11	8		1	7	3	3	11	8	1	0.727273
Putative pdz and lim domain protein OS=Schistosoma mansoni (Blood fluke) GN=Smp_022340 PE=4 SV=1	tr|G4VPH8|G4VPH8_SCHMA	35,554.7	1	1			0.0498	0.0498			TLSNATGNQLDGAAPR	TLSNATGNQLDGAAPR			0	0			0	0			3	3				1	3	3	3	0.5	0.5	1	1
Putative heat shock protein 70 (Hsp70)-interacting protein OS=Schistosoma mansoni (Blood fluke) GN=Smp_064860 PE=4 SV=1	tr|G4VPU9|G4VPU9_SCHMA	36,275.0	3	1	5	2	0.125	0.0313	0.201	0.094	EGLSQSYTNDDDPEAAR-LIDAGLISFR-LILDQmSDPTALR	LIDAGLISFR	AHLNNPEIASK-AMNDPEIASILSDPAMR-LAYINPEMSEMEK-LIDAGLISFR-LILDQmSDPTALR	EGLSQSYTNDDDPEAAR-LILDQmSDPTALR	0	0	0	0	0	0	0	0	3	3	8	3		1	5	3	3	8	3	1	0.375
Leucine aminopeptidase 2 OS=Schistosoma mansoni (Blood fluke) PE=2 SV=1	tr|D6BNU5|D6BNU5_SCHMA	59761.7	2	2	7	5	0.0533	0.0515	0.188	0.125	GVTYDTGGSDLK-NSIGENAYVSDEIVTSR	GLYPLAAIVDR-NSIGENAYVSDEIVTSR	AEVLGWFSGTHYAVDHEK-cGAAAVAGFFK-ELTEPVQFTDcPVDR-GHQSPVAFMIIASGLDSHLK-GLYPLAAIVDR-NSIGENAYVSDEIVTSR-VGGIMATMHR	cGAAAVAGFFK-ELTEPVQFTDcPVDR-GHQSPVAFMIIASGLDSHLK-GVTYDTGGSDLK-VGGIMATMHR	2	2	7	5	tr|G4LVV4|G4LVV4_SCHMA	tr|G4LVV4|G4LVV4_SCHMA	tr|G4LVV4|G4LVV4_SCHMA	tr|G4LVV4|G4LVV4_SCHMA	3	3	11	8		0.5	0.5	3	3	11	8	1	0.727273
ATP synthase f chain, mitochondrial-related OS=Schistosoma mansoni (Blood fluke) GN=Smp_140480 PE=4 SV=1	tr|G4LVE7|G4LVE7_SCHMA	13079.3	3	3		1	0.37	0.38		0.12	DIPFGDVQLGQLSEWFSR-mNFGLLPKEYNAR-YFSDYAEHR	KDIPFGDVQLGQLSEWFSR-VHGVYFPGTYYGK-YFSDYAEHR		VHGVYFPGTYYGK	0	0		0	0	0		0	3	3		1		0.5	0.5	3	3	0.5	1	1	2
Mitochondrial thioredoxin OS=Schistosoma mansoni (Blood fluke) PE=2 SV=1	tr|Q58HK3|Q58HK3_SCHMA	16803.1	3	2		2	0.259	0.184		0.184	VDIDQLDSVAEKYK-VLNNPAPVIVDFHAK-VVPTVISIK	VDIDQLDSVAEK-VLNNPAPVIVDFHAK		VDIDQLDSVAEK-VLNNPAPVIVDFHAK	2	1		0	tr|G4VE60|G4VE60_SCHMA	tr|G4VE60|G4VE60_SCHMA		0	3	3		2		0.5	0.5	3	3	0.5	2	1	4
Hemoglobinase OS=Schistosoma mansoni (Blood fluke) PE=1 SV=3	sp|P09841|HGLB_SCHMA	49,033.3	2	1	11	10	0.0443	0.021	0.331	0.326	ETDLSHVQR-TLDQQYKEVK	ETDLSHVQR	DIPLHTLHR-DWYEGVVIDYR-ETDLSHVQR-GIKPEHIITMmYDDIAYNLMNPFPGK-HQADVcHAYHVLR-LFNDYNHKDWYEGVVIDYR-NDDVFIYFTDHGAPGLIAFPDDELYAK-SFLMQILGLK-SGKNDDVFIYFTDHGAPGLIAFPDDELYAK-VMNNEEIPNTK-WAVLVAGSNGYPNYR	ATIDQTLDcTESVYEQFK-DWYEGVVIDYR-ETDLSHVQR-GIKPEHIITMmYDDIAYNLmNPFPGK-HQADVcHAYHVLR-LFNDYNHKDWYEGVVIDYR-NDDVFIYFTDHGAPGLIAFPDDELYAK-SFLMQILGLK-SGKNDDVFIYFTDHGAPGLIAFPDDELYAK-WAVLVAGSNGYPNYR	1	0	10	9	tr|Q9NFY9|Q9NFY9_SCHMA,tr|G4LW80|G4LW80_SCHMA,tr|G4LW79|G4LW79_SCHMA	0	tr|Q9NFY9|Q9NFY9_SCHMA,tr|G4LW80|G4LW80_SCHMA-tr|Q9NFY9|Q9NFY9_SCHMA	tr|Q9NFY9|Q9NFY9_SCHMA,tr|G4LW80|G4LW80_SCHMA-tr|Q9NFY9|Q9NFY9_SCHMA	2	2	45	50		19	28	2	2	45	50	1	1.11111
ATP synthase subunit beta vacuolar,putative OS=Schistosoma mansoni (Blood fluke) GN=Smp_029390 PE=3 SV=1	tr|G4LWA8|G4LWA8_SCHMA	54,232.8	2	2	13	15	0.0535	0.0597	0.442	0.455	NTVcEFTGDILR-SVFDSLDVGWELLR	AIVQVFEGTSGIDAK-SVFDSLDVGWELLR	AIVQVFEGTSGIDAK-DKGPAILAEDYLDIQGQPINPWSR-EDHSDVSNQLYAcYAIGK-GFPGYMYTDLASIYER-HVLVILTDMSSYAEALR-IALTTAEYLAYQcEK-IPIFSASGLPHDEIAAQIcR-LTLADGSQR-NFISQGAYENR-NTVcEFTGDILR-SVFDSLDVGWELLR-SVTDSDVDNFAIVFAAMGVNMETAR-TVSGVNGPLVILDDVKFPK	AIVQVFEGTSGIDAK-AVVGEEALSPEDLLYLEFLTK-EDHSDVSNQLYAcYAIGK-GFPGYMYTDLASIYER-HVLVILTDMSSYAEALR-IALTTAEYLAYQcEK-IPIFSASGLPHDEIAAQIcR-LTLADGSQR-NFISQGAYENR-NTVcEFTGDILR-SAIGVNMTR-SVFDSLDVGWELLR-SVTDSDVDNFAIVFAAMGVNMETAR-TVSGVNGPLVILDDVK-TVSGVNGPLVILDDVKFPK	0	0	0	0	0	0	0	0	2	2	18	20		5	12	2	2	18	20	1	1.11111
Dihydropyrimidinase related protein-2 (M38 family) OS=Schistosoma mansoni (Blood fluke) GN=Smp_085110.2 PE=4 SV=1	tr|G4VES1|G4VES1_SCHMA	63,860.0	1	1	11	13	0.0239	0.0239	0.322	0.366	FVPALPFSPYIFER	FVPALPFSPYIFER	AADQISEAR-AALAGGTTTIINcIVPTK-AISLADAAGcPLYILQVTSPK-DSYTGPISTEFTGPMK-GVMSGFIDPcK-IDVGSDADLVIWDGDATR-IYNDGITGPEGYLYSHPEMAEIEATHR-KIPSGVNGVEDR-QVGSQLSIPGGVR-VFLSNTNDMLVDDGDFFEIAK-WNGNVVVGETLAAALGADGTHYK	AADQISEAR-AALAGGTTTIINcIVPTK-AISLADAAGcPLYILQVTSPK-DSYTGPISTEFTGPMK-FVPALPFSPYIFER-GVMSGFIDPcK-IDVGSDADLVIWDGDATR-MFTADIYIEDGVIR-NMQESSFSLSGAQYDDSRPIR-NNHENVDFNIFEGLQcHGVPVVVVSAGR-QVGSQLSIPGGVR-VVLEDGELR-WNGNVVVGETLAAALGADGTHYK	0	0	0	0	0	0	0	0	2	2	12	16		3	19	2	2	12	16	1	1.33333
Putative mitochondrial ATP synthase B chain OS=Schistosoma mansoni (Blood fluke) GN=Smp_154530 PE=4 SV=1	tr|G4VJX8|G4VJX8_SCHMA	34,670.5	2	2			0.0943	0.0606			ADEIYYGNER-AESmANQYEQDVTNSIAK	AAAVPEHVR-DFANFPTFK			0	0			0	0			2	2				2	1	2	2	0.5	0.5	1	1
Proteasome subunit alpha type OS=Schistosoma mansoni (Blood fluke) GN=Smp_070930 PE=3 SV=1	tr|G4M183|G4M183_SCHMA	27,774.2	2	2	10	10	0.0769	0.0769	0.486	0.526	DGIVLAAEKR-TTIFSPEGR	DGIVLAAEKR-TTIFSPEGR	DGIVLAAEK-DGIVLAAEKR-FINNLLDETVFSEK-INDDIAcAVAGITADATVLINEMR-LINQSQVDTLIK-LTSEKVEIGVLQR-LYQVEYAMEAVGHAGTcLGVVAK-RPFGVSMLFIGWDK-RPFGVSMLFIGWDKR-TTIFSPEGR	DGIVLAAEKR-FINNLLDETVFSEK-INDDIAcAVAGITADATVLINEMR-LINQSQVDTLIK-LTSEKVEIGVLQR-LYQVEYAMEAVGHAGTcLGVVAK-RPFGVSMLFIGWDK-RPFGVSMLFIGWDKR-TTIFSPEGR-TVEGEETQKK	0	0	0	0	0	0	0	0	2	2	20	34		1	4	2	2	20	34	1	1.7
Putative mitochondrial phosphate carrier protein OS=Schistosoma mansoni (Blood fluke) GN=Smp_083720 PE=3 SV=1	tr|G4V6T6|G4V6T6_SCHMA	34,899.7	1	1	2	1	0.0288	0.0288	0.0831	0.0383	ISIAEEGIR	ISIAEEGIR	IQTMPGWASTLR-NLGLMGMWSGLGPR	IQTMPGWASTLR	0	0	0	0	0	0	0	0	2	2	2	1		1	3	2	2	2	1	1	0.5
Actin-related protein 2/3 complex subunit 4 OS=Schistosoma mansoni (Blood fluke) GN=Smp_160770.1 PE=3 SV=1	tr|G4V7X7|G4V7X7_SCHMA	19,651.4	1	1		2	0.0647	0.0647		0.241	VLIEGSINSVR	VLIEGSINSVR		HTLNAALcVQNFSSQVVER-KPVPGYDISFLITNFHTEQMSK	0	0		0	0	0		0	2	2		2		1	6	2	2	0.5	2	1	4
Putative heterogeneous nuclear ribonucleoprotein OS=Schistosoma mansoni (Blood fluke) GN=Smp_053940.1 PE=4 SV=1	tr|G4VHQ4|G4VHQ4_SCHMA	33,931.6	2	1			0.0921	0.0444			GFGFVTFDDYDPVDK-LFIGGLTPLTTEAK	LFIGGLTPLTTEAK			0	0			0	0			2	2				1	6	2	2	0.5	0.5	1	1
Dynein light chain, putative OS=Schistosoma mansoni (Blood fluke) GN=Smp_056780 PE=2 SV=1	tr|Q15ET8|Q15ET8_SCHMA	10,797.5	2	2	2	2	0.216	0.216	0.216	0.289	DLDPSNDLTFLR-sEVEETFKR	DLDPSNDLTFLR-sEVEETFKR	DLDPSNDLTFLR-sEVEETFKR	DLDPSNDLTFLR-GVIGAIIVSSDGIAVR	0	0	0	0	0	0	0	0	2	2	2	2		1	4	2	2	2	2	1	1
Proteasome subunit beta type OS=Schistosoma mansoni (Blood fluke) GN=Smp_025800 PE=3 SV=1	tr|G4VAQ6|G4VAQ6_SCHMA	23,158.3	2	2	9	12	0.179	0.179	0.585	0.788	ASGSSSAILQPFLDSTVGNK-GVLYSYDPVGSYESEGYR	ASGSSSAILQPFLDSTVGNK-GVLYSYDPVGSYESEGYR	ALAGLLSVTLYNR-ASGSSSAILQPFLDSTVGNK-DGLSEVSYPLR-FFPFYVSNVLVGLDEGR-GVLYSYDPVGSYESEGYR-LcDGDFVILSR-LGPGNILGcAGFHGDVLTLTK-LTHDIFISAAER-RFFPFYVSNVLVGLDEGR	ALAGLLSVTLYNR-ALAGLLSVTLYNRR-ASGSSSAILQPFLDSTVGNK-DGLSEVSYPLR-DIQcGDSVIIcTITK-FFPFYVSNVLVGLDEGR-GVLYSYDPVGSYESEGYR-LcDGDFVILSR-LGPGNILGcAGFHGDVLTLTK-LTHDIFISAAER-mFNPYSSNGGTVMGIAGNDFSLIASDTR-RFFPFYVSNVLVGLDEGR	0	0	0	0	0	0	0	0	2	2	17	39		0.5	7	2	2	17	39	1	2.29412
Putative 40s ribosomal protein S5 OS=Schistosoma mansoni (Blood fluke) GN=Smp_093440 PE=3 SV=1	tr|G4V605|G4V605_SCHMA	21,755.7	2	2			0.144	0.144			TISEcLADELLNAAK-VNQAIYLLcTGAR	TISEcLADELLNAAK-VNQAIYLLcTGAR			0	0			0	0			2	2				0.5	4	2	2	0.5	0.5	1	1
Putative uncharacterized protein OS=Schistosoma mansoni (Blood fluke) GN=Smp_019750.2 PE=4 SV=1	tr|G4LYX7|G4LYX7_SCHMA	19,958.8	1	2			0.0795	0.142			VVVSAVNWSELYSK	QYTALSIEYPK-VVVSAVNWSELYSK			0	0			0	0			2	2				0.5	2	2	2	0.5	0.5	1	1
Synaptogyrin OS=Schistosoma mansoni (Blood fluke) GN=Smp_059670 PE=3 SV=1	tr|G4VMD6|G4VMD6_SCHMA	26,060.4	1	1		1	0.0498	0.0498		0.0498	SGTTSNILDFLR	SGTTSNILDFLR		SGTTSNILDFLR	0	0		0	0	0		0	2	2		1		0.5	1	2	2	0.5	1	1	2
Putative gelsolin OS=Schistosoma mansoni (Blood fluke) GN=Smp_008660.2 PE=4 SV=1	tr|G4VIJ0|G4VIJ0_SCHMA,tr|G4VIJ1|G4VIJ1_SCHMA	41772.2	2	2			0.0744	0.0799			EVDGFESDLFK-TVELDTFLDDKAVQHR	DTNLALFGSDIER-TVELDTFLDDKAVQHR			0	0			0	0			2	2				0.5	0.5	2	2	0.5	0.5	1	1
Proteasome subunit beta type OS=Schistosoma mansoni (Blood fluke) GN=Smp_073410 PE=3 SV=1	tr|G4VSW3|G4VSW3_SCHMA	30538.7	2	2	4	9	0.0712	0.0819	0.196	0.491	ATEGTVVAEK-NGVVLGADTR	ATEGTVVAEK-SVHHVEFDVVTTR	FKFDmEQDEAVK-LPYITMGSGSLAcMSVLESR-NGVVLGADTR-SVHHVEFDVVTTR	ATEGTVVAEK-DGIAAGIFNDMGSGSNVDIcIITK-FDMEQDEAVK-FKFDMEQDEAVK-LPYITMGSGSLAcMSVLESR-NGVVLGADTR-SVHHVEFDVVTTR-YLYQYQGYVGAALVLGGVDSTGPHLYSIAPHGSTDK-YNPPEGTTSVLHK	0	0	0	0	0	0	0	0	2	2	6	20		0.5	0.5	2	2	6	20	1	3.33333
Putative tropinone reductase OS=Schistosoma mansoni (Blood fluke) GN=Smp_042680 PE=3 SV=1	tr|G4VFX0|G4VFX0_SCHMA	29,407.4	1	1	2	3	0.0551	0.0551	0.107	0.165	VNSVNPAVIVTELHR	VNSVNPAVIVTELHR	KVAIITGASSGIGR-VNSVNPAVIVTELHR	DTAESFNVAEYEHLMK-KVAIITGASSGIGR-VNSVNPAVIVTELHR	0	0	0	0	0	0	0	0	1	1	2	3		7	10	1	1	2	3	1	1.5
Adducin related protein OS=Schistosoma mansoni (Blood fluke) GN=Smp_083040.1 PE=4 SV=1	tr|G4V775|G4V775_SCHMA	68,556.8	1	1			0.0304	0.0304			IDANGNIVDQGSSVLGVNK	IDANGNIVDQGSSVLGVNK			0	0			0	0			1	1				6	6	1	1	0.5	0.5	1	1
Putative uncharacterized protein OS=Schistosoma mansoni (Blood fluke) GN=Smp_173630 PE=4 SV=1	tr|G4VB36|G4VB36_SCHMA	56,008.4	1	1			0.0204	0.0204			ITSVLDFVTK	ITSVLDFVTK			0	0			0	0			1	1				5	9	1	1	0.5	0.5	1	1
60S ribosomal protein L18, putative OS=Schistosoma mansoni (Blood fluke) GN=Smp_031570 PE=4 SV=1	tr|G4LUU2|G4LUU2_SCHMA	21,407.9	1	1			0.0691	0.0479			IAVcVGTITNDTR	LAILSPLGK			0	0			0	0			1	1				4	10	1	1	0.5	0.5	1	1
Putative 60s ribosomal protein L27e OS=Schistosoma mansoni (Blood fluke) GN=Smp_063350 PE=4 SV=1	tr|G4VF81|G4VF81_SCHMA	16,697.6	1	1			0.0699	0.0979			HSVNIVFDTK	LmRPGVVVLVLAGR			0	0			0	0			1	1				4	6	1	1	0.5	0.5	1	1
Putative uncharacterized protein OS=Schistosoma mansoni (Blood fluke) GN=Smp_081370 PE=4 SV=1	tr|G4M0I4|G4M0I4_SCHMA	18,691.6	1	1	1	1	0.0655	0.0655	0.0655	0.0655	VLFNPTSDQLR	VLFNPTSDQLR	EYGLTSEYILR	EYGLTSEYILR	0	0	0	0	0	0	0	0	1	1	1	1		3	5	1	1	1	1	1	1
Putative hsp40, subfamily A, members 1,2,4 OS=Schistosoma mansoni (Blood fluke) GN=Smp_035200.2 PE=4 SV=1	tr|G4V803|G4V803_SCHMA	33,075.2	1	1	1		0.0307	0.0307	0.0512		GTGIQTHVR	GTGIQTHVR	TLVINSRPGEVYTNK		1	1	1		tr|G4V805|G4V805_SCHMA	tr|G4V805|G4V805_SCHMA	tr|G4V805|G4V805_SCHMA		1	1	1			3	15	1	1	1	0.5	1	0.5
Putative hsp40, subfamily A, members 1,2,4 OS=Schistosoma mansoni (Blood fluke) GN=Smp_035200.4 PE=3 SV=1	tr|G4V805|G4V805_SCHMA	45,224.9	1	1	1		0.0224	0.0224	0.0374		GTGIQTHVR	GTGIQTHVR	TLVINSRPGEVYTNK		1	1	1		tr|G4V803|G4V803_SCHMA	tr|G4V803|G4V803_SCHMA	tr|G4V803|G4V803_SCHMA		1	1	1			3	22	1	1	1	0.5	1	0.5
Acetyl-CoA C-acetyltransferase OS=Schistosoma mansoni (Blood fluke) GN=Smp_197330 PE=3 SV=1	tr|G4VEI2|G4VEI2_SCHMA	103,105.3	1	1	10	7	0.0116	0.0116	0.226	0.16	ILVTLVHTLQR	ILVTLVHTLQR	AGHFINEITPIKVPAIGK-DHDVSGGGGDHSTVVR-ILVTLVHTLQR-IVGWHQAGLEPELMGLGPIYAIR-LNISGGAIALGHPVGcSGAR-LRPAFHEDTNHGTVTAGNASGVNDGAAILLLcR-LSLPSSVDGGWVIAGGQESMSQAPHATPPR-MSGcLSGLSAHQLGGQVISSVLDNVVENSNNPK-NHIMEHLEEVILGQVLTTSTGQNPAR-VPAIGKEEPK	AGHFINEITPIKVPAIGK-DHDVSGGGGDHSTVVR-ILVTLVHTLQR-IVGWHQAGLEPELMGLGPIYAIR-LNISGGAIALGHPVGcSGAR-LRPAFHEDTNHGTVTAGNASGVNDGAAILLLcR-LSLPSSVDGGWVIAGGQESMSQAPHATPPR	0	0	0	0	0	0	0	0	1	1	15	15		3	4	1	1	15	15	1	1
Histone H2A OS=Schistosoma mansoni (Blood fluke) GN=Smp_031720 PE=3 SV=1	tr|G4VN61|G4VN61_SCHMA	16,512.4	1	1			0.141	0.0577			GVLTNSPGQGGAAISGTSLSSR	AGLVISVSR			0	0			0	0			1	1				3	10	1	1	0.5	0.5	1	1
Cytochrome b-c1 complex subunit 7 OS=Schistosoma mansoni (Blood fluke) PE=3 SV=1	sp|O01374|QCR7_SCHMA,tr|G4VQ59|G4VQ59_SCHMA	15,443.1	1	1	2	3	0.0769	0.0769	0.2	0.315	TGAEFIASYR	TGAEFIASYR	MFGFNNAYYNQVGLLK-TGAEFIASYR	HDWLPHSPVWLEALR-MFGFNNAYYNQVGLLK-TGAEFIASYR	0	0	0	0	0	0	0	0	1	1	4	4		1	3	1	1	4	4	1	1
Ras suppressor protein 1, rsu1, putative OS=Schistosoma mansoni (Blood fluke) GN=Smp_114090 PE=4 SV=1	tr|G4M190|G4M190_SCHMA	26,085.5	1	1		2	0.0435	0.0435		0.148	LVNLEILALR	LVNLEILALR		ETSLPDNFFNLVTLR-GFGAFPSLEILDLTYNNLK	0	0		0	0	0		0	1	1		2		1	3	1	1	0.5	2	1	4
UDP-glucose 4-epimerase OS=Schistosoma mansoni (Blood fluke) GN=Smp_070780 PE=3 SV=1	tr|G4VEM1|G4VEM1_SCHMA	39,021.1	1	1	8	8	0.0343	0.0343	0.389	0.411	LLFYEVNLLDEK	LLFYEVNLLDEK	DLYTSDPTWNIISLR-DYIHVVDLAEAHTK-HKIDYVIHFAALK-HPIGNcQNSYGNTK-LLFYEVNLLDEK-NFVLSSSATVYGEPQFLPLTEK-SVSESTQKPIQYYNNNLVGILNLLK-VYNLGTGQGYSVLQmIQAMEK	DLYTSDPTWNIISLR-DYIHVVDLAEAHTK-HKIDYVIHFAALK-LLFYEVNLLDEK-NFVLSSSATVYGEPQFLPLTEK-RPGDcATVYSDASLAQQELGWK-SVSESTQKPIQYYNNNLVGILNLLK-VYNLGTGQGYSVLQMIQAMEK	0	0	0	0	0	0	0	0	1	1	10	16		1	5	1	1	10	16	1	1.6
Putative gtp-binding protein rit OS=Schistosoma mansoni (Blood fluke) GN=Smp_084940.3 PE=4 SV=1	tr|G4VFF2|G4VFF2_SCHMA	22,888.9	1	1			0.0553	0.0754			IVVVGDGGVGK	LATYLQVPYIETSAK			0	0			0	0			1	1				1	1	1	1	0.5	0.5	1	1
Putative growth factor receptor-bound protein OS=Schistosoma mansoni (Blood fluke) GN=Smp_052250 PE=4 SV=1	tr|G4VHZ9|G4VHZ9_SCHMA	35,034.4	1	1			0.0292	0.0292			ILVLDGPLK	ILVLDGPLK			0	0			0	0			1	1				1	1	1	1	0.5	0.5	1	1
Putative uncharacterized protein OS=Schistosoma mansoni (Blood fluke) GN=Smp_042400 PE=4 SV=1	tr|G4VJE7|G4VJE7_SCHMA	21,015.5	1	1	4	4	0.104	0.104	0.311	0.311	FVGSFIQSLEPSDFNSPAK	FVGSFIQSLEPSDFNSPAK	DNSFcYYVGGLK-FVGSFIQSLEPSDFNSPAK-IDSQIcDLR-TSAANILNSLVDPISWK	DNSFcYYVGGLK-FVGSFIQSLEPSDFNSPAK-IDSQIcDLR-TSAANILNSLVDPISWK	0	0	0	0	0	0	0	0	1	1	5	8		1	6	1	1	5	8	1	1.6
Putative ral OS=Schistosoma mansoni (Blood fluke) GN=Smp_062510.1 PE=4 SV=1	tr|G4VJJ9|G4VJJ9_SCHMA	22,395.6	1	1			0.0567	0.0567			IAIVGSGGVGK	IAIVGSGGVGK			0	0			0	0			1	1				1	1	1	1	0.5	0.5	1	1
Putative uncharacterized protein OS=Schistosoma mansoni (Blood fluke) GN=Smp_064430 PE=4 SV=1	tr|G4VKC4|G4VKC4_SCHMA	20,078.2	1	1	1	2	0.0734	0.0621	0.0734	0.136	FcATEGAEPEEIR	LTTYLKEPVAK	FcATEGAEPEEIR	FcATEGAEPEEIR-LTTYLKEPVAK	0	0	0	0	0	0	0	0	1	1	1	2		1	0.5	1	1	1	2	1	2
Putative universal stress protein OS=Schistosoma mansoni (Blood fluke) GN=Smp_031300 PE=4 SV=1	tr|G4VPM6|G4VPM6_SCHMA	18,230.6	1	1	1	1	0.0625	0.0625	0.0625	0.0688	SVDVILIGNR	SVDVILIGNR	SVDVILIGNR	ILGDKLHDDLK	0	0	0	0	0	0	0	0	1	1	1	1		1	1	1	1	1	1	1	1
Putative l-lactate dehydrogenase OS=Schistosoma mansoni (Blood fluke) GN=Smp_033040 PE=3 SV=1	tr|G4VRF8|G4VRF8_SCHMA	35,713.9	1	1	5	5	0.0367	0.0367	0.294	0.242	VFGTGTILDSAR	VFGTGTILDSAR	DVNGIQEDAFLSFPSLINSK-FSVDASSVHGYIIGELGENSIPLWSTVNIAGAR-GEVMDLMQGQLFSGYcK-NPQIGSSSDPENYK-VFGTGTILDSAR	DVNGIQEDAFLSFPSLINSK-GEVMDLMQGQLFSGYcK-GISHIIPQQLTPDEER-NPQIGSSSDPENYK-VFGTGTILDSAR	0	0	0	0	0	0	0	0	1	1	5	7		1	5	1	1	5	7	1	1.4
Uncharacterized protein OS=Schistosoma mansoni (Blood fluke) GN=Smp_026460 PE=4 SV=1	tr|G4VT61|G4VT61_SCHMA	27,233.1	1	1			0.0494	0.0494			IAALLQQQYSSR	IAALLQQQYSSR			0	0			0	0			1	1				1	0.5	1	1	0.5	0.5	1	1
Trimeric G-protein alpha o subunit OS=Schistosoma mansoni (Blood fluke) PE=2 SV=1	tr|Q8IT62|Q8IT62_SCHMA	37,566.6	1	1	6	4	0.0335	0.0335	0.265	0.162	LLLLGAGESGK	LLLLGAGESGK	AMNTLGIQFGDSEQGAEDAR-DYmPTEQDILR-LLLLGAGESGK-LWADSGVQEcFAR-QYKPVVYSNTIQSMVAILR-SPLTIcFPEYPGK	AMNTLGIQFGDSEQGAEDAR-LFDSIcNNK-LLLLGAGESGK-LWADSGVQEcFAR	1	1	4	3	tr|G4V8F7|G4V8F7_SCHMA,sp|P30669|GNAS_SCHMA,tr|C4QDC6|C4QDC6_SCHMA,tr|C4QDC7|C4QDC7_SCHMA	sp|P30669|GNAS_SCHMA,tr|C4QDC6|C4QDC6_SCHMA,tr|C4QDC7|C4QDC7_SCHMA	tr|G4VKX0|G4VKX0_SCHMA-tr|G4VKX0|G4VKX0_SCHMA,sp|P30669|GNAS_SCHMA,tr|C4QDC6|C4QDC6_SCHMA,tr|C4QDC7|C4QDC7_SCHMA	tr|G4VKX0|G4VKX0_SCHMA-tr|G4VKX0|G4VKX0_SCHMA,sp|P30669|GNAS_SCHMA,tr|C4QDC6|C4QDC6_SCHMA,tr|C4QDC7|C4QDC7_SCHMA,tr|G4VHE9|G4VHE9_SCHMA,tr|G4VHF0|G4VHF0_SCHMA	1	1	8	6		1	8	1	1	8	6	1	0.75
Seryl-tRNA synthetase OS=Schistosoma mansoni (Blood fluke) GN=Smp_053610 PE=3 SV=1	tr|G4VIZ9|G4VIZ9_SCHMA	70,653.7	1	1			0.0194	0.0194			NAAFVVEFESVR	NAAFVVEFESVR			0	0			0	0			1	1				0.5	9	1	1	0.5	0.5	1	1
Thioredoxin OS=Schistosoma mansoni (Blood fluke) GN=Smp_008070 PE=1 SV=1	tr|Q8T9N5|Q8T9N5_SCHMA	11,924.5	1	1	6	6	0.104	0.104	0.613	0.594	VDVDKLEETAR	VGDVVGASIAK	ELSEKYDAIFVK-KYNISAMPTFIAIK-LVVVDFFATWcGPcK-QDGDLESLLEQHK-VGDVVGASIAK-YNISAMPTFIAIK	ELSEKYDAIFVK-KYNISAMPTFIAIK-QDGDLESLLEQHK-QDGDLESLLEQHKNK-VDVDKLEETAR-VGDVVGASIAK	0	0	0	0	0	0	0	0	1	1	8	8		0.5	8	1	1	8	8	1	1
Putative 40s ribosomal protein S10 OS=Schistosoma mansoni (Blood fluke) GN=Smp_066890 PE=4 SV=1	tr|G4VIL3|G4VIL3_SCHMA	17,761.7	1	1			0.0943	0.0943			EVLHLPSDIIPATLK	EVLHLPSDIIPATLK			0	0			0	0			1	1				0.5	5	1	1	0.5	0.5	1	1
Putative 60s ribosomal protein L13a OS=Schistosoma mansoni (Blood fluke) GN=Smp_090230 PE=3 SV=1	tr|G4VQW2|G4VQW2_SCHMA	23,460.4	1	1			0.069	0.069			KPIIIDAQGHLLGR	KPIIIDAQGHLLGR			0	0			0	0			1	1				0.5	5	1	1	0.5	0.5	1	1
Putative smirv1 protein OS=Schistosoma mansoni (Blood fluke) GN=Smp_043150 PE=2 SV=1	tr|Q04702|Q04702_SCHMA	65,777.0	1	1	5	8	0.0155	0.0155	0.113	0.172	AQSVVDAIR	AQSVVDAIR	AADEFAQETWAIKK-AQSVVDAIR-FDTNELVIQYDVK-FQDGIDcGGAYIK-NAYLVLFFNSPSDITER	AADEFAQETWAIKK-AQSVVDAIR-FDTNELVIQYDVK-FQDGIDcGGAYIK-LLSASPNLDLK-NAYLVLFFNSPSDITER-TPYTIMFGPDK-WSAPMIPNPNYK	0	0	0	0	0	0	0	0	1	1	6	13		0.5	5	1	1	6	13	1	2.16667
Putative atlastin OS=Schistosoma mansoni (Blood fluke) GN=Smp_146800 PE=4 SV=1	tr|G4VPP5|G4VPP5_SCHMA	58,868.2	1	1		1	0.021	0.021		0.0381	VVVVSVAGAFR	VVVVSVAGAFR		LALESDISGTPFQHLLFLVR	0	0		0	0	0		0	1	1		1		0.5	4	1	1	0.5	1	1	2
Nuclear transport factor 2-like protein OS=Schistosoma mansoni (Blood fluke) GN=Smp_037700 PE=2 SV=1	tr|Q15ES0|Q15ES0_SCHMA	15,145.4	1	1	6	6	0.093	0.101	0.457	0.457	mLNHSLYPENYR	mTYEGDVLEGQDK	FNNcFLITDSMFR-KFNNcFLITDSMFR-MLNHSLYPENYR-mTYEGDVLEGQDK-MTYEGDVLEGQDKIGEK-QIGESFVMEYYDTMQR	FNNcFLITDSMFR-KFNNcFLITDSMFR-MLNHSLYPENYR-mTYEGDVLEGQDK-MTYEGDVLEGQDKIGEK-QIGESFVMEYYDTmQR	0	0	0	0	0	0	0	0	1	1	6	11		0.5	4	1	1	6	11	1	1.83333
60S ribosomal protein L37a OS=Schistosoma mansoni (Blood fluke) PE=2 SV=1	sp|O17307|RL37A_SCHMA,tr|G4V5D8|G4V5D8_SCHMA	10,005.0	1	1			0.198	0.198			VVAGGAYVcSTTAATTIR	VVAGGAYVcSTTAATTIR			0	0			0	0			1	1				0.5	3	1	1	0.5	0.5	1	1
60S ribosomal protein L22, putative OS=Schistosoma mansoni (Blood fluke) GN=Smp_085300 PE=4 SV=1	tr|G4LV42|G4LV42_SCHMA	15,410.5	1	1			0.0992	0.0992			STIHVTANIPFSK	STIHVTANIPFSK			0	0			0	0			1	1				0.5	3	1	1	0.5	0.5	1	1
Putative small nuclear ribonucleoprotein SM-D3 OS=Schistosoma mansoni (Blood fluke) GN=Smp_068420 PE=2 SV=1	tr|Q4JHT3|Q4JHT3_SCHMA	14,206.7	1	1			0.0769	0.0769			TSNLQQVYIR	TSNLQQVYIR			0	0			0	0			1	1				0.5	3	1	1	0.5	0.5	1	1
1-acyl-sn-glycerol-3-phosphate acyltransferase OS=Schistosoma mansoni (Blood fluke) GN=Smp_000070 PE=3 SV=1	tr|G4LUG1|G4LUG1_SCHMA	29,917.8	1	1			0.0418	0.0418			VSVFIFPEGTR	VSVFIFPEGTR			0	0			0	0			1	1				0.5	2	1	1	0.5	0.5	1	1
Dendritic cell protein, putative OS=Schistosoma mansoni (Blood fluke) GN=Smp_029410 PE=4 SV=1	tr|G4LWA6|G4LWA6_SCHMA	28,277.9	1	1	1		0.0364	0.0364	0.0526		ILITGAFPR	ILITGAFPR	IEELEPFIIEAVR		0	0	0		0	0	0		1	1	1			0.5	2	1	1	1	0.5	1	0.5
Peptidase Clp (S14 family) OS=Schistosoma mansoni (Blood fluke) GN=Smp_210410 PE=4 SV=1	tr|G4V8C8|G4V8C8_SCHMA	36,187.6	1	1			0.0281	0.0281			FSPAIILPR	FSPAIILPR			0	0			0	0			1	1				0.5	2	1	1	0.5	0.5	1	1
Putative uncharacterized protein OS=Schistosoma mansoni (Blood fluke) GN=Smp_140590 PE=4 SV=1	tr|G4V9U8|G4V9U8_SCHMA	121,520.6	1	1			0.0139	0.0139			SNPSTEFDALNLTGR	SNPSTEFDALNLTGR			0	0			0	0			1	1				0.5	2	1	1	0.5	0.5	1	1
Putative sideroflexin 1,2,3 OS=Schistosoma mansoni (Blood fluke) GN=Smp_136960 PE=4 SV=1	tr|G4VHB5|G4VHB5_SCHMA	164,537.0	1	1			0.00826	0.00826			IGIIQPGLTVER	IGIIQPGLTVER			0	0			0	0			1	1				0.5	2	1	1	0.5	0.5	1	1
Putative translocon-associated protein, delta subunit OS=Schistosoma mansoni (Blood fluke) GN=Smp_089000.1 PE=4 SV=1	tr|G4VHM5|G4VHM5_SCHMA,tr|G4VHM6|G4VHM6_SCHMA	14,560.2	1	1	1		0.137	0.137	0.122		GSSSLYAELNGVLQPVAR	GSSSLYAELNGVLQPVAR	GGFVSDVPPVFTVTVR		0	0	0		0	0	0		1	1	1			0.5	2	1	1	1	0.5	1	0.5
Reticulon-like protein OS=Schistosoma mansoni (Blood fluke) GN=Smp_058240 PE=4 SV=1	tr|G4VNM5|G4VNM5_SCHMA	21,981.4	1	1		1	0.0821	0.0821		0.0821	VGAASEQLSDKLNQLR	VGAASEQLSDKLNQLR		VGAASEQLSDKLNQLR	0	0		0	0	0		0	1	1		2		0.5	2	1	1	0.5	2	1	4
Pyridoxamine 5'-phosphate oxidase OS=Schistosoma mansoni (Blood fluke) GN=Smp_051550.1 PE=3 SV=1	tr|G4M1K6|G4M1K6_SCHMA	28,878.4	1	1	1	3	0.0447	0.0447	0.061	0.191	SNDIFDIINLK	SNDIFDIINLK	ASEVENEEYFQSRPK	ASEVENEEYFQSRPK-GQELDDNPYASLVFYWEPLKR-YVELENEYASK	0	0	0	0	0	0	0	0	1	1	1	3		0.5	1	1	1	1	3	1	3
Reticulon-like protein OS=Schistosoma mansoni (Blood fluke) GN=Smp_020370 PE=4 SV=1	tr|G4V8C2|G4V8C2_SCHMA	24,279.9	1	1	1	1	0.061	0.061	0.061	0.061	EIFLLTDPAASVK	EIFLLTDPAASVK	EIFLLTDPAASVK	EIFLLTDPAASVK	0	0	0	0	0	0	0	0	1	1	1	1		0.5	1	1	1	1	1	1	1
Putative uncharacterized protein OS=Schistosoma mansoni (Blood fluke) GN=Smp_053700 PE=4 SV=1	tr|G4VIZ2|G4VIZ2_SCHMA	9,199.2	1	1	1	1	0.169	0.169	0.169	0.169	GVITYSLSPYEQK	GVITYSLSPYEQK	GVITYSLSPYEQK	GVITYSLSPYEQK	0	0	0	0	0	0	0	0	1	1	1	1		0.5	1	1	1	1	1	1	1
Putative uncharacterized protein OS=Schistosoma mansoni (Blood fluke) GN=Smp_149480 PE=4 SV=1	tr|G4VKS6|G4VKS6_SCHMA	11,911.6	1	1			0.098	0.098			TGVLQVSSLK	TGVLQVSSLK			0	0			0	0			1	1				0.5	1	1	1	0.5	0.5	1	1
Putative liquid facets OS=Schistosoma mansoni (Blood fluke) GN=Smp_031100 PE=4 SV=1	tr|G4VPK3|G4VPK3_SCHMA	67,080.7	1	1			0.0165	0.0165			ALVLLEYLSK	ALVLLEYLSK			0	0			0	0			1	1				0.5	1	1	1	0.5	0.5	1	1
Putative 22.6kDa tegument-associated antigen OS=Schistosoma mansoni (Blood fluke) GN=SmTAL12 PE=2 SV=1	tr|G4VR24|G4VR24_SCHMA	21,940.6	1	1			0.0538	0.0538			LIQQYGADGK	LIQQYGADGK			0	0			0	0			1	1				0.5	1	1	1	0.5	0.5	1	1
Putative yippee protein OS=Schistosoma mansoni (Blood fluke) GN=Smp_171850 PE=4 SV=1	tr|G4VRK0|G4VRK0_SCHMA	52,168.6	1	1			0.0263	0.0263			VVNIVHSDIQDR	VVNIVHSDIQDR			0	0			0	0			1	1				0.5	1	1	1	0.5	0.5	1	1
Putative maf protein OS=Schistosoma mansoni (Blood fluke) GN=Smp_061040 PE=3 SV=1	tr|G4VSQ0|G4VSQ0_SCHMA	23,514.3	1	1		2	0.0741	0.0741		0.144	AGAYGIQGLGSSLIER	AGAYGIQGLGSSLIER		AGAYGIQGLGSSLIER-LKVDAVVNTLDISER	0	0		0	0	0		0	1	1		2		0.5	1	1	1	0.5	2	1	4
RER1 protein, putative OS=Schistosoma mansoni (Blood fluke) GN=Smp_019490.1 PE=4 SV=1	tr|G4LUA8|G4LUA8_SCHMA,tr|G4LUA9|G4LUA9_SCHMA	21894.8	1	1			0.0765	0.0765			IVPETSTDEVLPTK	IVPETSTDEVLPTK			0	0			0	0			1	1				0.5	0.5	1	1	0.5	0.5	1	1
Frataxin homolog, mitochondrial,putative OS=Schistosoma mansoni (Blood fluke) GN=Smp_137190 PE=4 SV=1	tr|G4M097|G4M097_SCHMA	18595	1	1			0.087	0.087			ITFGPEVGTYIINR	ITFGPEVGTYIINR			0	0			0	0			1	1				0.5	0.5	1	1	0.5	0.5	1	1
Venom allergen-like (VAL) 11 protein OS=Schistosoma mansoni (Blood fluke) GN=Smp_012350.1 PE=4 SV=1	tr|G4VC55|G4VC55_SCHMA,tr|G4VC56|G4VC56_SCHMA,tr|Q1WL54|Q1WL54_SCHMA	44905	1	1			0.0275	0.0275			IGVGIAIQSYK	IGVGIAIQSYK			0	0			0	0			1	1				0.5	0.5	1	1	0.5	0.5	1	1
Farnesylated-protein converting enzyme 1 (M48 family) OS=Schistosoma mansoni (Blood fluke) GN=Smp_082620 PE=4 SV=1	tr|G4VC95|G4VC95_SCHMA	54933.7	1	1	1	1	0.019	0.019	0.019	0.019	IVIFDTLIR	IVIFDTLIR	IVIFDTLIR	IVIFDTLIR	0	0	0	0	0	0	0	0	1	1	2	1		0.5	0.5	1	1	2	1	1	0.5
RNA-binding protein 8A OS=Schistosoma mansoni (Blood fluke) GN=Smp_002550.1 PE=3 SV=1	tr|G4VF54|G4VF54_SCHMA,tr|G4VF55|G4VF55_SCHMA	20158.9	1	1		1	0.0508	0.0508		0.0621	ILVDWAFTK	ILVDWAFTK		GYALVEYENFK	0	0		0	0	0		0	1	1		1		0.5	0.5	1	1	0.5	1	1	2
Putative uncharacterized protein OS=Schistosoma mansoni (Blood fluke) GN=Smp_038730.5 PE=4 SV=1	tr|G4VI76|G4VI76_SCHMA,tr|G4VI77|G4VI77_SCHMA,tr|G4VI78|G4VI78_SCHMA,tr|G4VI79|G4VI79_SCHMA,tr|G4VI80|G4VI80_SCHMA	155046	1	1			0.0082	0.0082			LPSVQLTGPDLR	LPSVQLTGPDLR			0	0			0	0			1	1				0.5	0.5	1	1	0.5	0.5	1	1
Putative hsp70 binding protein hspbp OS=Schistosoma mansoni (Blood fluke) GN=Smp_066950 PE=4 SV=1	tr|G4VIK7|G4VIK7_SCHMA	34544.5	1	1			0.0359	0.0359			LLGNITQNNPR	LLGNITQNNPR			0	0			0	0			1	1				0.5	0.5	1	1	0.5	0.5	1	1
Dolichol-phosphate beta-D-mannosyltransferase OS=Schistosoma mansoni (Blood fluke) GN=Smp_042790 PE=4 SV=1	tr|G4VIT8|G4VIT8_SCHMA	26586.8	1	1			0.0506	0.0549			LGLGSAYLHGLK	TANYIAQVLLRPK			0	0			0	0			1	1				0.5	0.5	1	1	0.5	0.5	1	1
Putative aspartyl-tRNA synthetase OS=Schistosoma mansoni (Blood fluke) GN=Smp_053510.1 PE=3 SV=1	tr|G4VJ11|G4VJ11_SCHMA,tr|G4VJ12|G4VJ12_SCHMA	60142.5	1	1			0.0171	0.0171			VFTIGSVFR	VFTIGSVFR			0	0			0	0			1	1				0.5	0.5	1	1	0.5	0.5	1	1
Putative uncharacterized protein OS=Schistosoma mansoni (Blood fluke) GN=Smp_179130 PE=4 SV=1	tr|G4VJX3|G4VJX3_SCHMA	10566.3	1	1			0.196	0.196			DLNTPVNDLSVTSESALR	DLNTPVNDLSVTSESALR			0	0			0	0			1	1				0.5	0.5	1	1	0.5	0.5	1	1
NDRG4 protein (S33 family) OS=Schistosoma mansoni (Blood fluke) GN=Smp_131250 PE=4 SV=1	tr|G4VKX1|G4VKX1_SCHMA	25812.2	1	1	1		0.0519	0.0519	0.0519		SLNPANLAGYIR	SLNPANLAGYIR	SLNPANLAGYIR		0	0	0		0	0	0		1	1	1			0.5	0.5	1	1	1	0.5	1	0.5
Putative mitochondrial import receptor subunit tom22 OS=Schistosoma mansoni (Blood fluke) GN=Smp_030920.1 PE=4 SV=1	tr|G4VLT9|G4VLT9_SCHMA,tr|G4VLU0|G4VLU0_SCHMA	20488.7	1	1		3	0.0645	0.0645		0.247	VQTEEQEAVQQR	VQTEEQEAVQQR		GISSAYSAASEGIVSGYSLSR-LIGLLEMFPEPVR-VQTEEQEAVQQR	0	0		0	0	0		0	1	1		3		0.5	0.5	1	1	0.5	3	1	6
Uncharacterized protein OS=Schistosoma mansoni (Blood fluke) GN=Smp_046100 PE=4 SV=1	tr|G4VPS8|G4VPS8_SCHMA	14280.9	1	1			0.096	0.096			LQEYGGGELTYR	LQEYGGGELTYR			0	0			0	0			1	1				0.5	0.5	1	1	0.5	0.5	1	1
Putative polyadenylate binding protein OS=Schistosoma mansoni (Blood fluke) GN=Smp_007630.2 PE=4 SV=1	tr|G4VPZ5|G4VPZ5_SCHMA	24399.8	1	1			0.0701	0.0701			DAVEAAIALDDSSFR	DAVEAAIALDDSSFR			0	0			0	0			1	1				0.5	0.5	1	1	0.5	0.5	1	1
Putative paramyosin OS=Schistosoma mansoni (Blood fluke) GN=Smp_021920.3 PE=4 SV=1	tr|G4VE13|G4VE13_SCHMA	89,882.1																										192	111	0.5	0.5	0.5	0.5	1	1
Glyceraldehyde-3-phosphate dehydrogenase OS=Schistosoma mansoni (Blood fluke) GN=Smp_056970.3 PE=3 SV=1	tr|G4V5I1|G4V5I1_SCHMA	31,742.8			18	18			0.726	0.774			AGISLNNNFVK-DGAEYVVESTGVFTTIDK-DGAEYVVESTGVFTTIDKAQAHIK-DPANIPWDK-DPANIPWDKDGAEYVVESTGVFTTIDK-DSTHGTFPGEVSTENGK-FEIVEGLmTTVHSFTATQK-GAmQNIIPASTGAAK-GILEYTEDEVVSSDFVGSTSSSIFDAK-KVIISAPSADAPMFVVGVNENSYEK-LVSWYDNEFGYScR-RDSTHGTFPGEVSTENGK-SmSVVSNAScTTNcLAPLAK-VIHDKFEIVEGLmTTVHSFTATQK-VIISAPSADAPMFVVGVNENSYEK-VPTPDVSVVDLTcR-VVDLITHMHK-VVDLITHMHKVDHA	AAVKAAASGPLK-AGISLNNNFVK-DGAEYVVESTGVFTTIDK-DPANIPWDKDGAEYVVESTGVFTTIDK-DSTHGTFPGEVSTENGK-FEIVEGLmTTVHSFTATQK-GAmQNIIPASTGAAK-GILEYTEDEVVSSDFVGSTSSSIFDAK-KVIISAPSADAPMFVVGVNENSYEK-LISVHcERDPANIPWDK-LVSWYDNEFGYScR-RDSTHGTFPGEVSTENGK-SMSVVSNAScTTNcLAPLAK-VIHDKFEIVEGLMTTVHSFTATQK-VIISAPSADAPmFVVGVNENSYEK-VPTPDVSVVDLTcR-VVDLITHmHK-VVDLITHMHKVDHA			18	18			sp|P20287|G3P_SCHMA,tr|G4V5I2|G4V5I2_SCHMA	sp|P20287|G3P_SCHMA,tr|G4V5I2|G4V5I2_SCHMA			151	206		91	163	0.5	0.5	151	206	1	1.36424
Heat shock 70 kDa protein homolog OS=Schistosoma mansoni (Blood fluke) PE=2 SV=2	sp|P08418|HSP70_SCHMA	69,876.5			23	27			0.386	0.479			ARFEELNADLFR-DAGAIAGLNVLR-FDDPSVQSDMK-FEELNADLFR-IINEPTAAAIAYGLDK-IINEPTAAAIAYGLDKK-KMFSAEEISSMVLTK-LLQDFFNGK-MDKSQIHDIVLVGGSTR-MFSAEEISSMVLTK-mKEVAESYLGR-MVADADKYK-NQVAmNPTNTVFDAK-NQVAmNPTNTVFDAKR-NSLESYVYTmK-QTQTFTTYSDNQPGVLIQVFEGER-RFDDPSVQSDMK-SQIHDIVLVGGSTR-STAGDTHLGGEDFDNR-TTPSYVAFTDSER-TVSDAVITVPAYFNDSQR-VEIIANDQGNR-VYQAGGMPGGmHEASGAGGGSGK	ARFEELNADLFR-cEDTISWLDVHQSAEK-DAGAIAGLNVLR-FDDPSVQSDMK-FEELNADLFR-HWPFEVTQVGGK-IcVEYKGEK-IINEPTAAAIAYGLDK-IINEPTAAAIAYGLDKK-ITITNDKGR-KMFSAEEISSMVLTK-LLQDFFNGK-MDKSQIHDIVLVGGSTR-MFSAEEISSMVLTK-MKEVAESYLGR-NQVAMNPTNTVFDAK-NQVAMNPTNTVFDAKR-NSLESYVYTMK-PNAIGIDLGTTYScVGVFQHGK-QTQTFTTYSDNQPGVLIQVFEGER-RFDDPSVQSDmK-SQIHDIVLVGGSTR-STAGDTHLGGEDFDNR-TTPSYVAFTDSER-TVSDAVITVPAYFNDSQR-VEIIANDQGNR-VYQAGGMPGGm…			23	27			tr|G4V8L4|G4V8L4_SCHMA-tr|G4V910|G4V910_SCHMA,tr|G4V8L4|G4V8L4_SCHMA	tr|G4V8L4|G4V8L4_SCHMA-tr|G4V910|G4V910_SCHMA,tr|G4V8L4|G4V8L4_SCHMA-tr|G4V8L4|G4V8L4_SCHMA,tr|G4V9M3|G4V9M3_SCHMA			93	102		60	98	0.5	0.5	93	102	1	1.09677
Tubulin beta chain,putative OS=Schistosoma mansoni (Blood fluke) GN=Smp_078040 PE=3 SV=1	tr|C4QIC0|C4QIC0_SCHMA	49,820.8																										49	112	0.5	0.5	0.5	0.5	1	1
Pyruvate kinase OS=Schistosoma mansoni (Blood fluke) GN=Smp_065610.1 PE=3 SV=1	tr|G4VAI0|G4VAI0_SCHMA	54,785.5			16	18			0.467	0.511			AESSDVANAVLDGADcVMLSGETAK-cNAAAIIVITTSGR-cNESILYVDYR-FAVEHNVDMVFASFIR-FNEILDVVDGIMVAR-GDLGIEIPAEK-GLYPLETVQTMHR-GVNLPGAHVDLPAVSEK-IENHEGVQR-IFVDDGLLSLVVLDK-LNFSHGSHEYHAETIK-NADAVHQIR-QLLGDNGAYIK-SSLYGPTEMAHTTAIAAVEAASR-TVEMLQNMITSGMNIAR-VTTDSAYMEK	AESSDVANAVLDGADcVMLSGETAK-cNAAAIIVITTSGR-cNESILYVDYR-FAVEHNVDMVFASFIR-FNEILDVVDGIMVAR-GDLGIEIPAEK-GLYPLETVQTMHR-GVHPIYYGESR-GVNLPGAHVDLPAVSEK-IcIQAEAAMFHGQLFEDLK-IFVDDGLLSLVVLDK-KGVNLPGAHVDLPAVSEK-LNFSHGSHEYHAETIK-NADAVHQIR-QLLGDNGAYIK-SSLYGPTEMAHTTAIAAVEAASR-TVEMLQNMITSGMNIAR-VTTDSAYMEK			0	0			0	0			45	55		43	30	0.5	0.5	45	55	1	1.22222
Enolase OS=Schistosoma mansoni (Blood fluke) GN=ENO PE=2 SV=1	sp|Q27877|ENO_SCHMA,tr|G4VQ58|G4VQ58_SCHMA	46,996.1																										42	54	0.5	0.5	0.5	0.5	1	1
Histone H4 OS=Schistosoma mansoni (Blood fluke) GN=Smp_053300 PE=3 SV=1	tr|C4QBN1|C4QBN1_SCHMA	11,367.7																										40	49	0.5	0.5	0.5	0.5	1	1
Putative tubulin alpha chain OS=Schistosoma mansoni (Blood fluke) GN=Smp_103790 PE=3 SV=1	tr|G4V865|G4V865_SCHMA	50,233.8			13	11			0.462	0.412			AFVHWYVGEGMEEGEFSEAR-AVcMLSNTTAIAEAWAR-AVFVDLEPTVVDEVR-AYHEQLSVAEITNAcFEPANQMVK-DVNAAIATIK-FDGALNVDLTEFQTNLVPYPR-IHFPLATYAPVISAEK-LIGQIVSSITASLR-QLFHPEQLITGK-QLFHPEQLITGKEDAANNYAR-TIGGGDDSFNTFFSETGAGK-TIQFVDWcPTGFK-VGINYQPPTVVPGGDLAK	AFVHWYVGEGMEEGEFSEAR-AVcMLSNTTAIAEAWAR-AVFVDLEPTVVDEVR-AYHEQLSVAEITNAcFEPANQMVK-EIVDLVLDR-FDGALNVDLTEFQTNLVPYPR-IHFPLATYAPVISAEK-LIGQIVSSITASLR-QLFHPEQLITGK-TIGGGDDSFNTFFSETGAGK-VGINYQPPTVVPGGDLAK			10	8			tr|G4VKY4|G4VKY4_SCHMA,tr|C4Q4S5|C4Q4S5_SCHMA-tr|G4VKY4|G4VKY4_SCHMA,tr|Q26444|Q26444_SCHMA-tr|G4VKY4|G4VKY4_SCHMA	tr|G4VKY4|G4VKY4_SCHMA,tr|C4Q4S5|C4Q4S5_SCHMA-tr|G4VKY4|G4VKY4_SCHMA,tr|Q26444|Q26444_SCHMA-tr|G4VKY4|G4VKY4_SCHMA			21	24		40	78	0.5	0.5	21	24	1	1.14286
Putative alpha tubulin OS=Schistosoma mansoni (Blood fluke) GN=Smp_090120.2 PE=3 SV=1	tr|G4VHT1|G4VHT1_SCHMA	48,411.8																										40	78	0.5	0.5	0.5	0.5	1	1
Alpha tubulin OS=Schistosoma mansoni (Blood fluke) GN=sat1 PE=2 SV=1	tr|Q26595|Q26595_SCHMA	50,007.4																										40	78	0.5	0.5	0.5	0.5	1	1
Putative chaperonin containing t-complex protein 1, beta subunit, tcpb OS=Schistosoma mansoni (Blood fluke) GN=Smp_054340.1 PE=3 SV=1	tr|G4VQK1|G4VQK1_SCHMA	52,471.7																										39	50	0.5	0.5	0.5	0.5	1	1
Myosin II heavy chain OS=Schistosoma mansoni (Blood fluke) PE=2 SV=1	tr|Q26589|Q26589_SCHMA	61,625.0																										37	68	0.5	0.5	0.5	0.5	1	1
Cell polarity protein OS=Schistosoma mansoni (Blood fluke) GN=Smp_130280 PE=4 SV=1	tr|G4VG96|G4VG96_SCHMA	279,500.5																										24	0.5	0.5	0.5	0.5	0.5	1	1
Putative gelsolin OS=Schistosoma mansoni (Blood fluke) GN=Smp_008660.1 PE=4 SV=1	tr|G4VIJ1|G4VIJ1_SCHMA	41,710.1			17	20			0.547	0.607			ASQFLQQLEcDR-DTNLALFGSDIER-EKLDALSHAHEYLQK-ESTADEYGTAAYK-EVDGFESDLFK-FETLAGGYASGFNHVKPNEYRPR-FISLLPDVEIGEK-KTmELIEVPFSR-LDALSHAHEYLQK-MEISLVcENALPK-NFQLEVVRGEDIGK-SLDSTDVFILDMGNQAYQWNGR-TDHPFAPITVVSNNR-TMELIEVPFSR-TVELDTFLDDK-TVELDTFLDDKAVQHR-VSDESGKMEISLVcENALPK	ASQFLQQLEcDR-DTNLALFGSDIER-EKLDALSHAHEYLQK-ESTADEYGTAAYK-EVDGFESDLFK-FETLAGGYASGFNHVKPNEYRPR-FISLLPDVEIGEK-IKNFQLEVVR-ITSPTLMVWR-KITSPTLMVWR-KTmELIEVPFSR-LDALSHAHEYLQK-MEISLVcENALPK-SLDSTDVFILDMGNQAYQWNGR-TDHPFAPITVVSNNR-TMELIEVPFSR-TVELDTFLDDK-TVELDTFLDDKAVQHR-VGDELLYDVHFWIGR-VSDESGKMEISLVcENALPK			0	0			0	0			25	39		24	18	0.5	0.5	25	39	1	1.56
Putative chaperonin containing t-complex protein 1, theta subunit, tcpq OS=Schistosoma mansoni (Blood fluke) GN=Smp_046090.1 PE=3 SV=1	tr|G4VPS6|G4VPS6_SCHMA	52,313.2																										23	32	0.5	0.5	0.5	0.5	1	1
Putative cytosol aminopeptidase OS=Schistosoma mansoni (Blood fluke) PE=2 SV=1	tr|P91803|P91803_SCHMA	56,422.0																										23	31	0.5	0.5	0.5	0.5	1	1
Low-density lipoprotein receptor (Ldl) OS=Schistosoma mansoni (Blood fluke) GN=Smp_159420 PE=4 SV=1	tr|G4VQ41|G4VQ41_SCHMA	102,686.5																										22	0.5	0.5	0.5	0.5	0.5	1	1
Putative laminin OS=Schistosoma mansoni (Blood fluke) GN=Smp_143680 PE=4 SV=1	tr|G4VKF7|G4VKF7_SCHMA	345,609.7																										21	0.5	0.5	0.5	0.5	0.5	1	1
Histone H2B OS=Schistosoma mansoni (Blood fluke) GN=Smp_108390 PE=3 SV=1	tr|C1M1H8|C1M1H8_SCHMA	13,575.4																										20	40	0.5	0.5	0.5	0.5	1	1
Histone H2B OS=Schistosoma mansoni (Blood fluke) GN=Smp_036220 PE=3 SV=1	tr|G4V6E9|G4V6E9_SCHMA	13,577.3																										20	40	0.5	0.5	0.5	0.5	1	1
Leucine aminopeptidase 1 OS=Schistosoma mansoni (Blood fluke) PE=2 SV=1	tr|D6BNU4|D6BNU4_SCHMA	56,760.4																										19	26	0.5	0.5	0.5	0.5	1	1
Elongation factor 1-alpha OS=Schistosoma mansoni (Blood fluke) GN=EF1-alpha PE=2 SV=1	tr|Q94747|Q94747_SCHMA	50,948.8																										18	42	0.5	0.5	0.5	0.5	1	1
Annexin B2 OS=Schistosoma mansoni (Blood fluke) PE=2 SV=1	tr|C3VEV0|C3VEV0_SCHMA	39,322.1			5	6			0.221	0.229			ETKPPYEQLLVALLQAR-EYFGKPLIEAVR-LLLVcQLYDSMYGLGTR-mISHQTGPSITFPDR-SGLNTMIMALMDLR	AGKGDSDTFIK-ETKPPYEQLLVALLQAR-EYFGKPLIEAVR-GLSTDEETITK-GSIQILAHDLYK-mISHQTGPSITFPDR			5	6			tr|G4VL68|G4VL68_SCHMA	tr|G4VL68|G4VL68_SCHMA			6	7		15	29	0.5	0.5	6	7	1	1.16667
Venom allergen-like (VAL) 6 protein OS=Schistosoma mansoni (Blood fluke) GN=Smp_124050.4 PE=4 SV=1	tr|G4V6N3|G4V6N3_SCHMA,tr|Q1XAN2|Q1XAN2_SCHMA	49,387.8																										15	2	0.5	0.5	0.5	0.5	1	1
14-3-3 protein, putative OS=Schistosoma mansoni (Blood fluke) GN=Smp_009780.1 PE=3 SV=1	tr|G4LUI7|G4LUI7_SCHMA	28,186.2			12	14			0.574	0.562			ATEAANKLPTTHPIR-DSTLImQLLR-DYLLVQESNDESK-ELNAIcDQVLVLLK-LAEQAERYDDMAAAMK-NLLSVAYKNVVGAR-SAFDSAIAELDQLQDDSYK-SAFDSAIAELDQLQDDSYKDSTLIMQLLR-tTSWVTQcEDLSNTDLVHIAK-YDDMAAAMK-YLAEVASDK-YTEASGTLGNEER	ATEAANKLPTTHPIR-DSTLImQLLR-DYLLVQESNDESK-ELNAIcDQVLVLLK-MTTSWVTQCEDLSNTDLVHIAK-NLLSVAYKNVVGAR-SAFDSAIAELDQLQDDSYK-SAFDSAIAELDQLQDDSYKDSTLIMQLLR-tTSWVTQcEDLSNTDLVHIAK-YDDMAAAMK-YDDMAAAmKR-YLAEVASDK-YLAEVASDKTR-YTEASGTLGNEER			6	6			sp|Q26540|14331_SCHMA,tr|G4LUI9|G4LUI9_SCHMA,tr|Q95W36|Q95W36_SCHMA,sp|Q26537|14332_SCHMA,tr|Q9U491|Q9U491_SCHMA-sp|Q26540|14331_SCHMA,tr|G4LUI9|G4LUI9_SCHMA-sp|Q26540|14331_SCHMA,tr|G4LUI9|G4LUI9_SCHMA,sp|Q26537|14332_SCHMA	tr|Q95W36|Q95W36_SCHMA,sp|Q26540|14331_SCHMA,tr|G4LUI9|G4LUI9_SCHMA,sp|Q26537|14332_SCHMA,tr|Q9U491|Q9U491_SCHMA-sp|Q26540|14331_SCHMA,tr|G4LUI9|G4LUI9_SCHMA,sp|Q26537|14332_SCHMA-sp|Q26540|14331_SCHMA,tr|G4LUI9|G4LUI9_SCHMA			37	48		14	26	0.5	0.5	37	48	1	1.2973
Egf-like domain protein OS=Schistosoma mansoni (Blood fluke) GN=Smp_154760 PE=4 SV=1	tr|G4V9N7|G4V9N7_SCHMA	198,157.2																										14	4	0.5	0.5	0.5	0.5	1	1
Protein-L-isoaspartate O-methyltransferase OS=Schistosoma mansoni (Blood fluke) GN=Smp_058140.1 PE=3 SV=1	tr|G4VK42|G4VK42_SCHMA,tr|G4VK44|G4VK44_SCHMA,tr|G4VK45|G4VK45_SCHMA	25,278.1																										14	20	0.5	0.5	0.5	0.5	1	1
Putative major egg antigen OS=Schistosoma mansoni (Blood fluke) GN=Smp_049300.3 PE=3 SV=1	tr|G4V8Y7|G4V8Y7_SCHMA	39,416.3			9	8			0.35	0.35			DAYEVGEDGKVHFK-FDAQGFAPQDINVTSSENR-GVHGLSYVDDGSGGK-GVHGLSYVDDGSGGKR-mTDDGVLMLEAPVK-MTDDGVLMLEAPVKVDQNQSLTLNESGQVAVRPK-SSSFAEFSQSYAIPETVDPLSVSAQVVGNTLVLEAPLEK-VDQNQSLTLNESGQVAVRPK-VRFDAQGFAPQDINVTSSENR	DAYEVGEDGKVHFK-FDAQGFAPQDINVTSSENR-GVHGLSYVDDGSGGK-GVHGLSYVDDGSGGKR-MTDDGVLMLEAPVK-SSSFAEFSQSYAIPETVDPLSVSAQVVGNTLVLEAPLEK-VDQNQSLTLNESGQVAVRPK-VRFDAQGFAPQDINVTSSENR			9	8			sp|P12812|P40_SCHMA,tr|G4V8X7|G4V8X7_SCHMA	sp|P12812|P40_SCHMA,tr|G4V8X7|G4V8X7_SCHMA			18	32		13	25	0.5	0.5	18	32	1	1.77778
Uncharacterized protein OS=Schistosoma mansoni (Blood fluke) GN=Smp_015480 PE=4 SV=1	tr|G4VSD1|G4VSD1_SCHMA	82,873.6																										11	10	0.5	0.5	0.5	0.5	1	1
Ornithine aminotransferase OS=Schistosoma mansoni (Blood fluke) PE=2 SV=1	tr|A7UAX6|A7UAX6_SCHMA	48,651.4			8	8			0.257	0.251			AFYNVcLGEFEEMAAK-GLLNAIVIR-NQNTcAFMVEPIQGEAGVR-TQSETLTLTSR-VIFAEGNFWGR-VLPmNSGVEAGETSIK-YGAHNYHPLPVALSK-YNVLFIADEIQTGLGR	AFYNVcLGEFEEMAAK-DHGLLAKPTHDTIIR-GLLNAIVIR-NQNTcAFMVEPIQGEAGVR-TQSETLTLTSR-VIFAEGNFWGR-VLEEEHLAEHAQK-VLPmNSGVEAGETSIK			0	0			0	0			13	13		10	24	0.5	0.5	13	13	1	1
GDP-4-keto-6-deoxy-D-mannose-3, 5-epimerase-4-reductase OS=Schistosoma mansoni (Blood fluke) GN=GMER PE=2 SV=1	tr|C1M169|C1M169_SCHMA	35,918.0			4	8			0.217	0.381			EYNDSSPIILSVPESDEISIR-FTPFEQAIEYTcK-QNMHINDNVLSSSHAVGVK-VGGLFANmSDNLEFFR	AMDcPELVFDTTK-DVNLTDSNATR-EYNDSSPIILSVPESDEISIR-FTPFEQAIEYTcK-NGEPLTVWGSGKPLR-QNMHINDNVLSSSHAVGVK-VGGLFANMSDNLEFFR-VIScLSTcIFPDR			0	0			0	0			5	11		10	3	0.5	0.5	5	11	1	2.2
Laminin beta chain-related OS=Schistosoma mansoni (Blood fluke) GN=Smp_148790 PE=4 SV=1	tr|G4LWP4|G4LWP4_SCHMA	196,584.8																										10	0.5	0.5	0.5	0.5	0.5	1	1
Ornithine aminotransferase OS=Schistosoma mansoni (Blood fluke) PE=2 SV=1	tr|A7UAX7|A7UAX7_SCHMA	48,623.5																										9	22	0.5	0.5	0.5	0.5	1	1
26 Kd glutathione-S-transferase, Sm26, putative OS=Schistosoma mansoni (Blood fluke) GN=Smp_163610 PE=3 SV=1	tr|G4LXF8|G4LXF8_SCHMA	25,368.9																										8	10	0.5	0.5	0.5	0.5	1	1
Triosephosphate isomerase OS=Schistosoma mansoni (Blood fluke) GN=Smp_003990 PE=3 SV=1	tr|G4V6B9|G4V6B9_SCHMA	28,094.2			13	13			0.684	0.751			DIGcDWVILGHSER-EIHVAAQNcYK-ESNKTEEVcVR-GAFTGEISPAMIK-IIYGGSVTAANcK-KFFVGGNWK-LLSEAHFDDNTEVLIAPPSVFLHEIR-NIFGESDELIAEK-RNIFGESDELIAEK-TNAPNGVDEK-VATPQQAQEVHNFLR-VQHALAEGLSVIAcIGETLSER-VVVAYEPVWAIGTGK	DIGcDWVILGHSER-EIHVAAQNcYK-ELAQQHDVDGFLVGGASLKPEFTEIcK-ESNKTEEVcVR-GAFTGEISPAMIK-IIYGGSVTAANcK-KFFVGGNWK-LLSEAHFDDNTEVLIAPPSVFLHEIR-NIFGESDELIAEK-RNIFGESDELIAEK-VATPQQAQEVHNFLR-VQHALAEGLSVIAcIGETLSER-VVVAYEPVWAIGTGK			12	12			sp|P48501|TPIS_SCHMA	sp|P48501|TPIS_SCHMA			35	40		8	16	0.5	0.5	35	40	1	1.14286
Glycerol-3-phosphate dehydrogenase [NAD(+)] OS=Schistosoma mansoni (Blood fluke) PE=2 SV=1	tr|Q5QEI6|Q5QEI6_SCHMA	38,439.3																										8	19	0.5	0.5	0.5	0.5	1	1
Tyrosinase 1 OS=Schistosoma mansoni (Blood fluke) GN=TYR1 PE=2 SV=1	tr|Q6WWJ8|Q6WWJ8_SCHMA	56,214.1																										8	3	0.5	0.5	0.5	0.5	1	1
Heat shock protein HSP60 OS=Schistosoma mansoni (Blood fluke) PE=2 SV=1	tr|Q8MXA4|Q8MXA4_SCHMA	58,435.8			15	13			0.423	0.392			AAIEEGIVPGGGTALLR-AIGDLIATAMK-ALSTPcYTIAHNAGVNASVVVEK-cEFQDAFVLFSEK-GVmSAVDAVVK-GYISPYFLNTEK-IAQIKEEMEASNSEYEK-KVGNDGTITVK-LEDVQLQDLGR-TALVDAAGVASLLTTAETVVTDLPK-TALVDAAGVASLLTTAETVVTDLPKEETGANAAGMGGmGGMGGMGGMm-TLHDELEFIEGMK-VAEVVVTKDDcLLMR-VGNDGTITVK-VMGMGQNmGYDAQNDAYVDMIEAGIIDPTK	AAIEEGIVPGGGTALLR-AIGDLIATAMK-ALSTPcYTIAHNAGVNASVVVEK-cEFQDAFVLFSEK-GVMSAVDAVVK-GYISPYFLNTEK-IAQIKEEMEASNSEYEK-INSIQTLLPALELcHQQK-TALVDAAGVASLLTTAETVVTDLPK-TLHDELEFIEGMK-VAEVVVTKDDcLLMR-VGNDGTITVK-VMGMGQNmGYDAQNDAYVDMIEAGIIDPTK			14	12			tr|G4LWI2|G4LWI2_SCHMA	tr|G4LWI2|G4LWI2_SCHMA			23	24		8	25	0.5	0.5	23	24	1	1.04348
Receptor for activated PKC OS=Schistosoma mansoni (Blood fluke) GN=Smp_102040.1 PE=2 SV=1	tr|Q8T6T3|Q8T6T3_SCHMA	34,660.2																										8	17	0.5	0.5	0.5	0.5	1	1
Probable protein disulfide-isomerase ER-60 OS=Schistosoma mansoni (Blood fluke) PE=3 SV=1	sp|P38658|ERP60_SCHMA	54,307.1			18	16			0.496	0.424			EATEELIGYDR-EVSTVSDVENVLSDDKPTVFAFVK-FSLDAFSDFLNK-FSLDAFSDFLNKFEDGLLTPHVK-GELESNNIKDWIR-HGQGLVGYR-KLAPEFTSAAQIISGK-KSSPVSYEGGR-LAPEFTSAAQIISGK-LPAVVIQSK-LVALNFDEIVNNEEK-NANGIANYMISR-NEPNLVLAAMDATANDVPSPYQVR-NGDLDGEYNGPR-SEPLPTDDSSAVK-SEPLPTDDSSAVKK-SMVDDAVFcHSHNNLFVTPSDNELR-VDcTTQESIcSEFGVSGYPTLK	EATEELIGYDR-EVSTVSDVENVLSDDKPTVFAFVK-FSLDAFSDFLNK-FSLDAFSDFLNKFEDGLLTPHVK-GELESNNIKDWIR-GFPTIYFVPK-KLAPEFTSAAQIISGK-LAPEFTSAAQIISGK-LPAVVIQSK-LVALNFDEIVNNEEK-NGDLDGEYNGPR-SEPLPTDDSSAVK-SEPLPTDDSSAVKK-SMVDDAVFcHSHNNLFVTPSDNELR-TKFEDDFAVYK-VDcTTQESIcSEFGVSGYPTLK			18	16			tr|G4VFC2|G4VFC2_SCHMA	tr|G4VFC2|G4VFC2_SCHMA			36	34		7	9	0.5	0.5	36	34	1	0.944444
Histone H3 OS=Schistosoma mansoni (Blood fluke) GN=Smp_074610 PE=3 SV=1	tr|C4QHD7|C4QHD7_SCHMA	15,344.6																										7	11	0.5	0.5	0.5	0.5	1	1
Tyrosinase OS=Schistosoma mansoni (Blood fluke) GN=Smp_050270 PE=4 SV=1	tr|G4LWK1|G4LWK1_SCHMA	56,345.2																										7	2	0.5	0.5	0.5	0.5	1	1
Fimbrin, putative OS=Schistosoma mansoni (Blood fluke) GN=Smp_195040 PE=4 SV=1	tr|G4LXQ9|G4LXQ9_SCHMA	14,258.6																										7	2	0.5	0.5	0.5	0.5	1	1
Serpin, putative OS=Schistosoma mansoni (Blood fluke) GN=Smp_155560 PE=3 SV=1	tr|G4LZN0|G4LZN0_SCHMA	43,594.0			3	2			0.111	0.0749			GAVAAAATATQMVR-GVEIILANR-TNYNAPTEHVAFETDIEGSR	GVEIILANR-TNYNAPTEHVAFETDIEGSR			2	1			tr|G4LZN2|G4LZN2_SCHMA	tr|G4LZN2|G4LZN2_SCHMA			4	3		7	12	0.5	0.5	4	3	1	0.75
Putative rab GDP-dissociation inhibitor OS=Schistosoma mansoni (Blood fluke) GN=Smp_094420 PE=4 SV=1	tr|G4VC25|G4VC25_SCHMA	50,273.9			11	16			0.43	0.517			DSIDVAFSHFGVNETTK-FHVNASLQAFGR-IEHIFYSVADLFEPVDDGR-LLVHTGVTR-LSAVYGGTYMLEKPVDEIVIEDGK-NALSSQIIIPQNQVGR-NNYYGADTTSVTPLEALFQR-SPYLYPLYGLGELPQSFAR-SYDASTHFESTcADVLEMYER-TLVGHAIcLYTDDSYR-VPSSSSEAFSTSLVSLFEK	AIcILNHPIPNIK-APAIEVISK-DSIDVAFSHFGVNETTK-IEHIFYSVADLFEPVDDGR-ITGSPFDFSK-LSAVYGGTYMLEKPVDEIVIEDGK-mDEKYDIIVLGTGLK-NALSSQIIIPQNQVGR-NNYYGADTTSVTPLEALFQR-QKAPAIEVISK-SPYLYPLYGLGELPQSFAR-SYDASTHFESTcADVLEMYER-TLVGHAIcLYTDDSYR-VIcDPSYAPNR-VPSSSSEAFSTSLVSLFEK-YDIIVLGTGLK			0	0			0	0			22	30		7	12	0.5	0.5	22	30	1	1.36364
Putative myosin-10 (Myosin heavy chain, nonmuscle IIb) (Nonmuscle myosin heavy chain IIb) (NMMHC II-b) (NMMHC-IIB) (Cellular myosin heavy chain, type B) (Nonmuscle myosin heavy chain-B) (NMMHC-B) OS=Schistosoma mansoni (Blood fluke) GN=Smp_046060.1 PE=4 SV=1	tr|G4VPS2|G4VPS2_SCHMA	231,103.7																										7	3	0.5	0.5	0.5	0.5	1	1
Histone H3 OS=Schistosoma mansoni (Blood fluke) GN=Smp_082240 PE=3 SV=1	tr|C4QJB5|C4QJB5_SCHMA	15,314.6																										6	9	0.5	0.5	0.5	0.5	1	1
Serpin, putative OS=Schistosoma mansoni (Blood fluke) GN=Smp_155550 PE=3 SV=1	tr|G4LZN1|G4LZN1_SCHMA	43,677.1																										6	7	0.5	0.5	0.5	0.5	1	1
Putative major egg antigen OS=Schistosoma mansoni (Blood fluke) GN=Smp_049300.4 PE=3 SV=1	tr|G4V8Y6|G4V8Y6_SCHMA	27,316.8																										6	7	0.5	0.5	0.5	0.5	1	1
Adducin related protein OS=Schistosoma mansoni (Blood fluke) GN=Smp_014670.2 PE=4 SV=1	tr|G4VBV5|G4VBV5_SCHMA	92,161.2																										6	3	0.5	0.5	0.5	0.5	1	1
Putative leucine-rich transmembrane proteins OS=Schistosoma mansoni (Blood fluke) GN=Smp_147470 PE=4 SV=1	tr|G4VNB5|G4VNB5_SCHMA	49,670.9																										6	0.5	0.5	0.5	0.5	0.5	1	1
Putative coatomer alpha subunit OS=Schistosoma mansoni (Blood fluke) GN=Smp_142910 PE=4 SV=1	tr|G4VNT0|G4VNT0_SCHMA	81,451.5																										6	3	0.5	0.5	0.5	0.5	1	1
Putative 60s ribosomal protein L6 OS=Schistosoma mansoni (Blood fluke) GN=Smp_038510.1 PE=4 SV=1	tr|G4VTG3|G4VTG3_SCHMA	27,756.4																										6	3	0.5	0.5	0.5	0.5	1	1
U2 snRNP splicing factor small subunit-like protein OS=Schistosoma mansoni (Blood fluke) PE=2 SV=1	tr|Q15ER8|Q15ER8_SCHMA	28,702.7																										6	9	0.5	0.5	0.5	0.5	1	1
30 kDa glycoprotein OS=Schistosoma mansoni (Blood fluke) PE=2 SV=1	tr|Q26538|Q26538_SCHMA	17,999.9																										6	0.5	0.5	0.5	0.5	0.5	1	1
Reverse sequence, was Putative pentatricopeptide repeat-containing protein OS=Schistosoma mansoni (Blood fluke) GN=Smp_175530 PE=4 SV=1	###REV###tr|G4VD07|G4VD07_SCHMA	62,826.7																										5	0.5	0.5	0.5	0.5	0.5	1	1
LSMBO IPHC SmRho1.1_28kd	tr|622857594|SmRho1.1_28kd	27,831.9																										5	42	0.5	0.5	0.5	0.5	1	1
Ankyrin 2,3/unc44, putative OS=Schistosoma mansoni (Blood fluke) GN=Smp_139110 PE=4 SV=2	tr|C4Q5U3|C4Q5U3_SCHMA	105,701.0																										5	5	0.5	0.5	0.5	0.5	1	1
60S ribosomal protein L7, putative OS=Schistosoma mansoni (Blood fluke) GN=Smp_101450 PE=4 SV=1	tr|C4QP14|C4QP14_SCHMA	29,664.6																										5	10	0.5	0.5	0.5	0.5	1	1
Family C2 unassigned peptidase (C02 family) OS=Schistosoma mansoni (Blood fluke) GN=Smp_003980 PE=4 SV=1	tr|G4V6C0|G4V6C0_SCHMA	81,785.0																										5	8	0.5	0.5	0.5	0.5	1	1
Putative histone H2B OS=Schistosoma mansoni (Blood fluke) GN=Smp_077790 PE=4 SV=1	tr|G4VL73|G4VL73_SCHMA	9,360.6																										5	9	0.5	0.5	0.5	0.5	1	1
40S ribosomal protein S4 OS=Schistosoma mansoni (Blood fluke) GN=Smp_011570.1 PE=3 SV=1	tr|G4VS96|G4VS96_SCHMA	30,377.5																										5	17	0.5	0.5	0.5	0.5	1	1
Hypoxanthine-guanine phosphoribosyltransferase OS=Schistosoma mansoni (Blood fluke) GN=HGPRT PE=2 SV=1	sp|P09383|HPRT_SCHMA	31,854.3																										4	10	0.5	0.5	0.5	0.5	1	1
Arginine/serine-rich splicing factor, putative OS=Schistosoma mansoni (Blood fluke) GN=Smp_185230 PE=4 SV=1	tr|G4LVE5|G4LVE5_SCHMA	23,245.6																										4	1	0.5	0.5	0.5	0.5	1	1
Programmed cell death protein, putative OS=Schistosoma mansoni (Blood fluke) GN=Smp_067480.3 PE=4 SV=1	tr|G4LZ74|G4LZ74_SCHMA	19,749.4																										4	5	0.5	0.5	0.5	0.5	1	1
Putative arginine/serine-rich splicing factor OS=Schistosoma mansoni (Blood fluke) GN=Smp_036270.10 PE=4 SV=1	tr|G4V6F4|G4V6F4_SCHMA,tr|G4V6F5|G4V6F5_SCHMA	41,897.4																										4	1	0.5	0.5	0.5	0.5	1	1
Putative topbp1 OS=Schistosoma mansoni (Blood fluke) GN=Smp_133990.2 PE=4 SV=1	tr|G4VDW1|G4VDW1_SCHMA	155,546.1			1				0.00716				QVELNDIVKK				0				0				1			4	2	0.5	0.5	1	0.5	1	0.5
Putative heat shock protein OS=Schistosoma mansoni (Blood fluke) GN=Smp_155740 PE=3 SV=1	tr|G4VJ99|G4VJ99_SCHMA	80,758.4			1	1			0.0199	0.0199			GVVDSEDIPLNLSR	GVVDSEDIPLNLSR			1	1			tr|G4V9B8|G4V9B8_SCHMA,tr|G4V9B9|G4V9B9_SCHMA	tr|G4V9B8|G4V9B8_SCHMA,tr|G4V9B9|G4V9B9_SCHMA			5	3		4	4	0.5	0.5	5	3	1	0.6
Putative tensin OS=Schistosoma mansoni (Blood fluke) GN=Smp_126500 PE=4 SV=1	tr|G4VN41|G4VN41_SCHMA	102,029.3																										4	0.5	0.5	0.5	0.5	0.5	1	1
Putative laminin gamma-1 chain OS=Schistosoma mansoni (Blood fluke) GN=Smp_163810 PE=4 SV=1	tr|G4VTM7|G4VTM7_SCHMA	139,651.6																										4	0.5	0.5	0.5	0.5	0.5	1	1
Essential myosin light chain OS=Schistosoma mansoni (Blood fluke) GN=Smp_062250.1 PE=2 SV=1	tr|Q26572|Q26572_SCHMA	16,583.9			5	6			0.596	0.74			AMGLNPTESDIGK-EQVEVDQETFIESFR-ISFESFVPIYHGLLK-LRDNEVDVLLSGLENSQGLVPYEAFVQR-VFDKEDNGLISAAELR	AMGLNPTESDIGK-EQVEVDQETFIESFR-ISFESFVPIYHGLLK-LRDNEVDVLLSGLENSQGLVPYEAFVQR-vDLSEKDLNDVHEMFLLFDTK-VFDKEDNGLISAAELR			0	0			0	0			5	9		4	7	0.5	0.5	5	9	1	1.8
Calmodulin 1 OS=Schistosoma mansoni (Blood fluke) PE=2 SV=1	tr|E9LZR7|E9LZR7_SCHMA,tr|G4VT44|G4VT44_SCHMA	16,808.1																										3	6	0.5	0.5	0.5	0.5	1	1
Putative uncharacterized protein Smp_210610 OS=Schistosoma mansoni (Blood fluke) GN=Smp_210610 PE=3 SV=1	tr|G4LVY7|G4LVY7_SCHMA	60,139.0																										3	3	0.5	0.5	0.5	0.5	1	1
Putative uncharacterized protein OS=Schistosoma mansoni (Blood fluke) GN=Smp_083240 PE=4 SV=1	tr|G4LX94|G4LX94_SCHMA	17,269.9			2	3			0.186	0.244			GYVEDNIcVGK-HAIIAGFGSDGKPLYIAK	GYVEDNIcVGK-HAIIAGFGSDGKPLYIAK-SAYMPWGGR			0	0			0	0			3	5		3	1	0.5	0.5	3	5	1	1.66667
Aldo-keto reductase, putative OS=Schistosoma mansoni (Blood fluke) GN=Smp_053220.1 PE=4 SV=1	tr|G4LXS0|G4LXS0_SCHMA	35,492.8																										3	4	0.5	0.5	0.5	0.5	1	1
Mitochondrial processing peptidase beta-subunit (M16 family) OS=Schistosoma mansoni (Blood fluke) GN=Smp_009650.1 PE=3 SV=1	tr|G4LYP2|G4LYP2_SCHMA	53,781.7			4	4			0.0992	0.127			IPITELLAR-MGLGESVGEFLK-MVLSAAGGIDHK-YVPLFETVHMPETK	MGLGESVGEFLK-MVLSAAGGIDHK-SQQSLELEVEDKGAHLNAYTSR-YVPLFETVHMPETK			0	0			0	0			4	6		3	7	0.5	0.5	4	6	1	1.5
Putative uncharacterized protein OS=Schistosoma mansoni (Blood fluke) GN=Smp_005860.2 PE=4 SV=1	tr|G4V723|G4V723_SCHMA	37,333.3																										3	16	0.5	0.5	0.5	0.5	1	1
Adducin related protein OS=Schistosoma mansoni (Blood fluke) GN=Smp_071140 PE=4 SV=1	tr|G4V7X9|G4V7X9_SCHMA	86,547.6																										3	0.5	0.5	0.5	0.5	0.5	1	1
Putative uncharacterized protein OS=Schistosoma mansoni (Blood fluke) GN=Smp_020070 PE=4 SV=1	tr|G4V8F8|G4V8F8_SCHMA	96,478.9																										3	11	0.5	0.5	0.5	0.5	1	1
Histone H2A OS=Schistosoma mansoni (Blood fluke) GN=Smp_086860 PE=3 SV=1	tr|G4V8L9|G4V8L9_SCHMA	14,577.3																										3	8	0.5	0.5	0.5	0.5	1	1
Ubiquitin carboxyl-terminal hydrolase OS=Schistosoma mansoni (Blood fluke) GN=Smp_089180 PE=4 SV=1	tr|G4VAA7|G4VAA7_SCHMA	156,444.5																										3	0.5	0.5	0.5	0.5	0.5	1	1
Glucose-6-phosphate 1-dehydrogenase OS=Schistosoma mansoni (Blood fluke) GN=Smp_052810 PE=3 SV=1	tr|G4VAM6|G4VAM6_SCHMA	47,349.7			13	11			0.49	0.346			DLESFNELNcELTK-DSITPTYVcAVLYVK-DVVQNHLIQILSLVAMEKPVSVNADDIR-DVVQNHLIQILSLVAMEKPVSVNADDIRDEK-EMVQNLLILR-ENIDNITISFK-FQTEETELDLTYAHR-LFTEEQIYR-LILDVFcGVQTNFVR-SIEPLTIDDIVIGQYVADPNATNPPASLSYTDDPSVPK-TFELLNEFIESK-VQFKEPHIHLFGSK-YLEDNKVKPYPYIYGSR	DLESFNELNcELTK-DVVQNHLIQILSLVAMEKPVSVNADDIR-DVVQNHLIQILSLVAMEKPVSVNADDIRDEK-EmVQNLLILR-ENIDNITISFK-FcNQVFSPLWNR-FQTEETELDLTYAHR-GGYFDQFGIIR-LFTEEQIYR-LILDVFcGVQTNFVR-VQFKEPHIHLFGSK			0	0			0	0			14	15		3	11	0.5	0.5	14	15	1	1.07143
40S ribosomal protein SA OS=Schistosoma mansoni (Blood fluke) GN=Smp_179180 PE=3 SV=1	tr|G4VAS0|G4VAS0_SCHMA	33,296.0																										3	3	0.5	0.5	0.5	0.5	1	1
Putative tensin OS=Schistosoma mansoni (Blood fluke) GN=Smp_144280 PE=4 SV=1	tr|G4VB70|G4VB70_SCHMA	127,824.9																										3	0.5	0.5	0.5	0.5	0.5	1	1
Putative microtubule-associated protein OS=Schistosoma mansoni (Blood fluke) GN=Smp_135080.2 PE=4 SV=1	tr|G4VD23|G4VD23_SCHMA	98,906.6																										3	8	0.5	0.5	0.5	0.5	1	1
Putative cytosolic purine 5-nucleotidase OS=Schistosoma mansoni (Blood fluke) GN=Smp_147840 PE=4 SV=1	tr|G4VDN2|G4VDN2_SCHMA	62,269.1			12	13			0.299	0.291			APAMLMPHESTVSHGDSPK-DLNISSNIRPDVGDLQR-FFGFDMDYTLAQYK-GKDVLYVGDHVYGDILK-GSLYMSYASIYEDVR-IDNNLETVYR-KPAFFQEGTILR-KWTSYFDYIVTDAR-SPQYEELAFNIIK-TSDFVYDPSFPLR-TYLIIPELANEIYVWK-WTSYFDYIVTDAR	APAMLMPHESTVSHGDSPK-DSFSDLDALPcGLR-DVLYVGDHVYGDILK-FFGFDMDYTLAQYK-GKDVLYVGDHVYGDILK-GSLYMSYASIYEDVR-KPAFFQEGTILR-KSLFDELQK-KWTSYFDYIVTDAR-SPQYEELAFNIIK-TSDFVYDPSFPLR-TYLIIPELANEIYVWK-WTSYFDYIVTDAR			0	0			0	0			18	29		3	6	0.5	0.5	18	29	1	1.61111
Filamin-related OS=Schistosoma mansoni (Blood fluke) GN=Smp_198050 PE=4 SV=1	tr|G4VHV6|G4VHV6_SCHMA	64,838.0																										3	0.5	0.5	0.5	0.5	0.5	1	1
Putative kunitz-type protease inhibitor OS=Schistosoma mansoni (Blood fluke) GN=Smp_052230 PE=4 SV=1	tr|G4VI02|G4VI02_SCHMA	52,442.9																										3	0.5	0.5	0.5	0.5	0.5	1	1
Putative uncharacterized protein OS=Schistosoma mansoni (Blood fluke) GN=Smp_009320.1 PE=4 SV=1	tr|G4VL24|G4VL24_SCHMA,tr|G4VL25|G4VL25_SCHMA	9,933.8			1	4			0.146	0.618			YGGAEGADAMYVK	AMLSGPGQFQENETNVVHFR-EHALTSGTIK-LVSSDDHEFYVR-YGGAEGADAMYVK			0	0			0	0			2	9		3	2	0.5	0.5	2	9	1	4.5
Histone H2A OS=Schistosoma mansoni (Blood fluke) GN=Smp_210630 PE=3 SV=1	tr|G4VMF9|G4VMF9_SCHMA	14,276.6			1	1			0.0667	0.0667			AGLQFPVGR	AGLQFPVGR			0	0			0	0			2	2		3	10	0.5	0.5	2	2	1	1
Ceramidase OS=Schistosoma mansoni (Blood fluke) GN=Smp_196110 PE=4 SV=1	tr|G4VNB4|G4VNB4_SCHMA	44,749.1																										3	0.5	0.5	0.5	0.5	0.5	1	1
Purine nucleoside phosphorylase OS=Schistosoma mansoni (Blood fluke) GN=Smp_090520 PE=4 SV=1	tr|G4VP82|G4VP82_SCHMA	44,983.8			5	4			0.218	0.156			DHIYLPGLGLNNILVGPNQEEFGTR-FHmYEGYSNDTVALPIR-FPALSNAYDR-ILMVSNAAGGLNR-IPNFPQTSVVGHSGNLIFGTLSGR	FHMYEGYSNDTVALPIR-FPALSNAYDR-ILmVSNAAGGLNR-IPNFPQTSVVGHSGNLIFGTLSGR			4	4			tr|Q9BMI9|Q9BMI9_SCHMA	tr|Q9BMI9|Q9BMI9_SCHMA			8	7		3	3	0.5	0.5	8	7	1	0.875
Low-density lipoprotein receptor (Ldl) OS=Schistosoma mansoni (Blood fluke) GN=Smp_179370 PE=4 SV=1	tr|G4VQ42|G4VQ42_SCHMA	102,356.3																										3	0.5	0.5	0.5	0.5	0.5	1	1
Putative adenine phosphoribosyltransferase OS=Schistosoma mansoni (Blood fluke) GN=Smp_054410 PE=3 SV=1	tr|G4VQJ3|G4VQJ3_SCHMA	21,652.4			2	5			0.194	0.372			DVLKPDDNVVLFDDVLATGGSLEAGVK-GFLLGPALALR	DVLKPDDNVVLFDDVLATGGSLEAGVK-GFLLGPALALR-INVVVGLESR-SAVGIIPDFPK-YELEYGSSIVEIQK			1	1			tr|G4VQJ4|G4VQJ4_SCHMA	tr|G4VQJ4|G4VQJ4_SCHMA			3	5		3	3	0.5	0.5	3	5	1	1.66667
Band 4.1-like protein OS=Schistosoma mansoni (Blood fluke) GN=Smp_194810 PE=4 SV=1	tr|G4VQJ7|G4VQJ7_SCHMA	42,571.6																										3	0.5	0.5	0.5	0.5	0.5	1	1
Putative arginine/serine-rich splicing factor OS=Schistosoma mansoni (Blood fluke) GN=Smp_071640.1 PE=4 SV=1	tr|G4VRU1|G4VRU1_SCHMA,tr|G4VRU2|G4VRU2_SCHMA	34,755.3																										3	1	0.5	0.5	0.5	0.5	1	1
Putative prohibitin OS=Schistosoma mansoni (Blood fluke) GN=Smp_075210.1 PE=4 SV=1	tr|G4VS57|G4VS57_SCHMA,tr|G4VS58|G4VS58_SCHMA	27,724.7			1	2			0.065	0.114			IGGVQNEIYTEGLHFR	IGGVQNEIYTEGLHFR-IVTAEGEAQAAK			0	0			0	0			1	2		3	2	0.5	0.5	1	2	1	2
Uncharacterized protein OS=Schistosoma mansoni (Blood fluke) GN=Smp_077330 PE=4 SV=1	tr|G4VTM9|G4VTM9_SCHMA	26,919.7																										3	0.5	0.5	0.5	0.5	0.5	1	1
Arginase OS=Schistosoma mansoni (Blood fluke) GN=Smp_059980 PE=1 SV=1	tr|Q6WVP6|Q6WVP6_SCHMA	39,918.0			10	13			0.302	0.475			EALLAVNPR-HGIAYFTMLDVDR-HTVELSGSK-IcEEVSATGK-IGTYQGPELIR-LLYTSANFLGIPTNR-LSVVELAELNPLLGSQEDVLK-MGIEAVIKEALLAVNPR-QSNKHTVELSGSK-TQSSAVHILR	AIHLSFDIDALDPLVAPSTGTAVPGGLTLR-DLDAHETHDIR-DLDAHETHDIRK-EALLAVNPR-HGIAYFTMLDVDR-IcEEVSATGK-IGTYQGPELIR-IGTYQGPELIRK-LLYTSANFLGIPTNR-LSVVELAELNPLLGSQEDVLK-MGIEAVIKEALLAVNPR-SNFFQLVAEDGIQLTDcGDIIPVELNEAEDPQR-TQSSAVHILR			0	0			0	0			22	36		3	11	0.5	0.5	22	36	1	1.63636
Adenylosuccinate synthetase OS=Schistosoma mansoni (Blood fluke) GN=Smp_055990 PE=3 SV=2	sp|C4QCD2|PURA_SCHMA	46,668.4																										2	1	0.5	0.5	0.5	0.5	1	1
Superoxide dismutase [Cu-Zn] OS=Schistosoma mansoni (Blood fluke) GN=SOD PE=1 SV=1	sp|Q01137|SODC_SCHMA	15,720.7			5	7			0.529	0.712			AVcVMTGTAGVK-FTQETDNGPVHVHAEFSGLK-HVGDLGNVVAGADGNAVYNATDK-LISLNGSHSIIGR-TMVIHENEDDLGR	AVcVMTGTAGVK-FTQETDNGPVHVHAEFSGLK-HGFHVHEFGDTTNGcTSAGAHFNPTK-HVGDLGNVVAGADGNAVYNATDK-LISLNGSHSIIGR-mKAVcVMTGTAGVK-TMVIHENEDDLGR			0	0			0	0			11	19		2	9	0.5	0.5	11	19	1	1.72727
WD repeat-containing protein SL1-17 OS=Schistosoma mansoni (Blood fluke) PE=2 SV=1	sp|Q26544|WSL17_SCHMA	33,240.4																										2	3	0.5	0.5	0.5	0.5	1	1
Translationally-controlled tumor protein homolog OS=Schistosoma mansoni (Blood fluke) GN=TCTP PE=2 SV=1	sp|Q95WA2|TCTP_SCHMA	19,049.0			5	6			0.476	0.476			DMITEDEMFTDSHcPR-FTTVSSNVDGR-LIGANPSGEGGEDENVDDTSKR-VIDLVHANGFISVPFDQK-VVADFFYEVDSR	DmITEDEMFTDSHcPR-FTTVSSNVDGR-LIGANPSGEGGEDENVDDTSK-LIGANPSGEGGEDENVDDTSKR-RVIDLVHANGFISVPFDQK-VVADFFYEVDSR			5	6			tr|G4LYK4|G4LYK4_SCHMA	tr|G4LYK4|G4LYK4_SCHMA			8	16		2	8	0.5	0.5	8	16	1	2
Putative uncharacterized protein OS=Schistosoma mansoni (Blood fluke) GN=Smp_183860 PE=4 SV=2	tr|C4QR08|C4QR08_SCHMA	157,712.9																										2	4	0.5	0.5	0.5	0.5	1	1
26s proteasome regulatory particle subunit,putative OS=Schistosoma mansoni (Blood fluke) GN=Smp_000030.1 PE=4 SV=1	tr|G4LUF6|G4LUF6_SCHMA	110,298.4																										2	10	0.5	0.5	0.5	0.5	1	1
DEAD box ATP-dependent RNA helicase, putative OS=Schistosoma mansoni (Blood fluke) GN=Smp_211330 PE=3 SV=1	tr|G4LVJ6|G4LVJ6_SCHMA	51,731.0																										2	1	0.5	0.5	0.5	0.5	1	1
Actin, putative OS=Schistosoma mansoni (Blood fluke) GN=Smp_072870 PE=3 SV=1	tr|G4LW08|G4LW08_SCHMA	42,517.9																										2	12	0.5	0.5	0.5	0.5	1	1
Putative uncharacterized protein OS=Schistosoma mansoni (Blood fluke) GN=Smp_178530 PE=4 SV=1	tr|G4LX44|G4LX44_SCHMA	157,286.1				2				0.0203				AIVNGFAADNTLAQNWK-FVEGLLSSSLK				2				tr|Q6IFU0|Q6IFU0_SCHMA,tr|C4QR08|C4QR08_SCHMA,tr|G4LXM2|G4LXM2_SCHMA-tr|G4LU87|G4LU87_SCHMA,tr|Q6IFU0|Q6IFU0_SCHMA,tr|C4QR08|C4QR08_SCHMA,tr|G4LXM2|G4LXM2_SCHMA				2		2	4	0.5	0.5	0.5	2	1	4
Translationally-controlled tumor protein homolog (TCTP) (Histamine-releasing factor), putative OS=Schistosoma mansoni (Blood fluke) GN=Smp_054240 PE=4 SV=1	tr|G4LYK4|G4LYK4_SCHMA	19,587.5			5	6			0.465	0.465			DMITEDEMFTDSHcPR-FTTVSSNVDGR-LIGANPSGEGGEDENVDDTSKR-VIDLVHANGFISVPFDQK-VVADFFYEVDSR	DmITEDEMFTDSHcPR-FTTVSSNVDGR-LIGANPSGEGGEDENVDDTSK-LIGANPSGEGGEDENVDDTSKR-RVIDLVHANGFISVPFDQK-VVADFFYEVDSR			5	6			sp|Q95WA2|TCTP_SCHMA	sp|Q95WA2|TCTP_SCHMA			8	16		2	8	0.5	0.5	8	16	1	2
Linker histone H1 OS=Schistosoma mansoni (Blood fluke) GN=Smp_162370 PE=3 SV=1	tr|G4LZC4|G4LZC4_SCHMA	18,026.4																										2	11	0.5	0.5	0.5	0.5	1	1
Superoxide dismutase [Cu-Zn] OS=Schistosoma mansoni (Blood fluke) GN=Smp_176200.2 PE=3 SV=1	tr|G4M0D0|G4M0D0_SCHMA	15,706.6																										2	9	0.5	0.5	0.5	0.5	1	1
4.1 G protein, putative OS=Schistosoma mansoni (Blood fluke) GN=Smp_095620.1 PE=4 SV=1	tr|G4M101|G4M101_SCHMA	76,795.3																										2	8	0.5	0.5	0.5	0.5	1	1
Putative heat shock protein 70 (Hsp70) OS=Schistosoma mansoni (Blood fluke) GN=Smp_094680 PE=3 SV=1	tr|G4V9M3|G4V9M3_SCHMA	22,198.3				1				0.0448				ITITNDKGR				1				sp|P08418|HSP70_SCHMA,tr|G4V8L4|G4V8L4_SCHMA				1		2	1	0.5	0.5	0.5	1	1	2
Putative phosphorylase B kinase beta, kpbb OS=Schistosoma mansoni (Blood fluke) GN=Smp_161680 PE=4 SV=1	tr|G4V9Y4|G4V9Y4_SCHMA	136,739.2																										2	0.5	0.5	0.5	0.5	0.5	1	1
Putative uncharacterized protein Smp_200180 OS=Schistosoma mansoni (Blood fluke) GN=Smp_200180 PE=4 SV=1	tr|G4VB73|G4VB73_SCHMA	10,382.8			2	3			0.133	0.489			KYNPTWHcIVGR-YNPTWHcIVGR	NADMSDDMQQDAVDcAAQALEK-NFGSYVTHETK-YNPTWHcIVGR			2	3			tr|G4VB75|G4VB75_SCHMA	tr|G4VB75|G4VB75_SCHMA			2	5		2	8	0.5	0.5	2	5	1	2.5
Mannose-1-phosphate guanyltransferase OS=Schistosoma mansoni (Blood fluke) GN=Smp_028730 PE=4 SV=1	tr|G4VBF1|G4VBF1_SCHMA	35,085.1			4				0.157				ALILVGGYGTR-INAGIYLLNPSVIDR-NSTLLQGSIIR-YGVVVYDQATGR				0				0				4			2	2	0.5	0.5	4	0.5	1	0.125
Putative f-actin capping protein beta subunit OS=Schistosoma mansoni (Blood fluke) GN=Smp_186650 PE=4 SV=1	tr|G4VBT5|G4VBT5_SCHMA	27,083.5				2				0.107				EIEINTAFDQYR-ESAGYFNLGGSLSR				0				0				2		2	1	0.5	0.5	0.5	2	1	4
Putative rab GDP-dissociation inhibitor OS=Schistosoma mansoni (Blood fluke) GN=Smp_024520 PE=4 SV=1	tr|G4VC26|G4VC26_SCHMA	50,729.4			5	1			0.155	0.0336			AKDWNVDLISK-DTISHAFNSFNINK-mDDEYDVVVLGTGLK-SPYLYPLYGLGELPQAFAR-VVGKPFELSK	mDDEYDVVVLGTGLK			0	0			0	0			5	1		2	4	0.5	0.5	5	1	1	0.2
Dihydropteridine reductase OS=Schistosoma mansoni (Blood fluke) GN=Smp_086210 PE=4 SV=1	tr|G4VCD7|G4VCD7_SCHMA	25,173.4																										2	1	0.5	0.5	0.5	0.5	1	1
Putative 60s ribosomal protein L7a OS=Schistosoma mansoni (Blood fluke) GN=Smp_210310 PE=4 SV=1	tr|G4VDZ3|G4VDZ3_SCHMA	17,486.3																										2	2	0.5	0.5	0.5	0.5	1	1
RNA-binding protein 8A OS=Schistosoma mansoni (Blood fluke) GN=Smp_002550.1 PE=3 SV=1	tr|G4VF54|G4VF54_SCHMA	20,158.9																										2	2	0.5	0.5	0.5	0.5	1	1
RNA-binding protein 8A OS=Schistosoma mansoni (Blood fluke) GN=Smp_002550.2 PE=3 SV=1	tr|G4VF55|G4VF55_SCHMA	16,462.7																										2	2	0.5	0.5	0.5	0.5	1	1
Protein kinase OS=Schistosoma mansoni (Blood fluke) GN=Smp_079760.1 PE=4 SV=1	tr|G4VFB9|G4VFB9_SCHMA	56,053.6																										2	13	0.5	0.5	0.5	0.5	1	1
Uncharacterized protein OS=Schistosoma mansoni (Blood fluke) GN=Smp_188330 PE=4 SV=1	tr|G4VG97|G4VG97_SCHMA	11,387.4																										2	0.5	0.5	0.5	0.5	0.5	1	1
Putative alpha adaptin carboxyl-terminal domain OS=Schistosoma mansoni (Blood fluke) GN=Smp_074020 PE=4 SV=1	tr|G4VGJ9|G4VGJ9_SCHMA	106,714.9			1	1			0.0148	0.0148			INPPLFSLETSFLR	INPPLFSLETSFLR			0	0			0	0			1	1		2	2	0.5	0.5	1	1	1	1
Putative 60s ribosomal protein L10a OS=Schistosoma mansoni (Blood fluke) GN=Smp_042090.3 PE=4 SV=1	tr|G4VJT1|G4VJT1_SCHMA	17,572.9																										2	7	0.5	0.5	0.5	0.5	1	1
Putative clathrin light chain OS=Schistosoma mansoni (Blood fluke) GN=Smp_051080 PE=4 SV=1	tr|G4VKR5|G4VKR5_SCHMA	23,882.5																										2	1	0.5	0.5	0.5	0.5	1	1
Putative uncharacterized protein OS=Schistosoma mansoni (Blood fluke) GN=Smp_126510 PE=4 SV=1	tr|G4VN40|G4VN40_SCHMA	37,654.7																										2	0.5	0.5	0.5	0.5	0.5	1	1
Uncharacterized protein OS=Schistosoma mansoni (Blood fluke) GN=Smp_153550 PE=4 SV=1	tr|G4VNL7|G4VNL7_SCHMA	15,658.3																										2	1	0.5	0.5	0.5	0.5	1	1
Putative titin OS=Schistosoma mansoni (Blood fluke) GN=Smp_157010 PE=4 SV=1	tr|G4VNR5|G4VNR5_SCHMA	288,271.2																										2	0.5	0.5	0.5	0.5	0.5	1	1
Myosin-binding protein-related OS=Schistosoma mansoni (Blood fluke) GN=Smp_108050 PE=4 SV=1	tr|G4VNR6|G4VNR6_SCHMA	125,773.5																										2	5	0.5	0.5	0.5	0.5	1	1
Serine/threonine kinase OS=Schistosoma mansoni (Blood fluke) GN=Smp_142990 PE=4 SV=1	tr|G4VNU5|G4VNU5_SCHMA	92,627.6				1				0.0181				YNINSPESVSDHMYR				0				0				1		2	0.5	0.5	0.5	0.5	1	1	2
Putative adenine phosphoribosyltransferase OS=Schistosoma mansoni (Blood fluke) GN=Smp_054360 PE=3 SV=1	tr|G4VQJ4|G4VQJ4_SCHMA	20,602.9			2	4			0.134	0.28			GFLLGPALALR-YTLEYGTDTVDMPK	GFLLGPALALR-KIDVVVGLESR-VLFSLVYMELNNLSGR-YTLEYGTDTVDMPK			1	1			tr|G4VQJ3|G4VQJ3_SCHMA	tr|G4VQJ3|G4VQJ3_SCHMA			3	6		2	3	0.5	0.5	3	6	1	2
Putative carbonyl reductase OS=Schistosoma mansoni (Blood fluke) GN=Smp_033540 PE=4 SV=1	tr|G4VQT7|G4VQT7_SCHMA	30,620.8			8	12			0.282	0.43			ANSAAPFGEQAR-ASFIFGEMLK-EPINQFVYER-FVSPISLLELR-FVSPISLLELRK-KVFLTFVER-NVELGQEAVKK-VVTVSSSISLTSLK	ANSAAPFGEQAR-ASFIFGEMLK-EPINQFVYER-FHQLDITDQNSR-FHQLDITDQNSRK-FVSPISLLELR-KVFLTFVER-LAFVTGSNK-NVELGQEAVKK-TADEGADTPFYLATLPIGSK-VVTVSSSISLTSLK-VVTVSSSISLTSLKK			6	9			tr|Q26546|Q26546_SCHMA	tr|Q26546|Q26546_SCHMA			8	16		2	11	0.5	0.5	8	16	1	2
Actin-related protein 2/3 complex subunit 3 OS=Schistosoma mansoni (Blood fluke) GN=Smp_032310 PE=3 SV=1	tr|G4VSI1|G4VSI1_SCHMA	21,080.9			1	3			0.133	0.243			mFVHHSEFVPAPNTIGNMALLPLR	DIIDEALYLFK-ELAAMAISR-mFVHHSEFVPAPNTIGNMALLPLR			0	0			0	0			2	4		2	3	0.5	0.5	2	4	1	2
Pol polyprotein OS=Schistosoma mansoni (Blood fluke) PE=2 SV=1	tr|Q6IFU0|Q6IFU0_SCHMA	157,475.4				2				0.0203				AIVNGFAADNTLAQNWK-FVEGLLSSSLK				2				tr|G4LX44|G4LX44_SCHMA,tr|C4QR08|C4QR08_SCHMA,tr|G4LXM2|G4LXM2_SCHMA-tr|G4LU87|G4LU87_SCHMA,tr|G4LX44|G4LX44_SCHMA,tr|C4QR08|C4QR08_SCHMA,tr|G4LXM2|G4LXM2_SCHMA				2		2	4	0.5	0.5	0.5	2	1	4
Thioredoxin glutathione reductase OS=Schistosoma mansoni (Blood fluke) GN=TGR PE=1 SV=1	tr|Q962Y6|Q962Y6_SCHMA	64,991.6			4	3			0.0753	0.0853			FIGDSQTVLK-IETVPQMFVR-IILATGERPK-KFEEEFETVIFAVGR	IILATGERPK-KFEEEFETVIFAVGR-YPEIPGAVEYGITSDDLFSLPYFPGK			4	3			tr|G4V8J4|G4V8J4_SCHMA	tr|G4V8J4|G4V8J4_SCHMA			4	3		2	7	0.5	0.5	4	3	1	0.75
Reverse sequence, was Tyrosine kinase OS=Schistosoma mansoni (Blood fluke) GN=Smp_162900 PE=3 SV=1	###REV###tr|G4VT91|G4VT91_SCHMA	168,373.2																										1	0.5	0.5	0.5	0.5	0.5	1	1
Calreticulin OS=Schistosoma mansoni (Blood fluke) PE=2 SV=2	sp|Q06814|CALR_SCHMA	45,399.5			11	9			0.305	0.28			GKTmVLQFTVK-IMFGPDIcGMATK-KPDDWDDAMDGEWERPQK-KVHVIFNYK-LLGSDIDPK-QGEFKVEAGK-SPVDPIEDLGLK-THLYTLIVNPNNK-THLYTLIVNPNNKYEVLVDNAK-TmVLQFTVK-VEEGSLEDDWDMLPPK	DNPEYKGEWTPR-IMFGPDIcGMATK-QGEFKVEAGK-SPVDPIEDLGLK-THLYTLIVNPNNK-THLYTLIVNPNNKYEVLVDNAK-TmVLQFTVK-VEEGSLEDDWDMLPPK-YKGEWKPVQIDNPEYK			8	7			tr|C4Q5I7|C4Q5I7_SCHMA	tr|C4Q5I7|C4Q5I7_SCHMA			20	19		1	6	0.5	0.5	20	19	1	0.95
26S proteasome subunit ATPase 3 OS=Schistosoma mansoni (Blood fluke) GN=RPT5a PE=2 SV=1	tr|A9NI54|A9NI54_SCHMA	45,740.8																										1	4	0.5	0.5	0.5	0.5	1	1
LIMPETin OS=Schistosoma mansoni (Blood fluke) PE=2 SV=1	tr|B1AAM6|B1AAM6_SCHMA	64,750.0																										1	6	0.5	0.5	0.5	0.5	1	1
Venom allergen-like protein 8 OS=Schistosoma mansoni (Blood fluke) PE=2 SV=1	tr|B1NYH8|B1NYH8_SCHMA,tr|G4VG30|G4VG30_SCHMA	30,102.9																										1	1	0.5	0.5	0.5	0.5	1	1
Proteasome activator PA28-gamma OS=Schistosoma mansoni (Blood fluke) GN=PA28-gamma PE=2 SV=1	tr|C1LZ83|C1LZ83_SCHMA	28,689.6			1	2			0.036	0.132			LWVQFNIPR	IEDGNNFGVGIQEEILGEASGIER-LWVQFNIPR			0	0			0	0			1	3		1	1	0.5	0.5	1	3	1	3
Tetraspanin OS=Schistosoma mansoni (Blood fluke) GN=Smp_024820.2 PE=3 SV=1	tr|C4Q3U8|C4Q3U8_SCHMA	25,177.5																										1	0.5	0.5	0.5	0.5	0.5	1	1
Filamin-related OS=Schistosoma mansoni (Blood fluke) GN=Smp_156590 PE=4 SV=2	tr|C4QEK9|C4QEK9_SCHMA	179,182.6																										1	0.5	0.5	0.5	0.5	0.5	1	1
Histone H3, putative OS=Schistosoma mansoni (Blood fluke) GN=Smp_177140 PE=4 SV=1	tr|C4QNM9|C4QNM9_SCHMA	10,350.5																										1	2	0.5	0.5	0.5	0.5	1	1
Eukaryotic translation initiation factor 2c,putative OS=Schistosoma mansoni (Blood fluke) GN=Smp_179320 PE=4 SV=2	tr|C4QPD0|C4QPD0_SCHMA	102,269.6																										1	0.5	0.5	0.5	0.5	0.5	1	1
Phosphoglucomutase, putative OS=Schistosoma mansoni (Blood fluke) GN=Smp_180530.4 PE=3 SV=2	tr|C4QPU8|C4QPU8_SCHMA	44,900.4			7	6			0.241	0.18			FFGNLMDAK-HGFFVSPcDSLAVIADNTDcIK-LTDAIFAQSEK-RSQIGLPVNVESIVMEHWK-SQIGLPVNVESIVMEHWK-TLLIGSDEREPFK-YTLSNGQTSIVTIISSVSDYADYMR	FFGNLMDAK-HGFFVSPcDSLAVIADNTDcIK-LTDAIFAQSEK-RSQIGLPVNVESIVMEHWK-SQIGLPVNVESIVMEHWK-TLLIGSDEREPFK			4	3			tr|C4QPU4|C4QPU4_SCHMA,tr|C4QPU5|C4QPU5_SCHMA,tr|C4QPU6|C4QPU6_SCHMA,tr|C4QPU7|C4QPU7_SCHMA	tr|C4QPU4|C4QPU4_SCHMA,tr|C4QPU5|C4QPU5_SCHMA,tr|C4QPU6|C4QPU6_SCHMA,tr|C4QPU7|C4QPU7_SCHMA			8	8		1	4	0.5	0.5	8	8	1	1
Putative uncharacterized protein OS=Schistosoma mansoni (Blood fluke) GN=Smp_190770 PE=4 SV=2	tr|C4QT67|C4QT67_SCHMA	16,850.9																										1	4	0.5	0.5	0.5	0.5	1	1
KRAB-A domain-containing protein OS=Schistosoma mansoni (Blood fluke) GN=Smp_195140 PE=4 SV=1	tr|G4LU87|G4LU87_SCHMA	140,964.6				1				0.00888				FVEGLISSSLK				1				tr|G4LX44|G4LX44_SCHMA,tr|Q6IFU0|Q6IFU0_SCHMA,tr|C4QR08|C4QR08_SCHMA,tr|G4LXM2|G4LXM2_SCHMA				1		1	2	0.5	0.5	0.5	1	1	2
DEAD box ATP-dependent RNA helicase, putative OS=Schistosoma mansoni (Blood fluke) GN=Smp_033710 PE=3 SV=1	tr|G4LVC7|G4LVC7_SCHMA	71,082.4																										1	5	0.5	0.5	0.5	0.5	1	1
Dolichyl-diphosphooligosaccharide--protein glycosyltransferase subunit 1 OS=Schistosoma mansoni (Blood fluke) GN=Smp_105680.2 PE=3 SV=1	tr|G4LWC9|G4LWC9_SCHMA	57,166.8			5	2			0.135	0.0604			AANLVDEHIQDFK-DLIQEGIQLAEK-LDFDYGIGQQVAVNSLK-NLLDSTEVTLVPR-SLNQQLMSVQNK	LDFDYGIGQQVAVNSLK-NLLDSTEVTLVPR			5	2			tr|G4LWC8|G4LWC8_SCHMA	tr|G4LWC8|G4LWC8_SCHMA			5	2		1	4	0.5	0.5	5	2	1	0.4
Vacuolar protein sorting-associated protein 29 OS=Schistosoma mansoni (Blood fluke) GN=Smp_050350.3 PE=3 SV=1	tr|G4LWI7|G4LWI7_SCHMA,tr|G4LWI9|G4LWI9_SCHMA	21,053.0																										1	1	0.5	0.5	0.5	0.5	1	1
Aspartyl-tRNA synthetase, putative OS=Schistosoma mansoni (Blood fluke) GN=Smp_041450 PE=3 SV=1	tr|G4LWW1|G4LWW1_SCHMA	61,246.0			1	2			0.0239	0.0424			SGDLLLDVNPQFK	LVSVALEAFR-SGDLLLDVNPQFK			0	0			0	0			1	3		1	5	0.5	0.5	1	3	1	3
Ryanodine receptor related OS=Schistosoma mansoni (Blood fluke) GN=Smp_163570 PE=4 SV=1	tr|G4LXE8|G4LXE8_SCHMA	559,042.6																										1	0.5	0.5	0.5	0.5	0.5	1	1
DNA replication licensing factor MCM8, putative OS=Schistosoma mansoni (Blood fluke) GN=Smp_169450 PE=4 SV=1	tr|G4LXU7|G4LXU7_SCHMA	158,656.0																										1	1	0.5	0.5	0.5	0.5	1	1
Protein disulfide-isomerase OS=Schistosoma mansoni (Blood fluke) GN=Smp_056760 PE=3 SV=1	tr|G4LYC3|G4LYC3_SCHMA	54,161.4			19	21			0.459	0.537			ALAPVWDELGETFK-ALAPVWDELGETFKNSDTVIAK-ANIAILGFIK-ANIAILGFIKDTDSLDLADFEK-DSDAIVNWcLR-DTDSLDLADFEK-HFIQVESVPLVSEFSQK-MDATVNEVEDLK-MDATVNEVEDLKVTSFPTLK-NFDENRVEYTGGTLENLK-NSEEVIDYTGDR-NYNDVVKDK-SKPSVEYIDSLDScK-STDHSDLVDK-STDHSDLVDKLTEVAR-VDATVEEELAFK-VKPFLMSEEIPSDQTGAVK-VLEFFGLSK-YKPDTNDYSVSAMSDFVQR	ALAPVWDELGETFK-ANIAILGFIK-ANIAILGFIKDTDSLDLADFEK-DSDAIVNWcLR-DTDSLDLADFEK-HFIQVESVPLVSEFSQK-IIELGEETTK-LHVIYVDVDVENNLR-LYAPWcGHcK-MDATVNEVEDLK-MDATVNEVEDLKVTSFPTLK-NEQPIDFGGER-NFDENRVEYTGGTLENLK-NSEEVIDYTGDR-NYNDVVKDK-SKPSVEYIDSLDScK-STDHSDLVDKLTEVAR-VDATVEEELAFK-VKPFLMSEEIPSDQTGAVK-VLEFFGLSK-YKPDTNDYSVSAMSDFVQR			0	0			0	0			37	48		1	16	0.5	0.5	37	48	1	1.2973
Programmed cell death protein, putative OS=Schistosoma mansoni (Blood fluke) GN=Smp_067490 PE=4 SV=1	tr|G4LZ72|G4LZ72_SCHMA	22,996.4																										1	1	0.5	0.5	0.5	0.5	1	1
Putative uncharacterized protein OS=Schistosoma mansoni (Blood fluke) GN=Smp_070640 PE=4 SV=1	tr|G4LZJ3|G4LZJ3_SCHMA	106,533.5																										1	5	0.5	0.5	0.5	0.5	1	1
Ubiquitin conjugating enzyme E2, putative OS=Schistosoma mansoni (Blood fluke) GN=Smp_067980.4 PE=3 SV=1	tr|G4LZZ6|G4LZZ6_SCHMA	16,787.4																										1	2	0.5	0.5	0.5	0.5	1	1
Myosin heavy chain, skeletal muscle or cardiac muscle, putative OS=Schistosoma mansoni (Blood fluke) GN=Smp_193120 PE=4 SV=1	tr|G4M0G5|G4M0G5_SCHMA	5,847.2																										1	7	0.5	0.5	0.5	0.5	1	1
Thioredoxin domain containing protein 9-related OS=Schistosoma mansoni (Blood fluke) GN=Smp_028930 PE=4 SV=1	tr|G4M0U3|G4M0U3_SCHMA	27,242.6																										1	0.5	0.5	0.5	0.5	0.5	1	1
Rab11, putative OS=Schistosoma mansoni (Blood fluke) GN=Smp_104310 PE=3 SV=1	tr|G4M0X0|G4M0X0_SCHMA	24,183.0				1				0.0516				AQIWDTAGQER				1				tr|G4LZE0|G4LZE0_SCHMA,tr|G4LZE2|G4LZE2_SCHMA				2		1	0.5	0.5	0.5	0.5	2	1	4
Growth factor receptor-bound protein, putative OS=Schistosoma mansoni (Blood fluke) GN=Smp_062950 PE=4 SV=1	tr|G4M1G7|G4M1G7_SCHMA	27,041.2			3	5			0.141	0.269			LLTLVDLVPSK-LLTLVDLVPSKR-LQEIDQETAQHLQPDGAFILR	GDVIEVISR-LLTLVDLVPSK-LLTLVDLVPSKR-LQEIDQETAQHLQPDGAFILR-mEAEASYDFVANAEDELGFKK			0	0			0	0			3	6		1	3	0.5	0.5	3	6	1	2
Putative uncharacterized protein OS=Schistosoma mansoni (Blood fluke) GN=Smp_003610.2 PE=4 SV=1	tr|G4V6M3|G4V6M3_SCHMA	17,620.5																										1	3	0.5	0.5	0.5	0.5	1	1
Putative uncharacterized protein Smp_200330 OS=Schistosoma mansoni (Blood fluke) GN=Smp_200330 PE=4 SV=1	tr|G4V6P1|G4V6P1_SCHMA	28,210.8																										1	4	0.5	0.5	0.5	0.5	1	1
Malate dehydrogenase OS=Schistosoma mansoni (Blood fluke) GN=Smp_035270.2 PE=3 SV=1	tr|G4V7Z7|G4V7Z7_SCHMA	36,199.1			13	14			0.59	0.578			EGEWVSMSVISDGSYDAPK-EIPVTAAINDDNWIK-EQGQALDKYAK-FAITAEELKEER-GDMFGPDQEVILHLFDLEQMVESLK-GLEMELQDcGFR-IFKEQGQALDK-KDLLNANVK-KLSSALSAAK-NAPSIPKENFSALTR-NVVVTHIPEVAFNQIDAALMVGAMPR-VLLTGAAGQIGYSLAGMVAR-VVVVGNPANTNALALMK	EGEWVSmSVISDGSYDAPK-EIPVTAAINDDNWIK-EIPVTAAINDDNWIKNEFLSAIQK-FAITAEELK-FAITAEELKEER-GLEMELQDcGFR-KDLLNANVK-KLSSALSAAK-NcIIWGNHSNTQFVDVSHAVVK-NVVVTHIPEVAFNQIDAALMVGAMPR-PEPIRVLLTGAAGQIGYSLAGMVAR-SVSDHMHDWWLGTK-VLLTGAAGQIGYSLAGMVAR-VVVVGNPANTNALALmK			11	12			tr|G4V7Z8|G4V7Z8_SCHMA	tr|G4V7Z8|G4V7Z8_SCHMA			23	32		1	7	0.5	0.5	23	32	1	1.3913
Putative dead box ATP-dependent RNA helicase OS=Schistosoma mansoni (Blood fluke) GN=Smp_133120.1 PE=3 SV=1	tr|G4V8E4|G4V8E4_SCHMA,tr|G4V8E5|G4V8E5_SCHMA	99,988.9																										1	0.5	0.5	0.5	0.5	0.5	1	1
Pyrroline-5-carboxylate reductase OS=Schistosoma mansoni (Blood fluke) GN=Smp_049390 PE=3 SV=1	tr|G4V8Z5|G4V8Z5_SCHMA	33,707.3																										1	4	0.5	0.5	0.5	0.5	1	1
Putative membrane traffic protein OS=Schistosoma mansoni (Blood fluke) GN=Smp_140490 PE=4 SV=1	tr|G4V9S3|G4V9S3_SCHMA	56,113.6			3	3			0.0727	0.0788			EAEAVSNAHQNVR-NILIDEIQTEVK-QFEQDFEIAQK	EAEAVSNAHQNVR-NILIDEIQTEVK-VGLYPANYVEPcLK			0	0			0	0			3	3		1	3	0.5	0.5	3	3	1	1
Ferritin OS=Schistosoma mansoni (Blood fluke) GN=Smp_063530.1 PE=3 SV=1	tr|G4VA01|G4VA01_SCHMA	22,287.2			3	6			0.249	0.394			ESANEELEHAR-MNDATTQDFLDDFLQEQVNSVSK-NILLASSGVPmDFK	ESANEELEHAR-LHLDNSAVYLMDK-LHLDNSAVYLMDKEFR-MNDATTQDFLDDFLQEQVNSVSK-NIHEVIDTAIGK-NILLASSGVPMDFK			0	0			0	0			4	8		1	2	0.5	0.5	4	8	1	2
Putative uncharacterized protein OS=Schistosoma mansoni (Blood fluke) GN=Smp_025680 PE=4 SV=1	tr|G4VAX2|G4VAX2_SCHMA	24,242.8																										1	0.5	0.5	0.5	0.5	0.5	1	1
Putative dead box ATP-dependent RNA helicase OS=Schistosoma mansoni (Blood fluke) GN=Smp_068440 PE=3 SV=1	tr|G4VBD5|G4VBD5_SCHMA	103,729.0																										1	1	0.5	0.5	0.5	0.5	1	1
Ferritin OS=Schistosoma mansoni (Blood fluke) GN=Smp_047660 PE=3 SV=1	tr|G4VBG5|G4VBG5_SCHMA	20,935.0			2	1			0.193	0.127			NNDPALTDFIESQYLHEQEDAIK-VGSGLGQYLFDK	NNDPALTDFIESQYLHEQEDAIK			0	0			0	0			2	1		1	1	0.5	0.5	2	1	1	0.5
Putative soluble NSF attachment protein (SNAP) OS=Schistosoma mansoni (Blood fluke) GN=Smp_060950 PE=4 SV=1	tr|G4VBQ1|G4VBQ1_SCHMA	32,486.2				3				0.128				AANLFEEAGK-DLVDIEQAIR-SKHDAATHYVNASLVLK				0				0				3		1	1	0.5	0.5	0.5	3	1	6
Putative serine/arginine rich splicing factor OS=Schistosoma mansoni (Blood fluke) GN=Smp_113620.2 PE=4 SV=1	tr|G4VBT0|G4VBT0_SCHMA,tr|G4VBT1|G4VBT1_SCHMA,tr|G4VBT2|G4VBT2_SCHMA	11,894.7																										1	1	0.5	0.5	0.5	0.5	1	1
Putative translation initiation factor eif-2b beta subunit OS=Schistosoma mansoni (Blood fluke) GN=Smp_014620 PE=3 SV=1	tr|G4VBU8|G4VBU8_SCHMA	40,666.7				1				0.0384				LFAVGNEAYETVSR				0				0				1		1	2	0.5	0.5	0.5	1	1	2
Aspartate aminotransferase OS=Schistosoma mansoni (Blood fluke) GN=Smp_049150 PE=3 SV=1	tr|G4VC15|G4VC15_SCHMA	45,645.1			2				0.0667				QLALLIEEK-VGNLIFITNDPVTTSHVK				0				0				2			1	3	0.5	0.5	2	0.5	1	0.25
Putative radial spokehead-l OS=Schistosoma mansoni (Blood fluke) GN=Smp_134660 PE=4 SV=1	tr|G4VCB4|G4VCB4_SCHMA	57,252.8																										1	0.5	0.5	0.5	0.5	0.5	1	1
Dihydrolipoyl dehydrogenase OS=Schistosoma mansoni (Blood fluke) GN=Smp_046740 PE=4 SV=1	tr|G4VCN8|G4VCN8_SCHMA	52,869.2			1	2			0.0282	0.0584			AVSSLTGGIAYLFK	AVSSLTGGIAYLFK-RPYTSGLGLENVGIK			0	0			0	0			1	2		1	4	0.5	0.5	1	2	1	2
6-phosphogluconate dehydrogenase, decarboxylating OS=Schistosoma mansoni (Blood fluke) GN=Smp_071840 PE=3 SV=1	tr|G4VCY4|G4VCY4_SCHMA	41,762.6			2	2			0.115	0.129			QGILYVGTGVSGGEEGAR-VVSHGALNAIPTPVFSSALSFYDGIK	VVSHGALNAIPTPVFSSALSFYDGIK-WTAIcGLDHGIPVTLIAEAVFSR			1	0			tr|G4M238|G4M238_SCHMA	0			2	2		1	3	0.5	0.5	2	2	1	1
Putative fibrillarin OS=Schistosoma mansoni (Blood fluke) GN=Smp_044280.1 PE=3 SV=1	tr|G4VDA4|G4VDA4_SCHMA	35,548.5																										1	3	0.5	0.5	0.5	0.5	1	1
Putative uncharacterized protein OS=Schistosoma mansoni (Blood fluke) GN=Smp_001390 PE=4 SV=1	tr|G4VDW3|G4VDW3_SCHMA	147,321.0																										1	0.5	0.5	0.5	0.5	0.5	1	1
Putative ribose-phosphate pyrophosphokinase 1 OS=Schistosoma mansoni (Blood fluke) GN=Smp_022090 PE=3 SV=1	tr|G4VE33|G4VE33_SCHMA	34,793.1			3	4			0.167	0.214			SAFEAVVVTNTLPQEENMR-VTSIADQLNVDFALIHK-VYAIcTHGIFSGPALER	IQcIDVSTMLAEAIR-SAFEAVVVTNTLPQEENMR-VTSIADQLNVDFALIHK-VYAIcTHGIFSGPALER			0	0			0	0			5	7		1	4	0.5	0.5	5	7	1	1.4
Putative dead box ATP-dependent RNA helicase OS=Schistosoma mansoni (Blood fluke) GN=Smp_034190.1 PE=3 SV=1	tr|G4VEF4|G4VEF4_SCHMA	46,007.2																										1	6	0.5	0.5	0.5	0.5	1	1
Uncharacterized protein OS=Schistosoma mansoni (Blood fluke) GN=Smp_105970.1 PE=4 SV=1	tr|G4VEP8|G4VEP8_SCHMA	57,256.4																										1	1	0.5	0.5	0.5	0.5	1	1
Putative septin OS=Schistosoma mansoni (Blood fluke) GN=Smp_029890 PE=1 SV=1	tr|G4VFI8|G4VFI8_SCHMA	48,077.5																										1	3	0.5	0.5	0.5	0.5	1	1
Putative histidyl-tRNA synthetase OS=Schistosoma mansoni (Blood fluke) GN=Smp_023360.2 PE=3 SV=1	tr|G4VFX6|G4VFX6_SCHMA	59,931.2			3				0.0822				DRDPIQMTILEDVFSTIIR-LIYDLQDQGGEALALR-YDLTVPFAR				1				sp|P12081ups|SYHC_HUMAN_UPS				3			1	5	0.5	0.5	3	0.5	1	0.166667
Skp1-related OS=Schistosoma mansoni (Blood fluke) GN=Smp_052910 PE=4 SV=1	tr|G4VGF4|G4VGF4_SCHMA	18,702.4				2				0.221				LASSDGEVFDIDVAIAK-VDQGTLFELMLAANYLDIR				0				0				3		1	3	0.5	0.5	0.5	3	1	6
Putative actin-depolymerizing factor OS=Schistosoma mansoni (Blood fluke) GN=Smp_086590 PE=4 SV=1	tr|G4VGX1|G4VGX1_SCHMA	16,410.1			2	4			0.2	0.436			cTDLFFIMWTPK-YVLFHINDGGEVSILK	cTDLFFIMWTPK-EATYQNFREDMIEAMELK-HFLEAHDLEDISEER-YVLFHINDGGEVSILK			0	0			0	0			3	8		1	1	0.5	0.5	3	8	1	2.66667
Protein kinase OS=Schistosoma mansoni (Blood fluke) GN=Smp_162710 PE=4 SV=1	tr|G4VGZ6|G4VGZ6_SCHMA	43,335.0																										1	0.5	0.5	0.5	0.5	0.5	1	1
Putative ribosomal protein S2 OS=Schistosoma mansoni (Blood fluke) GN=Smp_013470.2 PE=3 SV=1	tr|G4VH46|G4VH46_SCHMA	28,196.4																										1	5	0.5	0.5	0.5	0.5	1	1
Putative gtp-binding protein (I) alpha-2 subunit, gnai2 OS=Schistosoma mansoni (Blood fluke) GN=Smp_016250.1 PE=4 SV=1	tr|G4VHE9|G4VHE9_SCHMA	39,939.8																										1	2	0.5	0.5	0.5	0.5	1	1
Putative gtp-binding protein (I) alpha-2 subunit, gnai2 OS=Schistosoma mansoni (Blood fluke) GN=Smp_016250.2 PE=4 SV=1	tr|G4VHF0|G4VHF0_SCHMA	41,035.1																										1	2	0.5	0.5	0.5	0.5	1	1
Putative ribose-phosphate pyrophosphokinase 1,2 OS=Schistosoma mansoni (Blood fluke) GN=Smp_052280.1 PE=4 SV=1	tr|G4VHZ6|G4VHZ6_SCHMA	42,441.1																										1	1	0.5	0.5	0.5	0.5	1	1
Putative oxysterol-binding protein 1 OS=Schistosoma mansoni (Blood fluke) GN=Smp_058980.2 PE=4 SV=1	tr|G4VJ23|G4VJ23_SCHMA	100,023.5																										1	0.5	0.5	0.5	0.5	0.5	1	1
N-terminal acetlytransferase-related OS=Schistosoma mansoni (Blood fluke) GN=Smp_062520 PE=4 SV=1	tr|G4VJK0|G4VJK0_SCHMA	109,680.8																										1	0.5	0.5	0.5	0.5	0.5	1	1
Putative uncharacterized protein OS=Schistosoma mansoni (Blood fluke) GN=Smp_074190 PE=4 SV=1	tr|G4VLA4|G4VLA4_SCHMA	32,791.4																										1	2	0.5	0.5	0.5	0.5	1	1
Putative glutamyl-tRNA synthetase, cytoplasmic (Glutamate--tRNA ligase) (Glurs) OS=Schistosoma mansoni (Blood fluke) GN=Smp_138930.2 PE=3 SV=1	tr|G4VLU3|G4VLU3_SCHMA	151,809.4																										1	9	0.5	0.5	0.5	0.5	1	1
Putative glutamyl-tRNA synthetase, cytoplasmic (Glutamate--tRNA ligase) (Glurs) OS=Schistosoma mansoni (Blood fluke) GN=Smp_138930.1 PE=3 SV=1	tr|G4VLU4|G4VLU4_SCHMA	148,062.0																										1	9	0.5	0.5	0.5	0.5	1	1
Subfamily M16B non-peptidase homologue (M16 family) OS=Schistosoma mansoni (Blood fluke) GN=Smp_079450 PE=4 SV=1	tr|G4VM18|G4VM18_SCHMA	38,123.5			2	2			0.0928	0.0928			EHMIYTVDVAPNFASR-TAVEGDIETEVVAFHK	EHMIYTVDVAPNFASR-TAVEGDIETEVVAFHK			0	0			0	0			4	2		1	3	0.5	0.5	4	2	1	0.5
Putative uncharacterized protein OS=Schistosoma mansoni (Blood fluke) GN=Smp_149360 PE=4 SV=1	tr|G4VMI7|G4VMI7_SCHMA	19,809.0				1				0.0734				GALHNVQLEVEAR				0				0				1		1	0.5	0.5	0.5	0.5	1	1	2
Putative uncharacterized protein OS=Schistosoma mansoni (Blood fluke) GN=Smp_130260 PE=4 SV=1	tr|G4VMK3|G4VMK3_SCHMA	76,352.0																										1	0.5	0.5	0.5	0.5	0.5	1	1
Putative arp2/3 OS=Schistosoma mansoni (Blood fluke) GN=Smp_010690 PE=4 SV=1	tr|G4VMP1|G4VMP1_SCHMA	37,727.0			1	1			0.0334	0.0334			NSTIDLIQTLR	NSTIDLIQTLR			0	0			0	0			1	1		1	7	0.5	0.5	1	1	1	1
Uncharacterized protein OS=Schistosoma mansoni (Blood fluke) GN=Smp_058170.2 PE=4 SV=1	tr|G4VNN2|G4VNN2_SCHMA	89,988.3				1				0.0218				VGLSELQLAPNAFSINEK				0				0				1		1	3	0.5	0.5	0.5	1	1	2
Putative glycerol-3-phosphate dehydrogenase OS=Schistosoma mansoni (Blood fluke) GN=Smp_168310.1 PE=4 SV=1	tr|G4VP42|G4VP42_SCHMA	21,511.8			1				0.0765				VIADNVSSSNEFcGR				0				0				1			1	1	0.5	0.5	1	0.5	1	0.5
Putative carbonic anhydrase II (Carbonate dehydratase II) OS=Schistosoma mansoni (Blood fluke) GN=Smp_028670.1 PE=4 SV=1	tr|G4VP62|G4VP62_SCHMA	28,703.8			3	4			0.218	0.21			DIQPMLDLNTLLPNDLSR-GNAVLSGGPLTSEYK-LDESLTPINVDFNELQNQTLHVK	DIQPmLDLNTLLPNDLSR-GNAVLSGGPLTSEYK-QSPINLNTMSMR-SSNNNNALK			0	0			0	0			4	7		1	4	0.5	0.5	4	7	1	1.75
Delta-aminolevulinic acid dehydratase OS=Schistosoma mansoni (Blood fluke) GN=Smp_045810.1 PE=3 SV=1	tr|G4VPP7|G4VPP7_SCHMA	36,670.4																										1	3	0.5	0.5	0.5	0.5	1	1
S-(hydroxymethyl)glutathione dehydrogenase OS=Schistosoma mansoni (Blood fluke) GN=Smp_044440 PE=3 SV=1	tr|G4VR32|G4VR32_SCHMA	41,076.0																										1	3	0.5	0.5	0.5	0.5	1	1
Uncharacterized protein OS=Schistosoma mansoni (Blood fluke) GN=Smp_139930 PE=4 SV=1	tr|G4VR77|G4VR77_SCHMA	71,417.1																										1	2	0.5	0.5	0.5	0.5	1	1
Putative four and A half lim domains OS=Schistosoma mansoni (Blood fluke) GN=Smp_048560 PE=4 SV=1	tr|G4VSB7|G4VSB7_SCHMA	32,285.1																										1	7	0.5	0.5	0.5	0.5	1	1
Protein kinase OS=Schistosoma mansoni (Blood fluke) GN=Smp_011660.1 PE=4 SV=1	tr|G4VSZ2|G4VSZ2_SCHMA	59,522.5																										1	4	0.5	0.5	0.5	0.5	1	1
Putative clathrin coat associated protein ap-50 OS=Schistosoma mansoni (Blood fluke) GN=Smp_026540 PE=4 SV=1	tr|G4VT47|G4VT47_SCHMA	122,661.7			1				0.012				SIFTDEFLLQATK				0				0				1			1	0.5	0.5	0.5	1	0.5	1	0.5
Uncharacterized protein OS=Schistosoma mansoni (Blood fluke) GN=Smp_070380 PE=4 SV=1	tr|G4VT95|G4VT95_SCHMA	19,694.8																										1	0.5	0.5	0.5	0.5	0.5	1	1
Eukaryotic translation initiation factor 3 subunit 5 (M67 family) OS=Schistosoma mansoni (Blood fluke) GN=Smp_078320 PE=4 SV=1	tr|G4VTH2|G4VTH2_SCHMA	20,391.0																										1	1	0.5	0.5	0.5	0.5	1	1
Ubiquitin-specific peptidase 9X (C19 family) OS=Schistosoma mansoni (Blood fluke) GN=Smp_131570 PE=4 SV=1	tr|G4VTI3|G4VTI3_SCHMA	330,713.6																										1	0.5	0.5	0.5	0.5	0.5	1	1
Uncharacterized protein OS=Schistosoma mansoni (Blood fluke) GN=Smp_187680 PE=4 SV=1	tr|G4VTM8|G4VTM8_SCHMA	12,243.1																										1	0.5	0.5	0.5	0.5	0.5	1	1
Low density lipoprotein-receptor related protein OS=Schistosoma mansoni (Blood fluke) GN=SMLDLRRP PE=2 SV=1	tr|O16148|O16148_SCHMA	32,407.3																										1	0.5	0.5	0.5	0.5	0.5	1	1
Venom allergen-like (VAL) protein 12 OS=Schistosoma mansoni (Blood fluke) GN=Smp_123540 PE=2 SV=1	tr|Q1WIQ4|Q1WIQ4_SCHMA	23,686.4																										1	2	0.5	0.5	0.5	0.5	1	1
Small ubiquitin-related modifier OS=Schistosoma mansoni (Blood fluke) GN=Smp_045510 PE=2 SV=1	tr|Q2VU48|Q2VU48_SCHMA	9,988.1				2				0.233				LGVNQSAVR-VQGQEGSIIHFK				0				0				2		1	1	0.5	0.5	0.5	2	1	4
Eukaryotic translation initiation factor 2 alpha subunit OS=Schistosoma mansoni (Blood fluke) GN=Smp_093750.2 PE=2 SV=1	tr|Q95W35|Q95W35_SCHMA	37,027.7																										1	11	0.5	0.5	0.5	0.5	1	1
Putative heat-shock protein beta-1 (HspB1) (Heat shock 27 kDa protein) (HSP 27) OS=Schistosoma mansoni (Blood fluke) GN=Smp_049240 PE=4 SV=1	tr|G4V8X3|G4V8X3_SCHMA	15,740.6																										0.5	17	0.5	0.5	0.5	0.5	1	1
Endoplasmin OS=Schistosoma mansoni (Blood fluke) PE=2 SV=1	tr|Q9NHY5|Q9NHY5_SCHMA	90,504.1			26	22			0.445	0.388			AYSNDNDDPLAK-EGEAISLDGLSVEQLK-ELISNASDALDK-ELISNASDALDKVR-FWTSNSTENQSSLADYVSR-GGDASSTYYSTMK-GTEIVLYLTEEAEDYLQPETLK-GTIELDKSEEAK-IMTAQAYQR-KPTDVTDKEYNELFR-KVIQMISELSESQFK-LGIIDDLPNR-LSNTPcALVANEFGWSGNMER-NGQEDIYYLTAASIAEAK-RVYISDAAEDLLPK-SEASSQIDENQSSSPK-SGTSEFLTK-SVTDEVNKESISNEDSTK-TADSEASVEEESGKK-TLHIIDTGIGMTEAELTSNLGTIAK-TNKDDPTISHTANLLFDVAVLR-TVENVVWDWVR-VIQMISELSESQFK-VLSLTNNEMLNESDEmSIR-VNAN…	AYSNDNDDPLAK-EGEAISLDGLSVEQLK-ELISNASDALDK-ELISNASDALDKVR-FWTSNSTENQSSLADYVSR-GGDASSTYYSTMK-GTEIVLYLTEEAEDYLQPETLK-HPPTNIFQMHNTHSDR-KPTDVTDKEYNELFR-KVIQMISELSESQFK-LGIIDDLPNR-NGQEDIYYLTAASIAEAK-RVYISDAAEDLLPK-SGTSEFLTK-SLDIDQNELLDEEPETDESEK-SVTDEVNKESISNEDSTK-TLHIIDTGIGMTEAELTSNLGTIAK-TNKDDPTISHTANLLFDVAVLR-TVENVVWDWVR-VIQMISELSESQFK-VLSLTNNEMLNESDEMSIR-VYISDAAEDLLPK			25	22			tr|G4VFN7|G4VFN7_SCHMA-tr|G4V9B8|G4V9B8_SCHMA,tr|G4V9B9|G4V9B9_SCHMA,tr|G4VFN7|G4VFN7_SCHMA	tr|G4VFN7|G4VFN7_SCHMA-tr|G4V9B8|G4V9B8_SCHMA,tr|G4V9B9|G4V9B9_SCHMA,tr|G4VFN7|G4VFN7_SCHMA			46	47		0.5	15	0.5	0.5	46	47	1	1.02174
Innexin OS=Schistosoma mansoni (Blood fluke) GN=inx PE=3 SV=1	tr|G4V7R4|G4V7R4_SCHMA	64,495.1																										0.5	11	0.5	0.5	0.5	0.5	1	1
Nucleolar protein NOP56, putative OS=Schistosoma mansoni (Blood fluke) GN=Smp_148990 PE=4 SV=1	tr|G4LWK9|G4LWK9_SCHMA	73,541.2																										0.5	9	0.5	0.5	0.5	0.5	1	1
Putative 60s ribosomal protein L4 OS=Schistosoma mansoni (Blood fluke) GN=Smp_153790 PE=4 SV=1	tr|G4VJ35|G4VJ35_SCHMA	41,827.6																										0.5	8	0.5	0.5	0.5	0.5	1	1
Putative syntenin OS=Schistosoma mansoni (Blood fluke) GN=Smp_068530 PE=4 SV=1	tr|G4VM57|G4VM57_SCHMA	32,240.2			1	1			0.064	0.064			GIFVSFVEGFSPAALGGVR	GIFVSFVEGFSPAALGGVR			0	0			0	0			1	1		0.5	8	0.5	0.5	1	1	1	1
Putative profilin splice variant 1 OS=Schistosoma mansoni (Blood fluke) GN=PFN1 PE=2 SV=1	tr|G4VTE2|G4VTE2_SCHMA	13,823.6			1	1			0.145	0.145			SLLNDNKETSFTFMNEK	SLLNDNKETSFTFMNEK			0	0			0	0			1	3		0.5	8	0.5	0.5	1	3	1	3
Annexin OS=Schistosoma mansoni (Blood fluke) GN=Smp_074150.1 PE=1 SV=1	tr|C4QH88|C4QH88_SCHMA	41,417.8			10	6			0.389	0.255			AIPDKGVNSIINHELAEADAK-GPGTNELAIINILAR-GVNSIINHELAEADAK-HYRPTIKPTTGFSASADAER-SEIDLQDIMDAYESIYGK-TLLEHIESETSGDYR-TLLEHIESETSGDYRK-TPYQLYLTSEIYFK-VLcQLIVDTPYMLAK-YAIDRPSLIAEWLHDSMAGLGTK	GPGTNELAIINILAR-GVNSIINHELAEADAK-SEIDLQDIMDAYESIYGK-TLLEHIESETSGDYR-TPYQLYLTSEIYFK-VLcQLIVDTPYMLAK			0	0			0	0			15	14		0.5	7	0.5	0.5	15	14	1	0.933333
Structure specific recognition protein,putative OS=Schistosoma mansoni (Blood fluke) GN=Smp_148930 PE=4 SV=1	tr|G4LWM1|G4LWM1_SCHMA	72,071.4																										0.5	7	0.5	0.5	0.5	0.5	1	1
Putative 40s ribosomal protein S18 OS=Schistosoma mansoni (Blood fluke) GN=Smp_074780 PE=3 SV=1	tr|G4VH28|G4VH28_SCHMA	17,770.1			1				0.0592				LVTVMSNPR				0				0				1			0.5	7	0.5	0.5	1	0.5	1	0.5
Uncharacterized protein OS=Schistosoma mansoni (Blood fluke) GN=Smp_024220 PE=4 SV=1	tr|G4VQ74|G4VQ74_SCHMA	85,118.7				1				0.0326				GLGHVPSQIAGGIDGVLLSQLAGLR				0				0				1		0.5	7	0.5	0.5	0.5	1	1	2
26S proteasome subunit RPT6 OS=Schistosoma mansoni (Blood fluke) GN=RPT6 PE=2 SV=1	tr|A9NI59|A9NI59_SCHMA	43,135.2																										0.5	6	0.5	0.5	0.5	0.5	1	1
Phosphoglucomutase, putative OS=Schistosoma mansoni (Blood fluke) GN=Smp_180530.3 PE=3 SV=2	tr|C4QPU7|C4QPU7_SCHMA	44,214.5			6	5			0.232	0.171			HGFFVSPcDSLAVIADNTDcIK-LTDAIFAQSEK-sQmLTVDVKPTK-TLLIGSDEREPFK-VYVDTYESDPAK-YTLSNGQTSIVTIISSVSDYADYMR	HGFFVSPcDSLAVIADNTDcIK-LTDAIFAQSEK-sQMLTVDVKPTK-TLLIGSDEREPFK-VYVDTYESDPAK			5	4			tr|C4QPU4|C4QPU4_SCHMA,tr|C4QPU5|C4QPU5_SCHMA,tr|C4QPU6|C4QPU6_SCHMA,tr|C4QPU8|C4QPU8_SCHMA-tr|C4QPU4|C4QPU4_SCHMA,tr|C4QPU5|C4QPU5_SCHMA,tr|C4QPU6|C4QPU6_SCHMA	tr|C4QPU4|C4QPU4_SCHMA,tr|C4QPU5|C4QPU5_SCHMA,tr|C4QPU6|C4QPU6_SCHMA,tr|C4QPU8|C4QPU8_SCHMA-tr|C4QPU4|C4QPU4_SCHMA,tr|C4QPU5|C4QPU5_SCHMA,tr|C4QPU6|C4QPU6_SCHMA			9	8		0.5	6	0.5	0.5	9	8	1	0.888889
ATP synthase gamma subunit, putative OS=Schistosoma mansoni (Blood fluke) GN=Smp_033670.5 PE=3 SV=1	tr|G4LVB6|G4LVB6_SCHMA,tr|G4LVB9|G4LVB9_SCHMA	32,090.0																										0.5	6	0.5	0.5	0.5	0.5	1	1
Proliferation-associated protein 2G4, 38kDa (M24 family) OS=Schistosoma mansoni (Blood fluke) GN=Smp_150690.1 PE=4 SV=1	tr|G4LXR6|G4LXR6_SCHMA	43,035.1																										0.5	6	0.5	0.5	0.5	0.5	1	1
Fragile X related 2, frx2 OS=Schistosoma mansoni (Blood fluke) GN=Smp_016050 PE=4 SV=1	tr|G4V5E6|G4V5E6_SCHMA	86,548.8																										0.5	6	0.5	0.5	0.5	0.5	1	1
Serine/threonine kinase OS=Schistosoma mansoni (Blood fluke) GN=Smp_098840 PE=4 SV=1	tr|G4V683|G4V683_SCHMA	49,251.9																										0.5	6	0.5	0.5	0.5	0.5	1	1
Putative 26s protease regulatory subunit OS=Schistosoma mansoni (Blood fluke) GN=Smp_012470 PE=3 SV=1	tr|G4V969|G4V969_SCHMA	48,511.3																										0.5	6	0.5	0.5	0.5	0.5	1	1
Putative 26s protease regulatory subunit 6b OS=Schistosoma mansoni (Blood fluke) GN=Smp_072340 PE=3 SV=1	tr|G4V9B5|G4V9B5_SCHMA	46,796.9																										0.5	6	0.5	0.5	0.5	0.5	1	1
Pol-related OS=Schistosoma mansoni (Blood fluke) GN=Smp_126020 PE=4 SV=1	tr|G4VB23|G4VB23_SCHMA	62,927.1																										0.5	6	0.5	0.5	0.5	0.5	1	1
Putative dihydrolipoamide succinyltransferase component of 2-oxoglutarate dehydrogenase OS=Schistosoma mansoni (Blood fluke) GN=Smp_104330 PE=3 SV=1	tr|G4VCJ9|G4VCJ9_SCHMA	46,491.8																										0.5	6	0.5	0.5	0.5	0.5	1	1
Glycogen synthase OS=Schistosoma mansoni (Blood fluke) GN=Smp_018260 PE=4 SV=1	tr|G4VGQ5|G4VGQ5_SCHMA	80,690.0																										0.5	6	0.5	0.5	0.5	0.5	1	1
Putative 26s protease regulatory subunit OS=Schistosoma mansoni (Blood fluke) GN=Smp_119310 PE=3 SV=1	tr|G4VIG2|G4VIG2_SCHMA	48,532.6																										0.5	6	0.5	0.5	0.5	0.5	1	1
Putative merlin/moesin/ezrin/radixin OS=Schistosoma mansoni (Blood fluke) GN=Smp_066760.2 PE=4 SV=1	tr|G4VND1|G4VND1_SCHMA	63,653.4			3	4			0.0755	0.105			EQYNLTDEEWEAK-RQPDSIEVQQMK-YYPEDPSTELIDETTR	EQYNLTDEEWEAK-IAQDLEMFGVTFFK-MQAIDIQYEDIVSK-YYPEDPSTELIDETTR			0	0			0	0			3	4		0.5	6	0.5	0.5	3	4	1	1.33333
Ruvb-like 2 (Reptin) OS=Schistosoma mansoni (Blood fluke) GN=Smp_132690 PE=4 SV=1	tr|G4LUD7|G4LUD7_SCHMA	51,851.5																										0.5	5	0.5	0.5	0.5	0.5	1	1
Set, putative OS=Schistosoma mansoni (Blood fluke) GN=Smp_155060.2 PE=3 SV=1	tr|G4LY72|G4LY72_SCHMA,tr|G4LY73|G4LY73_SCHMA	29,292.4			7	7			0.457	0.457			DLTSNSSNSK-EFHLGDSGEPSSTYTK-IDWYPGKDLTSNSSNSK-IPNFWLTTFINHPQLSDLLTSNDESVLK-KVEVQEFEDIK-VEVQEFEDIK-VPRPSNDTGADGELSSTNTLIDEIEEVQNAIDNLNEQASEEILK	DLTSNSSNSK-EFHLGDSGEPSSTYTK-IDWYPGKDLTSNSSNSK-IPNFWLTTFINHPQLSDLLTSNDESVLK-KVEVQEFEDIK-VEVQEFEDIK-VPRPSNDTGADGELSSTNTLIDEIEEVQNAIDNLNEQASEEILK			0	0			0	0			14	12		0.5	5	0.5	0.5	14	12	1	0.857143
26S protease regulatory subunit 6a, putative OS=Schistosoma mansoni (Blood fluke) GN=Smp_042270.3 PE=3 SV=1	tr|G4M0S0|G4M0S0_SCHMA	45,457.1																										0.5	5	0.5	0.5	0.5	0.5	1	1
Putative immunophilin OS=Schistosoma mansoni (Blood fluke) GN=Smp_004780.2 PE=4 SV=1	tr|G4VD58|G4VD58_SCHMA,tr|G4VD59|G4VD59_SCHMA	46,589.9			10	9			0.283	0.246			DIYNPVAGAEATIVFR-ELSAVIVAVR-FDSAIELYK-GKDIYNPVAGAEATIVFR-HGEVFDSSR-HLSGISPFSEQmAYANVLK-LDDELQYIVANGPAEQK-LGEIcELIASPDYAYK-RLDDELQYIVANGPAEQK-VEDEYLKDFMDLSPSGDR	DIYNPVAGAEATIVFR-DSKFDSAIELYK-ELSAVIVAVR-FDSAIELYK-GKDIYNPVAGAEATIVFR-HGEVFDSSR-HLSGISPFSEQMAYANVLK-LGEIcELIASPDYAYK-RLDDELQYIVANGPAEQK			0	0			0	0			11	10		0.5	5	0.5	0.5	11	10	1	0.909091
Putative vacuolar ATP synthase subunit h OS=Schistosoma mansoni (Blood fluke) GN=Smp_015070.1 PE=4 SV=1	tr|G4VGA9|G4VGA9_SCHMA	28,275.6			4	3			0.279	0.2			DFSHDPELTEDISFLNEK-EQLTITNNQYDQTVAR-LSASIQDVSSLDEYMAELK-VGGIETIGDVLQEK	DFSHDPELTEDISFLNEK-EQLTITNNQYDQTVAR-VGGIETIGDVLQEK			0	0			0	0			5	3		0.5	5	0.5	0.5	5	3	1	0.6
Putative aspartyl-tRNA synthetase OS=Schistosoma mansoni (Blood fluke) GN=Smp_053510.1 PE=3 SV=1	tr|G4VJ11|G4VJ11_SCHMA	60,142.5			4	2			0.12	0.0513			DLSNESNINQNVWVR-FFMEYLTNAGFVNIHTPK-VSYFSGSAYLAQSPQLYK-VTMLFLGLDNIR	DLSNESNINQNVWVR-VTMLFLGLDNIR			0	0			0	0			4	2		0.5	5	0.5	0.5	4	2	1	0.5
Polyadenylate-binding protein OS=Schistosoma mansoni (Blood fluke) GN=Smp_024140.4 PE=3 SV=1	tr|G4VQ61|G4VQ61_SCHMA,tr|G4VQ62|G4VQ62_SCHMA,tr|G4VQ63|G4VQ63_SCHMA	80,043.1																										0.5	5	0.5	0.5	0.5	0.5	1	1
Putative guanine nucleotide-binding protein beta 1, 4 (G protein beta1, 4) OS=Schistosoma mansoni (Blood fluke) GN=Smp_094480 PE=4 SV=1	tr|G4VTR5|G4VTR5_SCHMA	41,446.0			5	4			0.165	0.16			GHSNDVNAIAVSK-LIVWDTFSGK-mDVAQQITYNSDLAQAPNR-MTENVPELGR-VGIMSAHENR	ADQAIGVYIDDFINcGSSSVAISK-EFTGHNGYIAcVR-LIVWDTFSGK-QMPNLFVSASSDR			0	0			0	0			5	4		0.5	5	0.5	0.5	5	4	1	0.8
Glutaminyl-tRNA synthetase OS=Schistosoma mansoni (Blood fluke) PE=2 SV=1	tr|Q95WA1|Q95WA1_SCHMA	60,819.8																										0.5	5	0.5	0.5	0.5	0.5	1	1
23 kDa integral membrane protein OS=Schistosoma mansoni (Blood fluke) PE=2 SV=1	sp|P19331|IM23_SCHMA,tr|G4LW70|G4LW70_SCHMA	23,684.4				1				0.0826				IDSEIDALMTGALDKPTK				0				0				1		0.5	4	0.5	0.5	0.5	1	1	2
Glutathione peroxidase OS=Schistosoma mansoni (Blood fluke) GN=GPX1 PE=1 SV=2	sp|Q00277|GPX1_SCHMA,tr|G4LX61|G4LX61_SCHMA	19,471.5			2	2			0.124	0.124			SWNSIYEFTVK-YGVQFDMFSK	SWNSIYEFTVK-YGVQFDMFSK			0	0			0	0			2	2		0.5	4	0.5	0.5	2	2	1	1
Ebna2 binding protein P100, putative OS=Schistosoma mansoni (Blood fluke) GN=Smp_166110 PE=4 SV=1	tr|C1M001|C1M001_SCHMA	42,178.5																										0.5	4	0.5	0.5	0.5	0.5	1	1
Mago nashi protein homolog OS=Schistosoma mansoni (Blood fluke) GN=Smp_103470.1 PE=4 SV=2	tr|C4QPK6|C4QPK6_SCHMA	16,955.1																										0.5	4	0.5	0.5	0.5	0.5	1	1
Phosphoglucomutase, putative OS=Schistosoma mansoni (Blood fluke) GN=Smp_180530.1 PE=4 SV=2	tr|C4QPU4|C4QPU4_SCHMA	73,366.9																										0.5	4	0.5	0.5	0.5	0.5	1	1
26S proteasome regulatory subunit S3, putative OS=Schistosoma mansoni (Blood fluke) GN=Smp_085310.1 PE=4 SV=1	tr|G4LV41|G4LV41_SCHMA	45,787.0																										0.5	4	0.5	0.5	0.5	0.5	1	1
DEAD box ATP-dependent RNA helicase, putative OS=Schistosoma mansoni (Blood fluke) GN=Smp_013790 PE=3 SV=1	tr|G4LVH2|G4LVH2_SCHMA	85,417.0																										0.5	4	0.5	0.5	0.5	0.5	1	1
Ribosomal protein L15 OS=Schistosoma mansoni (Blood fluke) GN=Smp_032260 PE=3 SV=1	tr|G4LYP0|G4LYP0_SCHMA	24,092.6																										0.5	4	0.5	0.5	0.5	0.5	1	1
Lysine--tRNA ligase OS=Schistosoma mansoni (Blood fluke) GN=Smp_104470.1 PE=3 SV=1	tr|G4M0E0|G4M0E0_SCHMA	71,521.0																										0.5	4	0.5	0.5	0.5	0.5	1	1
Erythrocyte membrane protein, putative OS=Schistosoma mansoni (Blood fluke) GN=Smp_166030 PE=4 SV=1	tr|G4M0I3|G4M0I3_SCHMA	227,531.1			15	12			0.14	0.105			DLSYEKEDIIDHR-EMNSFNISQYEQNQVTK-EQITEHFNDIINQLQDQLSPSVFEK-IQSQQPIEEGGYYEQIK-KVEASETDEESYQK-NEENYQDKGEQQQLDEEFNLDTR-NVDIEDNETYVNYLQEESLPFTANK-QSLVESSHDAK-QYPDENEMIQMEGR-SIEETSNENIQDVQcIHR-TPFDTPFDVDMTESPVVFETDINK-VDSTTYEESHFISHDIHNDVDSR-VIGEAEENEIEPK-YLSETDIDDINFSNFcSK-YLTETQETGQNDDIFESGFNVNNVLK	DLSYEKEDIIDHR-EMNSFNISQYEQNQVTK-IQSQQPIEEGGYYEQIK-NEENYQDKGEQQQLDEEFNLDTR-QSLVESSHDAK-SIEETSNENIQDVQcIHR-SVGNSVVIEQHEPQYLEQK-TPFDTPFDVDMTESPVVFETDINK-VIGEAEENEIEPK-VPQSLMVEFFIR-YDNSLSILENGLSPLTNK-YLTETQETGQNDDIFESGFNVNNVLK			0	0			0	0			17	19		0.5	4	0.5	0.5	17	19	1	1.11765
Chromatin-specific transcription elongation factor 140 kDa subunit (M24 family) OS=Schistosoma mansoni (Blood fluke) GN=Smp_212220 PE=4 SV=1	tr|G4M1N4|G4M1N4_SCHMA	82,230.7																										0.5	4	0.5	0.5	0.5	0.5	1	1
Putative uncharacterized protein OS=Schistosoma mansoni (Blood fluke) GN=Smp_083080.2 PE=4 SV=1	tr|G4V7D7|G4V7D7_SCHMA,tr|G4V7D8|G4V7D8_SCHMA	38,503.0			2	1			0.125	0.0408			DGWLTIFLSALK-SEATVDPVVGGAYSVFSGNITGIFDLLDPGK	VEVISLIDEYGVNK			0	0			0	0			2	2		0.5	4	0.5	0.5	2	2	1	1
Putative fatty acid binding protein OS=Schistosoma mansoni (Blood fluke) GN=Smp_046800.1 PE=4 SV=1	tr|G4VCN1|G4VCN1_SCHMA	15,100.2			6	7			0.727	0.803			AIVTIESDKK-EVDGDTLITTIK-MIIGDEELDQSFELGQEVEELTFDGR-SNmIIDLDDNEVR-SQQHIATIK-YLESSNVEELSSELGTPNDVFNVINK	AIVTIESDKK-EVDGDTLITTIK-HGFTETVITR-MIIGDEELDQSFELGQEVEELTFDGR-SNmIIDLDDNEVR-SQQHIATIK-YLESSNVEELSSELGTPNDVFNVINK			0	0			0	0			10	13		0.5	4	0.5	0.5	10	13	1	1.3
UDP-glucose 6-dehydrogenase OS=Schistosoma mansoni (Blood fluke) GN=Smp_084830 PE=3 SV=1	tr|G4VFD1|G4VFD1_SCHMA	54,326.4																										0.5	4	0.5	0.5	0.5	0.5	1	1
Putative heat shock protein 70 (Hsp70)-interacting protein OS=Schistosoma mansoni (Blood fluke) GN=Smp_062420.3 PE=4 SV=1	tr|G4VJJ1|G4VJJ1_SCHMA	40,423.8			4	5			0.18	0.199			AFSEVcSNPAAMDK-EKPEVLNTPELSFFK-MIGNWEAAYQDLQTSLK-MSDGDLTGAVDLFTEAIK	AISLNPDSAQPYK-LDYTDDANEAIK-LNPQSSLFHAR-MIGNWEAAYQDLQTSLK-mSDGDLTGAVDLFTEAIK			3	5			tr|G4VJJ0|G4VJJ0_SCHMA	tr|G4VJJ0|G4VJJ0_SCHMA			9	13		0.5	4	0.5	0.5	9	13	1	1.44444
Putative uncharacterized protein OS=Schistosoma mansoni (Blood fluke) GN=Smp_156910.1 PE=4 SV=1	tr|G4VKB9|G4VKB9_SCHMA,tr|G4VKC0|G4VKC0_SCHMA	121,063.2			2	4			0.0334	0.0582			SEVIPMNTDVSTENTDEVK-SLDLQGEFATFVFPLK	LNVLLSLSEcLDKDK-QFYEIIQHNYQSK-SEVIPMNTDVSTENTDEVK-SIAPPDWITMcVAR			0	0			0	0			3	4		0.5	4	0.5	0.5	3	4	1	1.33333
Putative dnaj homolog subfamily B member 4 OS=Schistosoma mansoni (Blood fluke) GN=Smp_020920.1 PE=4 SV=1	tr|G4VQD2|G4VQD2_SCHMA,tr|G4VQD3|G4VQD3_SCHMA	37,535.0																										0.5	4	0.5	0.5	0.5	0.5	1	1
Putative vacuolar ATP synthase subunit ac39 OS=Schistosoma mansoni (Blood fluke) GN=Smp_079950 PE=4 SV=1	tr|G4VT42|G4VT42_SCHMA	37,113.5			4	4			0.219	0.219			AFIITINSFGTELSNEDR-AYIEDFYAFcK-tEVLPISLVNFNADSGYLEGLAR-YYSNYSSLFEETGEGFGDK	AFIITINSFGTELSNEDR-AYIEDFYAFcK-tEVLPISLVNFNADSGYLEGLAR-YYSNYSSLFEETGEGFGDK			0	0			0	0			4	4		0.5	4	0.5	0.5	4	4	1	1
Putative 26s protease regulatory subunit S10b OS=Schistosoma mansoni (Blood fluke) GN=Smp_017070 PE=3 SV=1	tr|G4VTJ6|G4VTJ6_SCHMA	44,084.4																										0.5	4	0.5	0.5	0.5	0.5	1	1
CD36-like class B scavenger receptor OS=Schistosoma mansoni (Blood fluke) PE=2 SV=1	tr|Q304T1|Q304T1_SCHMA	60,678.7			8	5			0.206	0.143			DMAGPYFFPLAWFTEFAVADKK-FDEVGPYVYR-HDSTILLIEPNTGFVLEAFKK-IFFFVPDFcR-KLAILPGSEIFDNWK-LAILPGSEIFDNWK-NNVEFSEESPPK-SFHSDAVGWATATHDSGVHLLR	HDSTILLIEPNTGFVLEAFKK-IAVPIFAcQPHFLGADPSIR-IFFFVPDFcR-KLAILPGSEIFDNWK-NNVEFSEESPPK			0	0			0	0			10	5		0.5	4	0.5	0.5	10	5	1	0.5
Acidic leucine-rich nuclear phosphoprotein 32-related protein OS=Schistosoma mansoni (Blood fluke) GN=SMV0119 PE=2 SV=2	sp|Q86QS6|AN32_SCHMA	30,006.5																										0.5	3	0.5	0.5	0.5	0.5	1	1
Kinesin light chain, putative OS=Schistosoma mansoni (Blood fluke) GN=Smp_000040 PE=4 SV=1	tr|G4LUF7|G4LUF7_SCHMA	47,160.0																										0.5	3	0.5	0.5	0.5	0.5	1	1
Fer-1-related OS=Schistosoma mansoni (Blood fluke) GN=Smp_141010 PE=4 SV=1	tr|G4LV54|G4LV54_SCHMA	219,175.1																										0.5	3	0.5	0.5	0.5	0.5	1	1
Putative uncharacterized protein OS=Schistosoma mansoni (Blood fluke) GN=Smp_122840 PE=4 SV=1	tr|G4LVM9|G4LVM9_SCHMA	48,945.7																										0.5	3	0.5	0.5	0.5	0.5	1	1
Proteasome regulatory subunit-related OS=Schistosoma mansoni (Blood fluke) GN=Smp_058650 PE=4 SV=1	tr|G4LX66|G4LX66_SCHMA	52,221.2																										0.5	3	0.5	0.5	0.5	0.5	1	1
ADP-ribosylation factor, arf, putative OS=Schistosoma mansoni (Blood fluke) GN=Smp_086900 PE=3 SV=1	tr|G4LXT7|G4LXT7_SCHMA	20,166.1				3				0.189				GAVLVILANK-ILILGLDGAGK-QELFSMLEEEELR				0				0				3		0.5	3	0.5	0.5	0.5	3	1	6
60S ribosomal protein L8, putative OS=Schistosoma mansoni (Blood fluke) GN=Smp_051260 PE=3 SV=1	tr|G4LY29|G4LY29_SCHMA	28,208.0																										0.5	3	0.5	0.5	0.5	0.5	1	1
60S ribosomal protein L35a, putative OS=Schistosoma mansoni (Blood fluke) GN=Smp_061200 PE=4 SV=1	tr|G4LY60|G4LY60_SCHMA	14,979.0																										0.5	3	0.5	0.5	0.5	0.5	1	1
Nuclear movement protein nudc, putative OS=Schistosoma mansoni (Blood fluke) GN=Smp_103320 PE=4 SV=1	tr|G4LYV3|G4LYV3_SCHMA	37,486.5			1				0.0462				NREPILSGNLYNEVK				0				0				1			0.5	3	0.5	0.5	1	0.5	1	0.5
RNA and export factor binding protein, putative OS=Schistosoma mansoni (Blood fluke) GN=Smp_005260.2 PE=4 SV=1	tr|G4LZ20|G4LZ20_SCHMA	16,993.3																										0.5	3	0.5	0.5	0.5	0.5	1	1
85 kD calcium-independent phospholipase A2 (Ipla2), putative OS=Schistosoma mansoni (Blood fluke) GN=Smp_198970 PE=4 SV=1	tr|G4M003|G4M003_SCHMA	98,374.7																										0.5	3	0.5	0.5	0.5	0.5	1	1
Eukaryotic translation initiation factor 3 subunit E OS=Schistosoma mansoni (Blood fluke) GN=Smp_176230.1 PE=3 SV=1	tr|G4M126|G4M126_SCHMA	51,925.3																										0.5	3	0.5	0.5	0.5	0.5	1	1
Myosin regulatory light chain 2 smooth muscle,putative OS=Schistosoma mansoni (Blood fluke) GN=Smp_199400 PE=4 SV=1	tr|G4M1S7|G4M1S7_SCHMA	19,594.6				2				0.209				DGVIDKHDLEDIFISLGK-FTSNVFSMFNEAQISEFK				0				0				2		0.5	3	0.5	0.5	0.5	2	1	4
Putative uncharacterized protein OS=Schistosoma mansoni (Blood fluke) GN=Smp_005060.1 PE=4 SV=1	tr|G4V5M2|G4V5M2_SCHMA	17,028.5			2	4			0.185	0.404			ADFLDMGTASDYGR-VPSADHIIYQTER	ADFLDMGTASDYGR-FSEVWFTER-VPSADHIIYQTER-YHNEDFSYPIPITSDGEYILTLK			0	0			0	0			2	5		0.5	3	0.5	0.5	2	5	1	2.5
Putative threonyl-tRNA synthetase OS=Schistosoma mansoni (Blood fluke) GN=Smp_123990 PE=4 SV=1	tr|G4V6P2|G4V6P2_SCHMA	46,403.4																										0.5	3	0.5	0.5	0.5	0.5	1	1
Putative cop9 signalosome complex subunit OS=Schistosoma mansoni (Blood fluke) GN=Smp_020050 PE=4 SV=1	tr|G4V8G0|G4V8G0_SCHMA	51,842.0																										0.5	3	0.5	0.5	0.5	0.5	1	1
Putative uncharacterized protein OS=Schistosoma mansoni (Blood fluke) GN=Smp_012800 PE=4 SV=1	tr|G4V9G9|G4V9G9_SCHMA	10,230.9																										0.5	3	0.5	0.5	0.5	0.5	1	1
Inosine-5'-monophosphate dehydrogenase OS=Schistosoma mansoni (Blood fluke) GN=Smp_012930 PE=3 SV=1	tr|G4V9I5|G4V9I5_SCHMA	55,063.9																										0.5	3	0.5	0.5	0.5	0.5	1	1
Putative uncharacterized protein OS=Schistosoma mansoni (Blood fluke) GN=Smp_007170 PE=4 SV=1	tr|G4VB16|G4VB16_SCHMA	41,159.5				1				0.0334				LLSFLTDFQTER				0				0				1		0.5	3	0.5	0.5	0.5	1	1	2
Eukaryotic translation initiation factor 3 subunit J OS=Schistosoma mansoni (Blood fluke) GN=Smp_012980 PE=3 SV=1	tr|G4VEX2|G4VEX2_SCHMA	25,710.5				2				0.116				SPHFTAFAESLIR-TVNTVINALINEK				0				0				4		0.5	3	0.5	0.5	0.5	4	1	8
Kinesin-like protein OS=Schistosoma mansoni (Blood fluke) GN=Smp_132300 PE=3 SV=1	tr|G4VGN0|G4VGN0_SCHMA	86,086.7																										0.5	3	0.5	0.5	0.5	0.5	1	1
Putative pur-alpha OS=Schistosoma mansoni (Blood fluke) GN=Smp_075120 PE=4 SV=1	tr|G4VH00|G4VH00_SCHMA	33,756.2																										0.5	3	0.5	0.5	0.5	0.5	1	1
Succinyl-CoA synthetase-related OS=Schistosoma mansoni (Blood fluke) GN=Smp_052060 PE=3 SV=1	tr|G4VI16|G4VI16_SCHMA	36,580.4			4	5			0.182	0.233			KPVVSFIAGVTAPPGR-MAALESAGVVVTPSPAQIGK-MGHAGAIISLGK-QGTFHSQQTLAYGTK	GGSSHLGLPVFNSVNEAK-KPVVSFIAGVTAPPGR-mAALESAGVVVTPSPAQIGK-MGHAGAIISLGK-QGTFHSQQTLAYGTK			0	0			0	0			6	9		0.5	3	0.5	0.5	6	9	1	1.5
Dolichol-phosphate beta-D-mannosyltransferase OS=Schistosoma mansoni (Blood fluke) GN=Smp_042790 PE=4 SV=1	tr|G4VIT8|G4VIT8_SCHMA,tr|Q9GYZ1|Q9GYZ1_SCHMA	26,586.8																										0.5	3	0.5	0.5	0.5	0.5	1	1
Putative uncharacterized protein OS=Schistosoma mansoni (Blood fluke) GN=Smp_059150 PE=4 SV=1	tr|G4VJ43|G4VJ43_SCHMA	85,583.7																										0.5	3	0.5	0.5	0.5	0.5	1	1
Putative 40s ribosomal protein S15 OS=Schistosoma mansoni (Blood fluke) GN=Smp_130850 PE=3 SV=1	tr|G4VJN9|G4VJN9_SCHMA	16,833.7																										0.5	3	0.5	0.5	0.5	0.5	1	1
Cell polarity protein OS=Schistosoma mansoni (Blood fluke) GN=Smp_153310.2 PE=4 SV=1	tr|G4VK21|G4VK21_SCHMA	70,107.3				12				0.298				DQPVEWASWR-ELVAIDLTQPDWPVYDSPYLNcmDFTPVTAITHIGQVPPALIHR-EVEPSLPVPPAPR-LEWNAVATLLDGQIAVLSLPNLR-NGHMTLGDDALTAcTSSIISDSVPVDK-NGHMTLGDDALTAcTSSIISDSVPVDKR-RVTGFGLQNFTSGSGENAK-SIIHAHFTYDSSGPAK-SQPLSNDSAVESTPSTPAK-TEKEVEPSLPVPPAPR-VTGFGLQNFTSGSGENAK-YAVSVLQDHEHHVcYQFGSK				12				tr|G4VK20|G4VK20_SCHMA				24		0.5	3	0.5	0.5	0.5	24	1	48
4a-hydroxytetrahydrobiopterin dehydratase OS=Schistosoma mansoni (Blood fluke) GN=Smp_016670 PE=3 SV=1	tr|G4VKX2|G4VKX2_SCHMA	12,343.7			3	2			0.41	0.276			DFDVAFDFMK-DIDLANFINDAAFEYQAK-VDILLTSHDAGGLSR	DFDVAFDFMK-RDIDLANFINDAAFEYQAK			0	0			0	0			3	2		0.5	3	0.5	0.5	3	2	1	0.666667
S-adenosylmethionine synthase OS=Schistosoma mansoni (Blood fluke) GN=Smp_002080 PE=3 SV=1	tr|G4VLI2|G4VLI2_SCHMA	35,996.6																										0.5	3	0.5	0.5	0.5	0.5	1	1
Acidic leucine-rich nuclear phosphoprotein 32-related protein (ANP32/acidic nuclear phosphoprotein-like protein) OS=Schistosoma mansoni (Blood fluke) GN=Smp_010940.4 PE=4 SV=1	tr|G4VMR8|G4VMR8_SCHMA,tr|G4VMR9|G4VMR9_SCHMA	27,883.4			7	8			0.327	0.327			AFAMIPSLK-cPNIEQLNLSSNKIESMDVLIPLAK-EPGEITELNLDNSK-IESMDVLIPLAK-KAFAMIPSLK-SLDLGNcPVTSTENYR-TLELSNNLISGGLDALLK	AFAMIPSLK-cPNIEQLNLSSNK-cPNIEQLNLSSNKIESMDVLIPLAK-EPGEITELNLDNSK-IESmDVLIPLAK-KAFAMIPSLK-SLDLGNcPVTSTENYR-TLELSNNLISGGLDALLK			0	0			0	0			15	24		0.5	3	0.5	0.5	15	24	1	1.6
Putative aldehyde dehydrogenase OS=Schistosoma mansoni (Blood fluke) GN=Smp_022960 PE=3 SV=1	tr|G4VN20|G4VN20_SCHMA	57,334.6			5	1			0.164	0.0212			IAFTGSTAVGR-IFVEESIYDKFVEYSSEEAK-NSIFINNEWVESSSGK-QFGSDGYFIRPTVFADVQDEMSIAR-SPLIIFSDGDFDR	IAFTGSTAVGR			0	0			0	0			5	1		0.5	3	0.5	0.5	5	1	1	0.2
Putative four and A half lim domains OS=Schistosoma mansoni (Blood fluke) GN=Smp_143130.1 PE=4 SV=1	tr|G4VNJ2|G4VNJ2_SCHMA	28,036.1																										0.5	3	0.5	0.5	0.5	0.5	1	1
Putative alanine aminotransferase OS=Schistosoma mansoni (Blood fluke) GN=Smp_007760 PE=4 SV=1	tr|G4VPX8|G4VPX8_SCHMA	53,887.7			8	6			0.295	0.212			AIVIINPGNPTGQVLPQK-DLLAAcSGSSVGSYSHSLGLEVVR-GEAPDFFYcLQLLEEK-GIcVVPGSGFGQQEGTYHFR-LELASLMScSK-LMLIADEVYQQNVYQPDKYPWASFK-QVTALATFPHLLEDK-VLTLDSINPNMIK	AIVIINPGNPTGQVLPQK-GIcVVPGSGFGQQEGTYHFR-LELASLMScSK-LMLIADEVYQQNVYQPDKYPWASFK-QVTALATFPHLLEDK-VLTLDSINPNMIK			0	0			0	0			10	6		0.5	3	0.5	0.5	10	6	1	0.6
Putative polyadenylate binding protein OS=Schistosoma mansoni (Blood fluke) GN=Smp_007630.1 PE=4 SV=1	tr|G4VPZ4|G4VPZ4_SCHMA	25,408.9																										0.5	3	0.5	0.5	0.5	0.5	1	1
Putative malic enzyme OS=Schistosoma mansoni (Blood fluke) GN=Smp_134440.2 PE=4 SV=1	tr|G4VPZ9|G4VPZ9_SCHMA	57,350.0																										0.5	3	0.5	0.5	0.5	0.5	1	1
Putative microtubule-associated protein, rp/eb family OS=Schistosoma mansoni (Blood fluke) GN=Smp_054540 PE=4 SV=1	tr|G4VQH7|G4VQH7_SCHMA	31,332.9			3	3			0.156	0.163			FFDVNYDGHLYDALTAR-FQDNFEFLQWFK-QQFDQLTLEAEQNK	aGIPQAVNVHSTSQMTDNLSR-QQFDQLTLEAEQNK-SIEIIcQENR			0	0			0	0			3	3		0.5	3	0.5	0.5	3	3	1	1
Adenylosuccinate lyase OS=Schistosoma mansoni (Blood fluke) GN=Smp_038030 PE=3 SV=1	tr|G4VQX9|G4VQX9_SCHMA,tr|Q8WRD5|Q8WRD5_SCHMA,tr|Q8WRD6|Q8WRD6_SCHMA	54,503.0																										0.5	3	0.5	0.5	0.5	0.5	1	1
Putative mitochondrial import receptor subunit tom40 OS=Schistosoma mansoni (Blood fluke) GN=Smp_042560 PE=4 SV=1	tr|G4VRE1|G4VRE1_SCHMA	35,232.5																										0.5	3	0.5	0.5	0.5	0.5	1	1
Putative nucleolar protein NOP56 OS=Schistosoma mansoni (Blood fluke) GN=Smp_048660 PE=4 SV=1	tr|G4VSA5|G4VSA5_SCHMA	68,853.8																										0.5	3	0.5	0.5	0.5	0.5	1	1
Putative e1b-55kD-associated protein OS=Schistosoma mansoni (Blood fluke) GN=Smp_062720.5 PE=4 SV=1	tr|G4VSE1|G4VSE1_SCHMA	130,553.5																										0.5	3	0.5	0.5	0.5	0.5	1	1
Putative e1b-55kD-associated protein OS=Schistosoma mansoni (Blood fluke) GN=Smp_062720.1 PE=4 SV=1	tr|G4VSE2|G4VSE2_SCHMA,tr|G4VSE3|G4VSE3_SCHMA	147,859.9																										0.5	3	0.5	0.5	0.5	0.5	1	1
Tegumental antigen OS=Schistosoma mansoni (Blood fluke) GN=SmTAL7 PE=2 SV=1	tr|I4EC26|I4EC26_SCHMA	25,147.1				3				0.219				ETIFAIVTEGEDIYNNNDKELVK-SETITIDELQTYMVK-WQELFDPQK				0				0				3		0.5	3	0.5	0.5	0.5	3	1	6
PUR-alpha-like protein OS=Schistosoma mansoni (Blood fluke) GN=PUR-alpha PE=2 SV=1	tr|Q9NGC4|Q9NGC4_SCHMA	30,115.9																										0.5	3	0.5	0.5	0.5	0.5	1	1
Septin-5 OS=Schistosoma mansoni (Blood fluke) PE=2 SV=1	tr|S5XLH6|S5XLH6_SCHMA	51,348.6																										0.5	3	0.5	0.5	0.5	0.5	1	1
Prolyl oligopeptidase OS=Schistosoma mansoni (Blood fluke) PE=2 SV=1	tr|W8GKU3|W8GKU3_SCHMA	81,519.6			6	5			0.125	0.0913			AAVAQVPVcDLIR-AQNLITEQFLNK-DKTVVPMFLILPK-IPSNSDVQYPALLILTADHDDR-IRDVDLNQFEVK-TFLDPNEIDPEGLTSLR	AQNLITEQFLNK-DKTVVPMFLILPK-FSSISWTKDEK-IRDVDLNQFEVK-TFLDPNEIDPEGLTSLR			0	0			0	0			6	5		0.5	3	0.5	0.5	6	5	1	0.833333
ATP-dependent zinc metalloprotease YME1 homolog OS=Schistosoma mansoni (Blood fluke) PE=2 SV=1	sp|P46508|YME1_SCHMA	72,942.1																										0.5	2	0.5	0.5	0.5	0.5	1	1
60S ribosomal protein L13 OS=Schistosoma mansoni (Blood fluke) GN=RPL13 PE=2 SV=1	sp|Q95043|RL13_SCHMA,tr|G4V5V3|G4V5V3_SCHMA	21,294.4																										0.5	2	0.5	0.5	0.5	0.5	1	1
Ebna2 binding protein P100, putative OS=Schistosoma mansoni (Blood fluke) GN=Smp_081570 PE=4 SV=1	tr|C1M000|C1M000_SCHMA	58,269.5																										0.5	2	0.5	0.5	0.5	0.5	1	1
Nuclear protein localization, putative OS=Schistosoma mansoni (Blood fluke) GN=Smp_039180.1 PE=4 SV=1	tr|C4Q7T4|C4Q7T4_SCHMA	77,433.4																										0.5	2	0.5	0.5	0.5	0.5	1	1
Lin-7-like proteins OS=Schistosoma mansoni (Blood fluke) GN=Smp_055600 PE=4 SV=1	tr|C4QC83|C4QC83_SCHMA	21,551.0				1				0.0518				VLELLEILQR				0				0				1		0.5	2	0.5	0.5	0.5	1	1	2
Ubiquitin conjugating enzyme, putative OS=Schistosoma mansoni (Blood fluke) GN=Smp_166600 PE=4 SV=2	tr|C4QJB4|C4QJB4_SCHMA	51,258.2				1				0.0468				GSQEGSISWGLENMADATLTK				1				tr|Q2MK72|Q2MK72_SCHMA				1		0.5	2	0.5	0.5	0.5	1	1	2
FAA4 Long-chain-fatty-acid--CoA ligase 4 OS=Schistosoma mansoni (Blood fluke) GN=Smp_103160.1 PE=4 SV=1	tr|C4QPH4|C4QPH4_SCHMA,tr|C4QPH5|C4QPH5_SCHMA	91,588.2			2				0.0342				IGYSNPQTLTDTSSR-VNAGGEFLQALFK				0				0				2			0.5	2	0.5	0.5	2	0.5	1	0.25
Eukaryotictranslation initiation factor,putative OS=Schistosoma mansoni (Blood fluke) GN=Smp_103460.1 PE=4 SV=1	tr|C4QPK3|C4QPK3_SCHMA,tr|C4QPK4|C4QPK4_SCHMA	33,489.3																										0.5	2	0.5	0.5	0.5	0.5	1	1
Ribosomal protein S9, putative OS=Schistosoma mansoni (Blood fluke) GN=Smp_119920 PE=3 SV=1	tr|C4QU02|C4QU02_SCHMA	16,858.9																										0.5	2	0.5	0.5	0.5	0.5	1	1
GDP-D-mannose-4,6-dehydratase OS=Schistosoma mansoni (Blood fluke) GN=GMD PE=2 SV=1	tr|E2EAJ1|E2EAJ1_SCHMA	41,133.7			3	2			0.14	0.105			DTPEDFVIASGEK-GTGIDEVGVDSETGNVLVR-VSFDLSEYTGEVVALGTLR	GTGIDEVGVDSETGNVLVR-VSFDLSEYTGEVVALGTLR			0	0			0	0			3	3		0.5	2	0.5	0.5	3	3	1	1
Cytoplasmic dynein light chain, putative OS=Schistosoma mansoni (Blood fluke) GN=Smp_019310 PE=4 SV=1	tr|G4LUC6|G4LUC6_SCHMA	12,149.4																										0.5	2	0.5	0.5	0.5	0.5	1	1
NADH-ubiquinone oxidoreductase fe-s protein 2 (Ndufs2), putative OS=Schistosoma mansoni (Blood fluke) GN=Smp_127340 PE=3 SV=1	tr|G4LUI6|G4LUI6_SCHMA	76,519.8																										0.5	2	0.5	0.5	0.5	0.5	1	1
Isocitrate dehydrogenase [NADP] OS=Schistosoma mansoni (Blood fluke) GN=Smp_163050 PE=3 SV=1	tr|G4LUW3|G4LUW3_SCHMA	50,741.0																										0.5	2	0.5	0.5	0.5	0.5	1	1
Phenylalanyl-tRNA synthetase beta chain,putative OS=Schistosoma mansoni (Blood fluke) GN=Smp_094060 PE=4 SV=1	tr|G4LV70|G4LV70_SCHMA	69,522.1																										0.5	2	0.5	0.5	0.5	0.5	1	1
Putative uncharacterized protein OS=Schistosoma mansoni (Blood fluke) GN=Smp_210180 PE=4 SV=1	tr|G4LVJ8|G4LVJ8_SCHMA	17,256.6																										0.5	2	0.5	0.5	0.5	0.5	1	1
Uridine kinase OS=Schistosoma mansoni (Blood fluke) GN=Smp_062260.1 PE=4 SV=1	tr|G4LVP0|G4LVP0_SCHMA	27,768.5																										0.5	2	0.5	0.5	0.5	0.5	1	1
ATP-binding cassette, sub-family E (Oabp),member, putative OS=Schistosoma mansoni (Blood fluke) GN=Smp_124460 PE=4 SV=1	tr|G4LXI8|G4LXI8_SCHMA	61,938.3																										0.5	2	0.5	0.5	0.5	0.5	1	1
Actin-like protein 6, acl6 OS=Schistosoma mansoni (Blood fluke) GN=Smp_063040 PE=3 SV=1	tr|G4LXV8|G4LXV8_SCHMA	45,543.0			1	2			0.0342	0.0758			SPLAGDFIVQQAQR	sDEVGALVFDFGSYSLR-SPLAGDFIVQQAQR			0	0			0	0			2	3		0.5	2	0.5	0.5	2	3	1	1.5
Ribosomal protein l7ae, putative OS=Schistosoma mansoni (Blood fluke) GN=Smp_104660 PE=4 SV=1	tr|G4LXZ2|G4LXZ2_SCHMA	13,670.5																										0.5	2	0.5	0.5	0.5	0.5	1	1
NIF3-like protein 1 OS=Schistosoma mansoni (Blood fluke) GN=Smp_051390 PE=3 SV=1	tr|G4LY02|G4LY02_SCHMA	39,110.8			4	2			0.179	0.098			IFITNDLTEQVLDEAISQK-IGVFSPHTGLDAK-IVQLLDAYcLPHLAEK-LGGINDWLLEPLAVNR	IFITNDLTEQVLDEAISQK-LGGINDWLLEPLAVNR			0	0			0	0			5	3		0.5	2	0.5	0.5	5	3	1	0.6
Proteasome subunit beta type OS=Schistosoma mansoni (Blood fluke) GN=Smp_056500 PE=3 SV=1	tr|G4LYE6|G4LYE6_SCHMA	27,780.4			5	8			0.3	0.502			AFDTYQMAIVNK-AGGDPNNITEEDAISTMTSAMK-EGIQINGPLR-LKcDWSIAEYVK-NGVVLAADMLVSYGSLAK	AFDTYQMAIVNK-AGGDPNNITEEDAISTmTSAMK-EGIQINGPLR-HHIEELTHQDSLLSDGFR-LKcDWSIAEYVK-LSPHALHSWITR-NGVVLAADMLVSYGSLAK-VNQSTVMccSGDVADFQFLK			0	0			0	0			7	30		0.5	2	0.5	0.5	7	30	1	4.28571
Alanine aminotransferase, putative OS=Schistosoma mansoni (Blood fluke) GN=Smp_130540 PE=4 SV=1	tr|G4LYP9|G4LYP9_SCHMA	53,994.2																										0.5	2	0.5	0.5	0.5	0.5	1	1
Putative uncharacterized protein OS=Schistosoma mansoni (Blood fluke) GN=Smp_019750.1 PE=4 SV=1	tr|G4LYX8|G4LYX8_SCHMA	14,151.5																										0.5	2	0.5	0.5	0.5	0.5	1	1
Putative uncharacterized protein OS=Schistosoma mansoni (Blood fluke) GN=Smp_066410 PE=3 SV=1	tr|G4LZ03|G4LZ03_SCHMA	52,622.4																										0.5	2	0.5	0.5	0.5	0.5	1	1
Oligosaccharyl transferase, putative OS=Schistosoma mansoni (Blood fluke) GN=Smp_158600 PE=4 SV=1	tr|G4LZ93|G4LZ93_SCHMA	87,944.7																										0.5	2	0.5	0.5	0.5	0.5	1	1
Nitrilase-related OS=Schistosoma mansoni (Blood fluke) GN=Smp_120080.1 PE=4 SV=1	tr|G4LZ98|G4LZ98_SCHMA,tr|G4LZ99|G4LZ99_SCHMA	31,048.3																										0.5	2	0.5	0.5	0.5	0.5	1	1
Transaldolase OS=Schistosoma mansoni (Blood fluke) GN=Smp_070600 PE=4 SV=1	tr|G4LZK0|G4LZK0_SCHMA	37,764.5			7	8			0.269	0.32			AQTScDHSYQSDEYLTEEEFR-DALLLEDLIK-IFVLFGcEILK-LISmYEELGFSK-MSEEPSVcLSIDK-QTLNEQIELALER-sSTLDHLKK	AQTScDHSYQSDEYLTEEEFR-DALLLEDLIK-IFVLFGcEILK-LISMYEELGFSK-LPQYSQLLDSAIQYANK-MSEEPSVcLSIDK-QTLNEQIELALER-TQIMGASFR			0	0			0	0			10	10		0.5	2	0.5	0.5	10	10	1	1
Leukotriene A4 hydrolase (M01 family) OS=Schistosoma mansoni (Blood fluke) GN=Smp_007550 PE=4 SV=1	tr|G4M023|G4M023_SCHMA	70,897.4			13	12			0.313	0.279			FDADELLSEcDSMQK-GSLLLYYLETLYGK-HLHLSLGYK-HVVDSEPLNVNNLcK-IDYETSPDSSALQWLGPQLTADR-IDYETSPDSSALQWLGPQLTADRR-LGPSDPMTK-LLTSSDLcSNVTEMKSLTR-QFSGQSLNSNTWLEFLTSQLGSDVLNPK-QPFMFSQcQAIHAR-QSVPIPSYLIAIAcGDLASR-SLLPcQDTPTSK-VcPDNLNPNILLDTR	FDADELLSEcDSMQK-GSLLLYYLETLYGK-HLHLSLGYK-HVVDSEPLNVNNLcK-IAEPLLTDDKHLTYHFK-IDELLQLSK-LGPSDPMTK-LLTSSDLcSNVTEMKSLTR-NFYEQRPFMHQTTAMLVER-QSVPIPSYLIAIAcGDLASR-SLLPcQDTPTSK-VcPDNLNPNILLDTR			0	0			0	0			15	16		0.5	2	0.5	0.5	15	16	1	1.06667
Subfamily S1B unassigned peptidase (S01 family) OS=Schistosoma mansoni (Blood fluke) GN=Smp_211280 PE=4 SV=1	tr|G4M047|G4M047_SCHMA	38,161.9			2	3			0.0939	0.142			VNFGEAFSAMVHIK-YGLPVDFQAILLEPNKK	QTLSSLYAIISEQLTK-VNFGEAFSAMVHIK-YGLPVDFQAILLEPNKK			0	0			0	0			2	4		0.5	2	0.5	0.5	2	4	1	2
Protein kiaa0174, putative OS=Schistosoma mansoni (Blood fluke) GN=Smp_057650 PE=4 SV=1	tr|G4M074|G4M074_SCHMA	37,632.6																										0.5	2	0.5	0.5	0.5	0.5	1	1
60S ribosomal protein L10, putative OS=Schistosoma mansoni (Blood fluke) GN=Smp_013200.2 PE=4 SV=1	tr|G4M0K4|G4M0K4_SCHMA	25,112.5																										0.5	2	0.5	0.5	0.5	0.5	1	1
SH3 domain-binding glutamic acid-rich-like protein OS=Schistosoma mansoni (Blood fluke) GN=Smp_033330 PE=3 SV=1	tr|G4M0V9|G4M0V9_SCHMA	11,927.0				2				0.245				DISSSETDKQFMFK-QQYIINILSAAK				0				0				2		0.5	2	0.5	0.5	0.5	2	1	4
Putative uncharacterized protein OS=Schistosoma mansoni (Blood fluke) GN=Smp_177520 PE=4 SV=1	tr|G4M1H2|G4M1H2_SCHMA,tr|G4VFQ1|G4VFQ1_SCHMA,tr|Q6IFT9|Q6IFT9_SCHMA	32,588.7																										0.5	2	0.5	0.5	0.5	0.5	1	1
6-phosphogluconate dehydrogenase,putative OS=Schistosoma mansoni (Blood fluke) GN=Smp_199860 PE=4 SV=1	tr|G4M238|G4M238_SCHMA	17,565.7			1				0.111				QGILYVGTGVSGGEEGAR				1				tr|G4VCY4|G4VCY4_SCHMA				1			0.5	2	0.5	0.5	1	0.5	1	0.5
Putative 60S ribosomal protein L23 OS=Schistosoma mansoni (Blood fluke) GN=Smp_007900.1 PE=3 SV=1	tr|G4V5P5|G4V5P5_SCHMA	14,962.9																										0.5	2	0.5	0.5	0.5	0.5	1	1
Mannose-6-phosphate isomerase OS=Schistosoma mansoni (Blood fluke) GN=Smp_089590 PE=3 SV=1	tr|G4V5T8|G4V5T8_SCHMA	53,367.3			4	3			0.0881	0.086			LMNADSSVVSNLVEALK-LMNADSSVVSNLVEALKR-NDSDLLAFR-NYILDTETLGEVFIR	LMNADSSVVSNLVEALK-NDSDLLAFR-NYILDTETLGEVFIR			0	0			0	0			4	3		0.5	2	0.5	0.5	4	3	1	0.75
EF hand containing protein OS=Schistosoma mansoni (Blood fluke) GN=Smp_005230.2 PE=4 SV=1	tr|G4V611|G4V611_SCHMA	36,796.9			2	2			0.114	0.114			LEYLAFLHPEHEPK-YDLFVGSQATNFGEILTNHDEL	LEYLAFLHPEHEPK-YDLFVGSQATNFGEILTNHDEL			0	0			0	0			3	3		0.5	2	0.5	0.5	3	3	1	1
ATPase ASNA1 homolog OS=Schistosoma mansoni (Blood fluke) GN=Smp_210810 PE=3 SV=1	tr|G4V6J4|G4V6J4_SCHMA	42,870.0			3	1			0.16	0.0497			NMDYSVVIFDTAPTGHTLR-TIGHLMTSFPGVDEYMSYTEVFR-VLILSTDPAHNLSDAFDQK	VLILSTDPAHNLSDAFDQK			0	0			0	0			3	1		0.5	2	0.5	0.5	3	1	1	0.333333
Nadrin-like protein OS=Schistosoma mansoni (Blood fluke) GN=Smp_003110.1 PE=4 SV=1	tr|G4V6Y3|G4V6Y3_SCHMA,tr|G4V6Y4|G4V6Y4_SCHMA	29,865.0																										0.5	2	0.5	0.5	0.5	0.5	1	1
Putative gtp-binding protein (Q) alpha-11 subunit, gna11 OS=Schistosoma mansoni (Blood fluke) GN=Smp_005790 PE=4 SV=1	tr|G4V734|G4V734_SCHMA	41,632.4			5	3			0.263	0.147			AYGEAIKEIDYETVTTMEPQHVVAIK-ISQADYLPTLQDILR-IVYQNIYMAMFTMVR-VLYSHLVDYFPEYDGPQR-VPTTGIVEYLFDLDSIIFR	ISQADYLPTLQDILR-VLYSHLVDYFPEYDGPQR-VPTTGIVEYLFDLDSIIFR			0	0			0	0			5	4		0.5	2	0.5	0.5	5	4	1	0.8
Putative ATPase OS=Schistosoma mansoni (Blood fluke) GN=Smp_167200 PE=4 SV=1	tr|G4V7D6|G4V7D6_SCHMA	66,117.1																										0.5	2	0.5	0.5	0.5	0.5	1	1
Putative pap-inositol-1,4-phosphatase OS=Schistosoma mansoni (Blood fluke) GN=Smp_008320 PE=4 SV=1	tr|G4V7H0|G4V7H0_SCHMA	35,400.2			5	6			0.243	0.298			ANPTANTTDPNYTTR-DLAIIDKGVDDLQSR-GILATPVADWLPSYVScLPK-LTSPHIIVVTR-SLTHDFVDGAFYPTEVLR	AHVYVFPSQGTK-ASGGILTDLTGQPYK-GILATPVADWLPSYVScLPK-IVWGLVGLGVFGVNPLLPSSK-LTSPHIIVVTR-SLTHDFVDGAFYPTEVLR			0	0			0	0			5	6		0.5	2	0.5	0.5	5	6	1	1.2
Putative adenosine deaminase OS=Schistosoma mansoni (Blood fluke) GN=Smp_035700 PE=4 SV=1	tr|G4V7Q9|G4V7Q9_SCHMA	39,271.5																										0.5	2	0.5	0.5	0.5	0.5	1	1
Innexin OS=Schistosoma mansoni (Blood fluke) GN=inx PE=3 SV=1	tr|G4V7R0|G4V7R0_SCHMA	49,122.8			1				0.0397				VAQEFIDLFNSISLAQR				0				0				1			0.5	2	0.5	0.5	1	0.5	1	0.5
Putative uncharacterized protein OS=Schistosoma mansoni (Blood fluke) GN=Smp_035430.2 PE=4 SV=1	tr|G4V7Y4|G4V7Y4_SCHMA	56,539.0																										0.5	2	0.5	0.5	0.5	0.5	1	1
Putative uncharacterized protein OS=Schistosoma mansoni (Blood fluke) GN=Smp_140900.2 PE=4 SV=1	tr|G4V945|G4V945_SCHMA,tr|G4V946|G4V946_SCHMA	24,597.7																										0.5	2	0.5	0.5	0.5	0.5	1	1
Putative rab15, 13, 10, 1, 35, 5, and OS=Schistosoma mansoni (Blood fluke) GN=Smp_210420 PE=4 SV=1	tr|G4V9C2|G4V9C2_SCHMA	18,162.1				1				0.0621				HLAFPSGLLK				0				0				1		0.5	2	0.5	0.5	0.5	1	1	2
Putative uncharacterized protein OS=Schistosoma mansoni (Blood fluke) GN=Smp_182880 PE=4 SV=1	tr|G4V9L9|G4V9L9_SCHMA	32,446.4																										0.5	2	0.5	0.5	0.5	0.5	1	1
Putative glutaredoxin, grx OS=Schistosoma mansoni (Blood fluke) GN=Smp_006550.1 PE=4 SV=1	tr|G4V9X6|G4V9X6_SCHMA	23,978.6			3	8			0.222	0.616			FETFDILQDEVVR-QLEIISVPTVLFFQLGEEINR-SYSNWPTYPQLYVK	ELADSGELAQMLIVP-FETFDILQDEVVR-KLVVFFSSPNVPQcDQVHNVLK-LHSLINKAPVMLFMK-QLEIISVPTVLFFQLGEEINR-sLLVVNAGIELRR-SVmNLQSAPANGSPNDLSSR-SYSNWPTYPQLYVK			0	0			0	0			3	15		0.5	2	0.5	0.5	3	15	1	5
Putative pyruvate dehydrogenase OS=Schistosoma mansoni (Blood fluke) GN=Smp_068170.1 PE=4 SV=1	tr|G4V9Y0|G4V9Y0_SCHMA	44,007.2																										0.5	2	0.5	0.5	0.5	0.5	1	1
GrpE protein homolog OS=Schistosoma mansoni (Blood fluke) GN=Smp_062790 PE=3 SV=1	tr|G4VA96|G4VA96_SCHMA	25,042.8			1	1			0.0631	0.0631			DLLEVADILTSATK	DLLEVADILTSATK			0	0			0	0			1	1		0.5	2	0.5	0.5	1	1	1	1
Putative uncharacterized protein OS=Schistosoma mansoni (Blood fluke) GN=Smp_210440 PE=3 SV=1	tr|G4VAZ9|G4VAZ9_SCHMA	56,688.5			4	1			0.123	0.0195			ENSVDTLLAYSQLK-QWIDLPLLER-SAISEGATLLYGGEKPK-SNDSEFGLAGGVFTQNLATAHR	QWIDLPLLER			0	0			0	0			4	1		0.5	2	0.5	0.5	4	1	1	0.25
Putative alpha-actinin OS=Schistosoma mansoni (Blood fluke) GN=Smp_007270.1 PE=4 SV=1	tr|G4VB06|G4VB06_SCHMA	20,228.7																										0.5	2	0.5	0.5	0.5	0.5	1	1
Small nuclear ribonucleoprotein F OS=Schistosoma mansoni (Blood fluke) GN=Smp_060910 PE=3 SV=1	tr|G4VBP6|G4VBP6_SCHMA	9,685.3																										0.5	2	0.5	0.5	0.5	0.5	1	1
Putative tryptophanyl-tRNA synthetase OS=Schistosoma mansoni (Blood fluke) GN=Smp_082860 PE=3 SV=1	tr|G4VC69|G4VC69_SCHMA	47,070.2				1				0.0365				ELITLLTEFVTEHQR				0				0				1		0.5	2	0.5	0.5	0.5	1	1	2
Putative talin OS=Schistosoma mansoni (Blood fluke) GN=Smp_167010 PE=4 SV=1	tr|G4VC82|G4VC82_SCHMA	348,538.1																										0.5	2	0.5	0.5	0.5	0.5	1	1
Putative aldehyde dehydrogenase OS=Schistosoma mansoni (Blood fluke) GN=Smp_065060 PE=3 SV=1	tr|G4VCQ7|G4VCQ7_SCHMA	56,330.3			1				0.0433				IGSPLDSDTFTSAVIDHTAFNK				0				0				1			0.5	2	0.5	0.5	1	0.5	1	0.5
Putative 60s ribosomal protein L21 OS=Schistosoma mansoni (Blood fluke) GN=Smp_022560.2 PE=4 SV=1	tr|G4VEA9|G4VEA9_SCHMA	18,579.5																										0.5	2	0.5	0.5	0.5	0.5	1	1
Farnesyl pyrophosphate synthase OS=Schistosoma mansoni (Blood fluke) GN=Smp_070710 PE=3 SV=1	tr|G4VEL6|G4VEL6_SCHMA	44,866.5			1				0.0415				GLIGVNDGLHLILSSK				0				0				1			0.5	2	0.5	0.5	1	0.5	1	0.5
Serine/threonine-protein phosphatase OS=Schistosoma mansoni (Blood fluke) GN=Smp_028990.2 PE=3 SV=1	tr|G4VGS2|G4VGS2_SCHMA	26,519.5				3				0.159				aESDKLNIDSLISR-IKYPENFFLLR-QPILLELEAPLK				3				tr|G4VGS4|G4VGS4_SCHMA				3		0.5	2	0.5	0.5	0.5	3	1	6
Putative camp-dependent protein kinase type II regulatory subunit OS=Schistosoma mansoni (Blood fluke) GN=Smp_131050 PE=4 SV=1	tr|G4VHF4|G4VHF4_SCHMA	33,821.8			1	2			0.0465	0.0864			QTYVELLEDIPLLK	GAYFGELALITK-QTYVELLEDIPLLK			0	0			0	0			1	2		0.5	2	0.5	0.5	1	2	1	2
Putative uracil-DNA glycosylase OS=Schistosoma mansoni (Blood fluke) GN=Smp_158920 PE=3 SV=1	tr|G4VHW2|G4VHW2_SCHMA	89,620.2																										0.5	2	0.5	0.5	0.5	0.5	1	1
Putative uncharacterized protein OS=Schistosoma mansoni (Blood fluke) GN=Smp_182770 PE=4 SV=1	tr|G4VI75|G4VI75_SCHMA	139,558.0				3				0.0417				ASGHLPTVDVSVPDASLGGDLSGK-LHADAPDVNVNVTGPSVK-LPSVQLTGPDLR				0				0				4		0.5	2	0.5	0.5	0.5	4	1	8
Putative uncharacterized protein OS=Schistosoma mansoni (Blood fluke) GN=Smp_038730.5 PE=4 SV=1	tr|G4VI76|G4VI76_SCHMA,tr|G4VI77|G4VI77_SCHMA,tr|G4VI78|G4VI78_SCHMA,tr|G4VI79|G4VI79_SCHMA	155,046.0																										0.5	2	0.5	0.5	0.5	0.5	1	1
Putative ribonucleic acid binding protein S1 OS=Schistosoma mansoni (Blood fluke) GN=Smp_070200 PE=4 SV=1	tr|G4VJB4|G4VJB4_SCHMA	57,767.8																										0.5	2	0.5	0.5	0.5	0.5	1	1
Enhancer of rudimentary homolog OS=Schistosoma mansoni (Blood fluke) GN=Smp_175210 PE=3 SV=1	tr|G4VJD9|G4VJD9_SCHMA	12,027.6																										0.5	2	0.5	0.5	0.5	0.5	1	1
Putative 60s ribosomal protein L24 OS=Schistosoma mansoni (Blood fluke) GN=Smp_001830.2 PE=4 SV=1	tr|G4VLF6|G4VLF6_SCHMA,tr|G4VLF7|G4VLF7_SCHMA	12,904.9																										0.5	2	0.5	0.5	0.5	0.5	1	1
Rna-binding ras-gap sh3 binding protein related OS=Schistosoma mansoni (Blood fluke) GN=Smp_030830.2 PE=4 SV=1	tr|G4VLS7|G4VLS7_SCHMA	41,431.8																										0.5	2	0.5	0.5	0.5	0.5	1	1
Putative uncharacterized protein OS=Schistosoma mansoni (Blood fluke) GN=Smp_010380 PE=4 SV=1	tr|G4VML5|G4VML5_SCHMA	11,414.7																										0.5	2	0.5	0.5	0.5	0.5	1	1
Putative heat shock protein 70 (Hsp70)-interacting protein OS=Schistosoma mansoni (Blood fluke) GN=Smp_010930 PE=4 SV=1	tr|G4VMR7|G4VMR7_SCHMA	79,225.5																										0.5	2	0.5	0.5	0.5	0.5	1	1
Uncharacterized protein OS=Schistosoma mansoni (Blood fluke) GN=Smp_210910 PE=4 SV=1	tr|G4VND7|G4VND7_SCHMA	15,272.0																										0.5	2	0.5	0.5	0.5	0.5	1	1
Ubiquitin-activating enzyme E1-related OS=Schistosoma mansoni (Blood fluke) GN=Smp_045780 PE=4 SV=1	tr|G4VPP3|G4VPP3_SCHMA	48,788.4																										0.5	2	0.5	0.5	0.5	0.5	1	1
Putative pantothenate kinase OS=Schistosoma mansoni (Blood fluke) GN=Smp_064750.1 PE=4 SV=1	tr|G4VQ30|G4VQ30_SCHMA	94,227.5																										0.5	2	0.5	0.5	0.5	0.5	1	1
Multidrug and toxin extrusion protein OS=Schistosoma mansoni (Blood fluke) GN=Smp_151290 PE=3 SV=1	tr|G4VQI1|G4VQI1_SCHMA	81,490.2																										0.5	2	0.5	0.5	0.5	0.5	1	1
Putative far upstream (Fuse) binding protein OS=Schistosoma mansoni (Blood fluke) GN=Smp_044550.11 PE=4 SV=1	tr|G4VQS8|G4VQS8_SCHMA	55,964.5																										0.5	2	0.5	0.5	0.5	0.5	1	1
Putative dna polymerase epsilon, catalytic subunit OS=Schistosoma mansoni (Blood fluke) GN=Smp_209030 PE=4 SV=1	tr|G4VR26|G4VR26_SCHMA	49,825.6																										0.5	2	0.5	0.5	0.5	0.5	1	1
Putative dual-specificity phosphatase OS=Schistosoma mansoni (Blood fluke) GN=Smp_059290.1 PE=4 SV=1	tr|G4VR73|G4VR73_SCHMA,tr|G4VR74|G4VR74_SCHMA	16,934.6				1				0.0867				NNLDADQAIMELR				0				0				1		0.5	2	0.5	0.5	0.5	1	1	2
Putative 30s ribosomal protein S12 family member OS=Schistosoma mansoni (Blood fluke) GN=Smp_074470 PE=3 SV=1	tr|G4VRC6|G4VRC6_SCHMA,tr|G4VRF5|G4VRF5_SCHMA	16,047.9																										0.5	2	0.5	0.5	0.5	0.5	1	1
Putative ef hand containing protein OS=Schistosoma mansoni (Blood fluke) GN=Smp_103740.1 PE=4 SV=1	tr|G4VRV1|G4VRV1_SCHMA	33,190.5			1	4			0.0356	0.185			FILELLKDER	FILELLKDER-LTLEEILAK-NPESILPEMHFEDR-VSFEEYISQTYETSEEELR			0	0			0	0			2	5		0.5	2	0.5	0.5	2	5	1	2.5
Putative adhesion regulating molecule 1 (110 kD cell membrane glycoprotein) OS=Schistosoma mansoni (Blood fluke) GN=Smp_080040 PE=4 SV=1	tr|G4VTB0|G4VTB0_SCHMA	24,845.5																										0.5	2	0.5	0.5	0.5	0.5	1	1
Putative clathrin coat assembly protein AP17 OS=Schistosoma mansoni (Blood fluke) GN=Smp_143060 PE=4 SV=1	tr|G4VTG6|G4VTG6_SCHMA	16,935.1																										0.5	2	0.5	0.5	0.5	0.5	1	1
Uncharacterized protein OS=Schistosoma mansoni (Blood fluke) GN=Smp_094820 PE=4 SV=1	tr|G4VTT5|G4VTT5_SCHMA	28,642.3																										0.5	2	0.5	0.5	0.5	0.5	1	1
Y box binding protein, putative OS=Schistosoma mansoni (Blood fluke) GN=Smp_097800.1 PE=2 SV=1	tr|Q27277|Q27277_SCHMA	23,805.2																										0.5	2	0.5	0.5	0.5	0.5	1	1
Tetraspanin OS=Schistosoma mansoni (Blood fluke) PE=1 SV=1	tr|Q8ITD7|Q8ITD7_SCHMA	26,199.2				1				0.046				DGVQFTEGcIK				0				0				1		0.5	2	0.5	0.5	0.5	1	1	2
Reverse sequence, was alpha-1,2-Mannosidase OS=Schistosoma mansoni (Blood fluke) GN=Smp_100120 PE=3 SV=1	###REV###tr|G4VG81|G4VG81_SCHMA	60,885.5																										0.5	1	0.5	0.5	0.5	0.5	1	1
Reverse sequence, was Putative nadh-ubiquinone oxidoreductase 24 kD subunit OS=Schistosoma mansoni (Blood fluke) GN=Smp_069770 PE=4 SV=1	###REV###tr|G4VK53|G4VK53_SCHMA	27,433.2																										0.5	1	0.5	0.5	0.5	0.5	1	1
Reverse sequence, was Putative uncharacterized protein OS=Schistosoma mansoni (Blood fluke) GN=Smp_077670 PE=4 SV=1	###REV###tr|G4VL63|G4VL63_SCHMA	41,072.1																										0.5	1	0.5	0.5	0.5	0.5	1	1
Anamorsin homolog OS=Schistosoma mansoni (Blood fluke) GN=Smp_207000 PE=3 SV=2	sp|C4PYP8|DRE2_SCHMA	29,661.9																										0.5	1	0.5	0.5	0.5	0.5	1	1
26S proteasome non-ATPase regulatory subunit 4 OS=Schistosoma mansoni (Blood fluke) PE=2 SV=2	sp|O17453|PSMD4_SCHMA,tr|Q547D2|Q547D2_SCHMA	45,728.9																										0.5	1	0.5	0.5	0.5	0.5	1	1
Signal recognition particle subunit SRP72 OS=Schistosoma mansoni (Blood fluke) GN=SRP72 PE=3 SV=1	sp|P49965|SRP72_SCHMA	79,511.2																										0.5	1	0.5	0.5	0.5	0.5	1	1
Integrin OS=Schistosoma mansoni (Blood fluke) GN=alpha-Int4 PE=2 SV=1	tr|A0A0E3T038|A0A0E3T038_SCHMA	167,447.4																										0.5	1	0.5	0.5	0.5	0.5	1	1
Alkaline phosphatase OS=Schistosoma mansoni (Blood fluke) PE=2 SV=1	tr|A8TKU6|A8TKU6_SCHMA,tr|D7R925|D7R925_SCHMA	59,375.3																										0.5	1	0.5	0.5	0.5	0.5	1	1
DNA repair protein OS=Schistosoma mansoni (Blood fluke) GN=Rad23 PE=2 SV=1	tr|A9CBJ4|A9CBJ4_SCHMA,tr|G4VNE9|G4VNE9_SCHMA	38,682.3			5	5			0.285	0.285			AFEYLSSGNIPNVDIVDQSR-ALVQANPELLPQLIQQIGNDNADLFR-LIQENEQAFLEFINTPVTGTTRPGSQR-QTVLTMTAEER-VTESGFVVVMSVSKPSK	AFEYLSSGNIPNVDIVDQSR-ALVQANPELLPQLIQQIGNDNADLFR-LIQENEQAFLEFINTPVTGTTRPGSQR-QTVLTMTAEER-VTESGFVVVMSVSKPSK			0	0			0	0			10	11		0.5	1	0.5	0.5	10	11	1	1.1
Stomatin-like protein 2 OS=Schistosoma mansoni (Blood fluke) GN=StoLP-2 PE=2 SV=1	tr|B2CNV1|B2CNV1_SCHMA	39,526.4																										0.5	1	0.5	0.5	0.5	0.5	1	1
DIF_5 OS=Schistosoma mansoni (Blood fluke) GN=Smp_105220 PE=2 SV=1	tr|B8Y6H3|B8Y6H3_SCHMA	14,191.9			2	1			0.194	0.105			DcVAScVPQDR-TQITELGNcNFcR	TQITELGNcNFcR			0	0			0	0			2	1		0.5	1	0.5	0.5	2	1	1	0.5
Putative uncharacterized protein OS=Schistosoma mansoni (Blood fluke) GN=Smp_021730.3 PE=4 SV=1	tr|C4Q308|C4Q308_SCHMA	24,885.7																										0.5	1	0.5	0.5	0.5	0.5	1	1
Translation initiation factor 2b, delta subunit,putative OS=Schistosoma mansoni (Blood fluke) GN=Smp_166550 PE=3 SV=1	tr|C4QJA9|C4QJA9_SCHMA	45,929.6																										0.5	1	0.5	0.5	0.5	0.5	1	1
Ribosome biogenesis protein Nop10, putative OS=Schistosoma mansoni (Blood fluke) GN=Smp_093320 PE=4 SV=1	tr|C4QM46|C4QM46_SCHMA	7,624.2																										0.5	1	0.5	0.5	0.5	0.5	1	1
NADH-ubiquinone oxidoreductase 39 kD subunit,putative OS=Schistosoma mansoni (Blood fluke) GN=Smp_106080.1 PE=4 SV=1	tr|C4QQ81|C4QQ81_SCHMA	37,679.4																										0.5	1	0.5	0.5	0.5	0.5	1	1
P25 alpha-related OS=Schistosoma mansoni (Blood fluke) GN=Smp_097490 PE=4 SV=1	tr|G4LUA3|G4LUA3_SCHMA	19,049.9				1				0.0751				SFNANAVDIAFcK				0				0				1		0.5	1	0.5	0.5	0.5	1	1	2
GTP-binding protein (Q) alpha-11 subunit, gna11,putative OS=Schistosoma mansoni (Blood fluke) GN=Smp_132750 PE=4 SV=1	tr|G4LUC2|G4LUC2_SCHMA	34,260.6																										0.5	1	0.5	0.5	0.5	0.5	1	1
Interleukin enhancer binding factor, putative OS=Schistosoma mansoni (Blood fluke) GN=Smp_141000 PE=4 SV=1	tr|G4LV53|G4LV53_SCHMA	42,152.2																										0.5	1	0.5	0.5	0.5	0.5	1	1
6-phosphogluconolactonase OS=Schistosoma mansoni (Blood fluke) GN=Smp_081460.3 PE=4 SV=1	tr|G4LV80|G4LV80_SCHMA	26,622.5			1	2			0.0415	0.133			VTLTVPVINK	LLYYEDFVVAPISDSPKPPPQR-VTLTVPVINK			0	0			0	0			1	2		0.5	1	0.5	0.5	1	2	1	2
Fumarate hydratase OS=Schistosoma mansoni (Blood fluke) GN=Smp_158240 PE=4 SV=1	tr|G4LVG5|G4LVG5_SCHMA	54,597.6																										0.5	1	0.5	0.5	0.5	0.5	1	1
Putative uncharacterized protein OS=Schistosoma mansoni (Blood fluke) GN=Smp_210190 PE=4 SV=1	tr|G4LVJ7|G4LVJ7_SCHMA	8,649.6																										0.5	1	0.5	0.5	0.5	0.5	1	1
Aromatic-L-amino-acid decarboxylase (EC 4.1.1.28) (AADC) (DOPA decarboxylase) (DDC),putative OS=Schistosoma mansoni (Blood fluke) GN=Smp_171580 PE=3 SV=1	tr|G4LVM4|G4LVM4_SCHMA	61,300.2																										0.5	1	0.5	0.5	0.5	0.5	1	1
Ndr family, putative OS=Schistosoma mansoni (Blood fluke) GN=Smp_000320 PE=4 SV=1	tr|G4LVR3|G4LVR3_SCHMA	24,765.5			2	1			0.205	0.0822			DSGGQSGSSEFVMIDDVSNVLTERPDK-LSSSGMNPATESFLIVHR	LSSSGMNPATESFLIVHR			0	0			0	0			3	1		0.5	1	0.5	0.5	3	1	1	0.333333
Putative uncharacterized protein OS=Schistosoma mansoni (Blood fluke) GN=Smp_138760 PE=4 SV=1	tr|G4LW37|G4LW37_SCHMA	29,339.5			1	1			0.0575	0.0575			EFSEEALNSTTASSK	EFSEEALNSTTASSK			0	0			0	0			1	1		0.5	1	0.5	0.5	1	1	1	1
Putative uncharacterized protein OS=Schistosoma mansoni (Blood fluke) GN=Smp_181220 PE=4 SV=1	tr|G4LWD1|G4LWD1_SCHMA	19,208.0				3				0.237				ANAFFcNPPEGFK-MEDDAPLEAHPDLR-QLNQFLTNEIKQEK				0				0				3		0.5	1	0.5	0.5	0.5	3	1	6
Vacuolar protein sorting-associated protein 29 OS=Schistosoma mansoni (Blood fluke) GN=Smp_050350.2 PE=3 SV=1	tr|G4LWI8|G4LWI8_SCHMA	26,842.2																										0.5	1	0.5	0.5	0.5	0.5	1	1
60S ribosomal protein L31, putative OS=Schistosoma mansoni (Blood fluke) GN=Smp_050280 PE=4 SV=1	tr|G4LWK0|G4LWK0_SCHMA	14,113.8																										0.5	1	0.5	0.5	0.5	0.5	1	1
Putative uncharacterized protein OS=Schistosoma mansoni (Blood fluke) GN=Smp_050250 PE=4 SV=1	tr|G4LWK3|G4LWK3_SCHMA	47,336.9																										0.5	1	0.5	0.5	0.5	0.5	1	1
Tetraspanin, putative OS=Schistosoma mansoni (Blood fluke) GN=Smp_041460 PE=4 SV=1	tr|G4LWW2|G4LWW2_SCHMA	30,432.2																										0.5	1	0.5	0.5	0.5	0.5	1	1
Helicase, putative OS=Schistosoma mansoni (Blood fluke) GN=Smp_137580 PE=4 SV=1	tr|G4LX09|G4LX09_SCHMA	149,173.9																										0.5	1	0.5	0.5	0.5	0.5	1	1
Putative uncharacterized protein OS=Schistosoma mansoni (Blood fluke) GN=Smp_075400.1 PE=4 SV=1	tr|G4LX25|G4LX25_SCHMA	35,870.3																										0.5	1	0.5	0.5	0.5	0.5	1	1
Cop9 complex subunit, putative OS=Schistosoma mansoni (Blood fluke) GN=Smp_085640.2 PE=4 SV=1	tr|G4LX40|G4LX40_SCHMA	43,291.3																										0.5	1	0.5	0.5	0.5	0.5	1	1
Cop9 complex subunit, putative OS=Schistosoma mansoni (Blood fluke) GN=Smp_085640.1 PE=4 SV=1	tr|G4LX41|G4LX41_SCHMA	49,002.2																										0.5	1	0.5	0.5	0.5	0.5	1	1
Molybdopterin synthase sulfur carrier subunit OS=Schistosoma mansoni (Blood fluke) GN=Smp_058660 PE=3 SV=1	tr|G4LX65|G4LX65_SCHMA	9,862.2			2	2			0.292	0.281			TLKDIIIEQLVK-VLLFGEASELVGcK	EITIQFPLScTNK-TLKDIIIEQLVK			0	0			0	0			2	2		0.5	1	0.5	0.5	2	2	1	1
Protein phosphatase 1 binding protein, putative OS=Schistosoma mansoni (Blood fluke) GN=Smp_153700 PE=4 SV=1	tr|G4LX70|G4LX70_SCHMA	78,003.9			2	3			0.0458	0.0701			FADALGLDLATER-IPASAISHLQLDSDESIAK	FADALGLDLATER-IPASAISHLQLDSDESIAK-QFGLcFSQPGLASNFIR			0	0			0	0			2	10		0.5	1	0.5	0.5	2	10	1	5
Eukaryotic translation initiation factor 3 subunit B OS=Schistosoma mansoni (Blood fluke) GN=Smp_058460 PE=3 SV=1	tr|G4LX81|G4LX81_SCHMA	76,714.0																										0.5	1	0.5	0.5	0.5	0.5	1	1
Cold shock domain protein A, putative OS=Schistosoma mansoni (Blood fluke) GN=Smp_097750 PE=4 SV=1	tr|G4LXC4|G4LXC4_SCHMA	19,686.5																										0.5	1	0.5	0.5	0.5	0.5	1	1
Sorting nexin, putative OS=Schistosoma mansoni (Blood fluke) GN=Smp_167550 PE=4 SV=1	tr|G4LXL2|G4LXL2_SCHMA	65,710.8																										0.5	1	0.5	0.5	0.5	0.5	1	1
Putative uncharacterized protein OS=Schistosoma mansoni (Blood fluke) GN=Smp_150670 PE=4 SV=1	tr|G4LXS2|G4LXS2_SCHMA	119,693.9																										0.5	1	0.5	0.5	0.5	0.5	1	1
5-AMP-activated protein kinase , beta subunit,putative OS=Schistosoma mansoni (Blood fluke) GN=Smp_170160 PE=4 SV=1	tr|G4LXW9|G4LXW9_SCHMA	31,430.5																										0.5	1	0.5	0.5	0.5	0.5	1	1
SPFH domain / Band 7 family protein, putative OS=Schistosoma mansoni (Blood fluke) GN=Smp_072640 PE=4 SV=1	tr|G4LXX8|G4LXX8_SCHMA	29,292.1																										0.5	1	0.5	0.5	0.5	0.5	1	1
Disco-interacting protein 2 (Dip2), putative OS=Schistosoma mansoni (Blood fluke) GN=Smp_212570 PE=4 SV=1	tr|G4LY16|G4LY16_SCHMA	72,260.1																										0.5	1	0.5	0.5	0.5	0.5	1	1
DNA-(apurinic or apyrimidinic site) lyase OS=Schistosoma mansoni (Blood fluke) GN=Smp_051320 PE=3 SV=1	tr|G4LY21|G4LY21_SCHMA	32,154.4																										0.5	1	0.5	0.5	0.5	0.5	1	1
Vacuolar ATP synthase subunit g,putative OS=Schistosoma mansoni (Blood fluke) GN=Smp_054220 PE=4 SV=1	tr|G4LYK6|G4LYK6_SCHMA	13,674.9				2				0.242				LTQEIINTQTASVNLHK-NDGIQLLLQAEK				0				0				2		0.5	1	0.5	0.5	0.5	2	1	4
Putative uncharacterized protein OS=Schistosoma mansoni (Blood fluke) GN=Smp_103330 PE=4 SV=1	tr|G4LYV2|G4LYV2_SCHMA	12,947.7			1	1			0.144	0.144			GSDLIcTFSAPVTVSNR	GSDLIcTFSAPVTVSNR			0	0			0	0			1	1		0.5	1	0.5	0.5	1	1	1	1
ADP-ribosylation factor-like 2, arl2 OS=Schistosoma mansoni (Blood fluke) GN=Smp_164660 PE=3 SV=1	tr|G4LYV5|G4LYV5_SCHMA	18,255.8				1				0.0741				LAGATLLVFANK				0				0				1		0.5	1	0.5	0.5	0.5	1	1	2
Translocon-associated protein, gamma subunit,putative OS=Schistosoma mansoni (Blood fluke) GN=Smp_074700 PE=4 SV=1	tr|G4LZB1|G4LZB1_SCHMA	20,323.8																										0.5	1	0.5	0.5	0.5	0.5	1	1
Putative uncharacterized protein OS=Schistosoma mansoni (Blood fluke) GN=Smp_160540 PE=4 SV=1	tr|G4LZJ2|G4LZJ2_SCHMA	16,325.6																										0.5	1	0.5	0.5	0.5	0.5	1	1
Putative uncharacterized protein OS=Schistosoma mansoni (Blood fluke) GN=Smp_175120.2 PE=4 SV=1	tr|G4LZL9|G4LZL9_SCHMA,tr|G9HW02|G9HW02_SCHMA	113,838.0																										0.5	1	0.5	0.5	0.5	0.5	1	1
DEAD box ATP-dependent RNA helicase, putative OS=Schistosoma mansoni (Blood fluke) GN=Smp_096530 PE=4 SV=1	tr|G4LZM1|G4LZM1_SCHMA	30,240.3																										0.5	1	0.5	0.5	0.5	0.5	1	1
Putative uncharacterized protein OS=Schistosoma mansoni (Blood fluke) GN=Smp_080610 PE=4 SV=1	tr|G4LZR0|G4LZR0_SCHMA	19,511.7			1	2			0.0904	0.175			DGLPLVDKDLIPASR	DGLPLVDKDLIPASR-VQLPPVDQLDPDFK			0	0			0	0			2	2		0.5	1	0.5	0.5	2	2	1	1
Cdc37-related OS=Schistosoma mansoni (Blood fluke) GN=Smp_067900 PE=4 SV=1	tr|G4LZY4|G4LZY4_SCHMA	45,374.6				2				0.072				EAGSDNMQELQK-FGLLQKPLDSQNFLVK				0				0				2		0.5	1	0.5	0.5	0.5	2	1	4
Subfamily S1B unassigned peptidase (S01 family) OS=Schistosoma mansoni (Blood fluke) GN=Smp_211270 PE=3 SV=1	tr|G4M046|G4M046_SCHMA	60,911.6																										0.5	1	0.5	0.5	0.5	0.5	1	1
Tetratricopeptide repeat protein, tpr, putative OS=Schistosoma mansoni (Blood fluke) GN=Smp_071950 PE=4 SV=1	tr|G4M0C0|G4M0C0_SCHMA	92,318.9																										0.5	1	0.5	0.5	0.5	0.5	1	1
Ras GTP exchange factor, son of sevenless,putative OS=Schistosoma mansoni (Blood fluke) GN=Smp_199010 PE=4 SV=1	tr|G4M0C6|G4M0C6_SCHMA	158,165.5																										0.5	1	0.5	0.5	0.5	0.5	1	1
Putative uncharacterized protein OS=Schistosoma mansoni (Blood fluke) GN=Smp_104440 PE=4 SV=1	tr|G4M0D6|G4M0D6_SCHMA,tr|Q15ET0|Q15ET0_SCHMA	13,126.8																										0.5	1	0.5	0.5	0.5	0.5	1	1
Tyrosine--tRNA ligase OS=Schistosoma mansoni (Blood fluke) GN=Smp_129210 PE=3 SV=1	tr|G4M0L7|G4M0L7_SCHMA	116,069.4																										0.5	1	0.5	0.5	0.5	0.5	1	1
Putative uncharacterized protein OS=Schistosoma mansoni (Blood fluke) GN=Smp_174850 PE=4 SV=1	tr|G4M0M2|G4M0M2_SCHMA	20,086.6																										0.5	1	0.5	0.5	0.5	0.5	1	1
DNAj homolog subfamily A member, putative OS=Schistosoma mansoni (Blood fluke) GN=Smp_096010 PE=3 SV=1	tr|G4M0M8|G4M0M8_SCHMA	50,225.2																										0.5	1	0.5	0.5	0.5	0.5	1	1
Putative uncharacterized protein OS=Schistosoma mansoni (Blood fluke) GN=Smp_212230 PE=4 SV=1	tr|G4M115|G4M115_SCHMA	30,063.4				1				0.0425				ALLEVNSAIGR				0				0				1		0.5	1	0.5	0.5	0.5	1	1	2
Sec61 gamma subunit, putative OS=Schistosoma mansoni (Blood fluke) GN=Smp_036940 PE=3 SV=1	tr|G4M1B5|G4M1B5_SCHMA	7,563.5																										0.5	1	0.5	0.5	0.5	0.5	1	1
Putative uncharacterized protein OS=Schistosoma mansoni (Blood fluke) GN=Smp_036950 PE=4 SV=1	tr|G4M1B6|G4M1B6_SCHMA	74,218.4																										0.5	1	0.5	0.5	0.5	0.5	1	1
p25-alpha domain containing protein OS=Schistosoma mansoni (Blood fluke) GN=Smp_194880 PE=4 SV=1	tr|G4M1L7|G4M1L7_SCHMA	12,814.0																										0.5	1	0.5	0.5	0.5	0.5	1	1
Putative uncharacterized protein OS=Schistosoma mansoni (Blood fluke) GN=Smp_005000 PE=4 SV=1	tr|G4V5L5|G4V5L5_SCHMA	28,082.0																										0.5	1	0.5	0.5	0.5	0.5	1	1
Putative 50s ribosomal protein L20 OS=Schistosoma mansoni (Blood fluke) GN=Smp_004980 PE=4 SV=1	tr|G4V5L6|G4V5L6_SCHMA	18,804.9																										0.5	1	0.5	0.5	0.5	0.5	1	1
Putative 60s ribosomal protein L35 OS=Schistosoma mansoni (Blood fluke) GN=Smp_004940 PE=3 SV=1	tr|G4V5M1|G4V5M1_SCHMA	14,882.5																										0.5	1	0.5	0.5	0.5	0.5	1	1
Putative uncharacterized protein OS=Schistosoma mansoni (Blood fluke) GN=Smp_092500 PE=4 SV=1	tr|G4V5Q2|G4V5Q2_SCHMA	15,094.2			1	1			0.187	0.149			PIEELFVQSIDELASQIELAHQNGR	ELPTLLSLSSLNGQTHIVNR			0	0			0	0			1	1		0.5	1	0.5	0.5	1	1	1	1
Eukaryotic translation initiation factor 3 subunit A OS=Schistosoma mansoni (Blood fluke) GN=Smp_001170 PE=3 SV=1	tr|G4V5Q4|G4V5Q4_SCHMA	121,724.0																										0.5	1	0.5	0.5	0.5	0.5	1	1
Putative tubulin-specific chaperone B (Tubulin folding cofactor B) OS=Schistosoma mansoni (Blood fluke) GN=Smp_055400 PE=4 SV=1	tr|G4V5V7|G4V5V7_SCHMA	27,620.4			1	1			0.0455	0.0579			QNAESLSIGSR	sNFANLIITTNASK			0	0			0	0			1	1		0.5	1	0.5	0.5	1	1	1	1
Putative uncharacterized protein OS=Schistosoma mansoni (Blood fluke) GN=Smp_129560 PE=4 SV=1	tr|G4V6A4|G4V6A4_SCHMA	92,334.5																										0.5	1	0.5	0.5	0.5	0.5	1	1
Putative uncharacterized protein OS=Schistosoma mansoni (Blood fluke) GN=Smp_013690 PE=4 SV=1	tr|G4V6A5|G4V6A5_SCHMA	48,042.3																										0.5	1	0.5	0.5	0.5	0.5	1	1
Serine/threonine kinase OS=Schistosoma mansoni (Blood fluke) GN=Smp_210820 PE=3 SV=1	tr|G4V6J5|G4V6J5_SCHMA	86,488.6																										0.5	1	0.5	0.5	0.5	0.5	1	1
Putative septin OS=Schistosoma mansoni (Blood fluke) GN=Smp_003620 PE=3 SV=1	tr|G4V6M1|G4V6M1_SCHMA,tr|S5YE26|S5YE26_SCHMA	57,073.3																										0.5	1	0.5	0.5	0.5	0.5	1	1
Putative 60s ribosomal protein L23a OS=Schistosoma mansoni (Blood fluke) GN=Smp_003410 PE=3 SV=1	tr|G4V6P4|G4V6P4_SCHMA	22,009.0																										0.5	1	0.5	0.5	0.5	0.5	1	1
Putative sorting nexin OS=Schistosoma mansoni (Blood fluke) GN=Smp_003140.1 PE=4 SV=1	tr|G4V6X9|G4V6X9_SCHMA	43,096.8			1				0.0295				DATVAADLASK				0				0				1			0.5	1	0.5	0.5	1	0.5	1	0.5
Putative kynurenine aminotransferase OS=Schistosoma mansoni (Blood fluke) GN=Smp_123750 PE=4 SV=1	tr|G4V6Y7|G4V6Y7_SCHMA	110,873.0			5	6			0.0641	0.0838			GVSAIPMSVFYSISNQHLGSK-IASLPGMWSR-KLYSESGSLQVDSFGPDR-LYSESGSLQVDSFGPDR-VLLLNTPHNPLGK	GVSAIPMSVFYSISNQHLGSK-IASLPGMWSR-KLYSESGSLQVDSFGPDR-LHVPSNELDKNESLSYDVK-LYSESGSLQVDSFGPDR-VLLLNTPHNPLGK			0	0			0	0			10	7		0.5	1	0.5	0.5	10	7	1	0.7
Putative uncharacterized protein Smp_200440 OS=Schistosoma mansoni (Blood fluke) GN=Smp_200440 PE=4 SV=1	tr|G4V6Y8|G4V6Y8_SCHMA	18,262.4			1	2			0.0654	0.137			LLYAFTPMPR	LLYAFTPMPR-SSYYVYNEIMR			0	0			0	0			1	2		0.5	1	0.5	0.5	1	2	1	2
Putative gaba(A) receptor-associated protein OS=Schistosoma mansoni (Blood fluke) GN=Smp_073790 PE=3 SV=1	tr|G4V6Z2|G4V6Z2_SCHMA	14,490.2				1				0.121				KIQLNPEEALFFFVK				0				0				1		0.5	1	0.5	0.5	0.5	1	1	2
Putative methionyl-tRNA synthetase OS=Schistosoma mansoni (Blood fluke) GN=Smp_073620 PE=4 SV=1	tr|G4V705|G4V705_SCHMA	32,899.2																										0.5	1	0.5	0.5	0.5	0.5	1	1
GTP-binding protein-like protein OS=Schistosoma mansoni (Blood fluke) GN=Smp_073590 PE=3 SV=1	tr|G4V709|G4V709_SCHMA	22,501.1			4	7			0.302	0.472			ELDNLLQDEQIAHAPILILGNK-FTTFDLGGHEQAR-sFIWDWLSGSVSK-YFLGLQGITTGK	ELDNLLQDEQIAHAPILILGNK-FTTFDLGGHEQAR-IDKPGAASEEELR-LVFLGLDNAGK-sFIWDWLSGSVSK-VLSYLGLWQK-YFLGLQGITTGK			0	0			0	0			4	7		0.5	1	0.5	0.5	4	7	1	1.75
Putative phosphoenolpyruvate carboxykinase OS=Schistosoma mansoni (Blood fluke) GN=Smp_005880 PE=3 SV=1	tr|G4V721|G4V721_SCHMA	70,391.7			16	13			0.369	0.289			AINPEAGFFGVAPGTNVK-DEGWLAEHMLIMSVTNPK-DLPDVIQNELNNQR-FIAAAFPSAcGK-HGVMLGAALK-KGSINFDGLDVDWDENFSLPK-LImSFGSGYGGNSLLGK-LPFIYHVNWFR-LVELGSLHK-NTIFTNVAQTK-TNMAMLEPSLPGWK-VLYVIPFSMGPIGSPLSK-VNGEDIGVNSPIGILPK-VQcVGDDIAWMR-WEDPHGVPISAIIFGGR-WISPGDLDVEIK	AINPEAGFFGVAPGTNVK-HGVMLGAALK-KGSINFDGLDVDWDENFSLPK-LIMSFGSGYGGNSLLGK-LVELGSLHK-RPEGIPLVLQSFDWK-RVNGEDIGVNSPIGILPK-TNMAMLEPSLPGWK-VLYVIPFSMGPIGSPLSK-VNGEDIGVNSPIGILPK-VQcVGDDIAWMR-WEDPHGVPISAIIFGGR-WISPGDLDVEIK			15	12			tr|Q9XYR4|Q9XYR4_SCHMA	tr|Q9XYR4|Q9XYR4_SCHMA			22	17		0.5	1	0.5	0.5	22	17	1	0.772727
Putative clathrin coat assembly protein ap-1 OS=Schistosoma mansoni (Blood fluke) GN=Smp_064240 PE=4 SV=1	tr|G4V755|G4V755_SCHMA	48,682.4																										0.5	1	0.5	0.5	0.5	0.5	1	1
G beta-like protein gbl OS=Schistosoma mansoni (Blood fluke) GN=Smp_073560.2 PE=4 SV=1	tr|G4V788|G4V788_SCHMA	35,165.7																										0.5	1	0.5	0.5	0.5	0.5	1	1
Transmembrane protein tmp21-related OS=Schistosoma mansoni (Blood fluke) GN=Smp_079310 PE=3 SV=1	tr|G4V7A8|G4V7A8_SCHMA	24,100.8																										0.5	1	0.5	0.5	0.5	0.5	1	1
Putative uncharacterized protein OS=Schistosoma mansoni (Blood fluke) GN=Smp_194860 PE=4 SV=1	tr|G4V7C7|G4V7C7_SCHMA	10,866.5			1	2			0.109	0.228			LAAVVSIYVK	KYLEEDNLGEK-LAAVVSIYVK			0	0			0	0			1	2		0.5	1	0.5	0.5	1	2	1	2
Putative glycogen synthase kinase 3-related (Gsk3) OS=Schistosoma mansoni (Blood fluke) GN=Smp_008260 PE=4 SV=1	tr|G4V7H6|G4V7H6_SCHMA	52,712.2			1				0.041				VPSEAIQLVSQLLDYTPSK				0				0				1			0.5	1	0.5	0.5	1	0.5	1	0.5
Putative uncharacterized protein OS=Schistosoma mansoni (Blood fluke) GN=Smp_126600 PE=4 SV=1	tr|G4V7I0|G4V7I0_SCHMA	222,720.6																										0.5	1	0.5	0.5	0.5	0.5	1	1
Putative collagen alpha-1(V) chain OS=Schistosoma mansoni (Blood fluke) GN=Smp_170330 PE=4 SV=1	tr|G4V8A7|G4V8A7_SCHMA	295,971.9																										0.5	1	0.5	0.5	0.5	0.5	1	1
Putative uncharacterized protein OS=Schistosoma mansoni (Blood fluke) GN=Smp_020040.1 PE=3 SV=1	tr|G4V8G1|G4V8G1_SCHMA,tr|G4V8G2|G4V8G2_SCHMA	35,233.9			2	1			0.113	0.0409			LLDAILNTEEFQK-SELPSPFQYWSYFGVFDGHAGSR	LLDAILNTEEFQK			0	0			0	0			2	1		0.5	1	0.5	0.5	2	1	1	0.5
Putative signal recognition particle 72 kDa subunit OS=Schistosoma mansoni (Blood fluke) GN=Smp_207010 PE=4 SV=1	tr|G4V8I3|G4V8I3_SCHMA	43,783.7																										0.5	1	0.5	0.5	0.5	0.5	1	1
Putative uncharacterized protein OS=Schistosoma mansoni (Blood fluke) GN=Smp_090860 PE=4 SV=1	tr|G4V8L2|G4V8L2_SCHMA	55,657.6			1				0.0267				DNPYLFNGDFVDR				0				0				1			0.5	1	0.5	0.5	1	0.5	1	0.5
Putative developmentally regulated GTP-binding protein 1 (Drg 1) OS=Schistosoma mansoni (Blood fluke) GN=Smp_173180.2 PE=4 SV=1	tr|G4V8Q3|G4V8Q3_SCHMA	46,259.3																										0.5	1	0.5	0.5	0.5	0.5	1	1
Putative acyl-coenzyme A binding domain containing OS=Schistosoma mansoni (Blood fluke) GN=Smp_147930 PE=4 SV=1	tr|G4V8V4|G4V8V4_SCHMA	27,662.2																										0.5	1	0.5	0.5	0.5	0.5	1	1
Putative guanine-nucleotide-exchange-factor OS=Schistosoma mansoni (Blood fluke) GN=Smp_012580 PE=4 SV=1	tr|G4V979|G4V979_SCHMA	101,892.7																										0.5	1	0.5	0.5	0.5	0.5	1	1
Putative elongin B OS=Schistosoma mansoni (Blood fluke) GN=Smp_072380 PE=4 SV=1	tr|G4V9B1|G4V9B1_SCHMA	13,655.1				6				0.587				ETSLVLEVK-ETSLVLEVKK-FETLDITPYSNPPELPEVMR-HQTEMDDEKSLSYYNLNSQTAR-SLSYYNLNSQTAR-SQENLPPQSAPELVGQAKP				0				0				6		0.5	1	0.5	0.5	0.5	6	1	12
Family T2 unassigned peptidase (T02 family) OS=Schistosoma mansoni (Blood fluke) GN=Smp_173480 PE=4 SV=1	tr|G4V9Q9|G4V9Q9_SCHMA	38,724.0				3				0.159				TMEVGAVASMPDIR-VGDSPIPGAGGYVVNNIGGAVATGDGDLMMR-YLLSFQVVEYLR				0				0				3		0.5	1	0.5	0.5	0.5	3	1	6
Putative leucine rich repeat-containing OS=Schistosoma mansoni (Blood fluke) GN=Smp_172990 PE=4 SV=1	tr|G4V9Z8|G4V9Z8_SCHMA	100,401.7																										0.5	1	0.5	0.5	0.5	0.5	1	1
Putative uncharacterized protein OS=Schistosoma mansoni (Blood fluke) GN=Smp_195090 PE=4 SV=1	tr|G4VA29|G4VA29_SCHMA,tr|I4EC24|I4EC24_SCHMA	20,582.1																										0.5	1	0.5	0.5	0.5	0.5	1	1
Putative intermembrane space import and assembly protein 40, mitochondrial (Mitochondrial import inner membrane translocase TIM40) OS=Schistosoma mansoni (Blood fluke) GN=Smp_062830.1 PE=4 SV=1	tr|G4VA94|G4VA94_SCHMA	15,055.5																										0.5	1	0.5	0.5	0.5	0.5	1	1
Putative cysteinyl-tRNA synthetase OS=Schistosoma mansoni (Blood fluke) GN=Smp_170800.2 PE=3 SV=1	tr|G4VAA6|G4VAA6_SCHMA	96,020.4			2	1			0.0332	0.0308			GLDISPFIGLVDKK-QYGIDLFNVESDGR	DAIADTLDAAYGASISDHQIFEALAR			0	0			0	0			2	1		0.5	1	0.5	0.5	2	1	1	0.5
Putative ubiquitin protein ligase E3a OS=Schistosoma mansoni (Blood fluke) GN=Smp_172420 PE=4 SV=1	tr|G4VAP0|G4VAP0_SCHMA	343,883.0																										0.5	1	0.5	0.5	0.5	0.5	1	1
Pre-mRNA processing protein prp39-related OS=Schistosoma mansoni (Blood fluke) GN=Smp_170570 PE=4 SV=1	tr|G4VAR1|G4VAR1_SCHMA	113,609.5																										0.5	1	0.5	0.5	0.5	0.5	1	1
Putative uncharacterized protein OS=Schistosoma mansoni (Blood fluke) GN=Smp_081920 PE=4 SV=1	tr|G4VAS2|G4VAS2_SCHMA	14,552.7																										0.5	1	0.5	0.5	0.5	0.5	1	1
Putative uncharacterized protein OS=Schistosoma mansoni (Blood fluke) GN=Smp_166340 PE=4 SV=1	tr|G4VAS5|G4VAS5_SCHMA	14,439.9																										0.5	1	0.5	0.5	0.5	0.5	1	1
Serine/threonine kinase OS=Schistosoma mansoni (Blood fluke) GN=Smp_103950 PE=4 SV=1	tr|G4VAT7|G4VAT7_SCHMA	44,441.3																										0.5	1	0.5	0.5	0.5	0.5	1	1
Putative fk506 binding protein OS=Schistosoma mansoni (Blood fluke) GN=Smp_040500 PE=4 SV=1	tr|G4VB57|G4VB57_SCHMA	39,398.5																										0.5	1	0.5	0.5	0.5	0.5	1	1
Putative atp-dependent transporter OS=Schistosoma mansoni (Blood fluke) GN=Smp_040540 PE=3 SV=1	tr|G4VB63|G4VB63_SCHMA	73,217.7																										0.5	1	0.5	0.5	0.5	0.5	1	1
Putative snare protein ykt6 OS=Schistosoma mansoni (Blood fluke) GN=Smp_047450 PE=4 SV=1	tr|G4VBI3|G4VBI3_SCHMA	22,752.5																										0.5	1	0.5	0.5	0.5	0.5	1	1
Putative pra1 protein OS=Schistosoma mansoni (Blood fluke) GN=Smp_014800.1 PE=4 SV=1	tr|G4VBX0|G4VBX0_SCHMA	16,307.5																										0.5	1	0.5	0.5	0.5	0.5	1	1
Putative chitinase OS=Schistosoma mansoni (Blood fluke) GN=Smp_148450 PE=3 SV=1	tr|G4VC11|G4VC11_SCHMA	49,218.0			5	4			0.164	0.117			AYTVTGIPEINTAWLSEIR-FNLIAPVWFEVQGEK-FNLIAPVWFEVQGEKK-LFVLVIPPPVYYEGIEGR-SQDHLAFYPTLMSIAQR	FNLIAPVWFEVQGEK-FNLIAPVWFEVQGEKK-LFVLVIPPPVYYEGIEGR-QILVGLNFYGMDYLPK			0	0			0	0			6	6		0.5	1	0.5	0.5	6	6	1	1
Putative uncharacterized protein OS=Schistosoma mansoni (Blood fluke) GN=Smp_181070 PE=4 SV=1	tr|G4VC40|G4VC40_SCHMA	13,997.0			1	1			0.0992	0.0992			LFLVSPIMDSIK	LFLVSPIMDSIK			0	0			0	0			1	1		0.5	1	0.5	0.5	1	1	1	1
Methionine aminopeptidase 2 OS=Schistosoma mansoni (Blood fluke) GN=Smp_011120 PE=3 SV=1	tr|G4VD99|G4VD99_SCHMA	51,940.8																										0.5	1	0.5	0.5	0.5	0.5	1	1
Putative protease OS=Schistosoma mansoni (Blood fluke) GN=Smp_088620 PE=4 SV=1	tr|G4VDJ3|G4VDJ3_SCHMA	17,760.3																										0.5	1	0.5	0.5	0.5	0.5	1	1
Putative dead box ATP-dependent RNA helicase OS=Schistosoma mansoni (Blood fluke) GN=Smp_166400 PE=3 SV=1	tr|G4VDR7|G4VDR7_SCHMA	38,792.5																										0.5	1	0.5	0.5	0.5	0.5	1	1
Putative replication factor C / DNA polymerase III gamma-tau subunit OS=Schistosoma mansoni (Blood fluke) GN=Smp_066260 PE=4 SV=1	tr|G4VDZ2|G4VDZ2_SCHMA	36,201.3																										0.5	1	0.5	0.5	0.5	0.5	1	1
Putative u1 small nuclear ribonucleoprotein 70 kD OS=Schistosoma mansoni (Blood fluke) GN=Smp_013360 PE=4 SV=1	tr|G4VEH2|G4VEH2_SCHMA	36,489.0																										0.5	1	0.5	0.5	0.5	0.5	1	1
Dihydropyrimidinase related protein-1 (M38 family) OS=Schistosoma mansoni (Blood fluke) GN=Smp_078780 PE=4 SV=1	tr|G4VEK4|G4VEK4_SCHMA	64,716.9			4	4			0.11	0.0978			AALNcFIEQR-EPYVGNAVSNTTEASNDNK-LAGFSSETNNELITLVR-QLGALPMLEAATSVSLSQK	AALNcFIEQR-GGTVVNHDVSFK-LAGFSSETNNELITLVR-QLGALPMLEAATSVSLSQK			0	0			0	0			4	5		0.5	1	0.5	0.5	4	5	1	1.25
Mitochondrial carrier protein-related OS=Schistosoma mansoni (Blood fluke) GN=Smp_106060 PE=3 SV=1	tr|G4VEN7|G4VEN7_SCHMA	52,294.5																										0.5	1	0.5	0.5	0.5	0.5	1	1
Putative chaperone binding protein OS=Schistosoma mansoni (Blood fluke) GN=Smp_010160 PE=4 SV=1	tr|G4VES6|G4VES6_SCHMA	23,030.3																										0.5	1	0.5	0.5	0.5	0.5	1	1
Trans-golgi protein gmx33-related OS=Schistosoma mansoni (Blood fluke) GN=Smp_007500.1 PE=4 SV=1	tr|G4VF21|G4VF21_SCHMA	32,081.6																										0.5	1	0.5	0.5	0.5	0.5	1	1
Lysosomal Pro-Xaa carboxypeptidase (S28 family) OS=Schistosoma mansoni (Blood fluke) GN=Smp_002600.1 PE=4 SV=1	tr|G4VF49|G4VF49_SCHMA	56,328.7			1	2			0.0281	0.0502			TPNSADPQSVVEAR	TPNSADPQSVVEAR-VDHFSFVNDEK			0	0			0	0			1	2		0.5	1	0.5	0.5	1	2	1	2
Nicotinamide-nucleotide adenylyltransferase OS=Schistosoma mansoni (Blood fluke) GN=Smp_123490 PE=3 SV=1	tr|G4VF56|G4VF56_SCHMA	32,845.8																										0.5	1	0.5	0.5	0.5	0.5	1	1
Pyruvate kinase OS=Schistosoma mansoni (Blood fluke) GN=Smp_156360 PE=3 SV=1	tr|G4VF74|G4VF74_SCHMA	127,125.9																										0.5	1	0.5	0.5	0.5	0.5	1	1
Putative programmed cell death 6-interacting protein OS=Schistosoma mansoni (Blood fluke) GN=Smp_087620 PE=4 SV=1	tr|G4VFA5|G4VFA5_SCHMA	93,197.8																										0.5	1	0.5	0.5	0.5	0.5	1	1
Uncharacterized protein OS=Schistosoma mansoni (Blood fluke) GN=Smp_079710 PE=4 SV=1	tr|G4VFB4|G4VFB4_SCHMA	10,085.2			1	1			0.247	0.247			YEMGKEDYISVANNTADDIISR	YEMGKEDYISVANNTADDIISR			0	0			0	0			1	1		0.5	1	0.5	0.5	1	1	1	1
Uncharacterized protein OS=Schistosoma mansoni (Blood fluke) GN=Smp_168170 PE=4 SV=1	tr|G4VFG2|G4VFG2_SCHMA	37,683.4			1	1			0.0427	0.0427			FIVLNTQYLVNNSK	SVWGDDYFTFIFNR			0	0			0	0			1	1		0.5	1	0.5	0.5	1	1	1	1
Uncharacterized protein OS=Schistosoma mansoni (Blood fluke) GN=Smp_138290 PE=4 SV=1	tr|G4VFH9|G4VFH9_SCHMA	62,757.9																										0.5	1	0.5	0.5	0.5	0.5	1	1
Ubiquitin-related modifier 1 homolog OS=Schistosoma mansoni (Blood fluke) GN=Smp_030180 PE=3 SV=1	tr|G4VFM6|G4VFM6_SCHMA	10,859.4																										0.5	1	0.5	0.5	0.5	0.5	1	1
Putative prefoldin subunit 2 OS=Schistosoma mansoni (Blood fluke) GN=Smp_030290 PE=4 SV=1	tr|G4VFN5|G4VFN5_SCHMA	16,261.6				1				0.0629				INDLELDQR				0				0				1		0.5	1	0.5	0.5	0.5	1	1	2
Peptidyl-prolyl cis-trans isomerase OS=Schistosoma mansoni (Blood fluke) GN=Smp_040790 PE=3 SV=1	tr|G4VFQ0|G4VFQ0_SCHMA	23,296.4			5	6			0.399	0.413			HVGAGWLSMANAGPDTNGSQFFITTVK-SFMIQGGDFTNHDGTGGFSIYGDR-SFMIQGGDFTNHDGTGGFSIYGDRFPDENFK-VTDKVFFDIEVDGKPLGR-VVEGMNIVR	HVGAGWLSMANAGPDTNGSQFFITTVK-QIESETTDSR-SFMIQGGDFTNHDGTGGFSIYGDR-VFFDIEVDGKPLGR-VTDKVFFDIEVDGKPLGR-VVEGmNIVR			4	4			sp|Q26551|PPIB_SCHMA	sp|Q26551|PPIB_SCHMA			6	13		0.5	1	0.5	0.5	6	13	1	2.16667
Putative 4.1 G protein OS=Schistosoma mansoni (Blood fluke) GN=Smp_023620 PE=4 SV=1	tr|G4VFT3|G4VFT3_SCHMA	76,636.8																										0.5	1	0.5	0.5	0.5	0.5	1	1
Putative vacuolar ATP synthase subunit h OS=Schistosoma mansoni (Blood fluke) GN=Smp_117810 PE=4 SV=1	tr|G4VGB1|G4VGB1_SCHMA	12,625.8			2	1			0.318	0.0909			LDNAPTAEAR-VGNIEDITSIGSTTSFLQATAAEVR	LDNAPTAEAR			0	0			0	0			3	1		0.5	1	0.5	0.5	3	1	1	0.333333
Serine/threonine kinase OS=Schistosoma mansoni (Blood fluke) GN=Smp_121780 PE=4 SV=1	tr|G4VGE2|G4VGE2_SCHMA	74,666.0																										0.5	1	0.5	0.5	0.5	0.5	1	1
Uncharacterized protein OS=Schistosoma mansoni (Blood fluke) GN=Smp_029230 PE=4 SV=1	tr|G4VGV3|G4VGV3_SCHMA	10,599.1																										0.5	1	0.5	0.5	0.5	0.5	1	1
Putative arginine/serine-rich splicing factor OS=Schistosoma mansoni (Blood fluke) GN=Smp_086600.2 PE=4 SV=1	tr|G4VGX2|G4VGX2_SCHMA	31,406.6																										0.5	1	0.5	0.5	0.5	0.5	1	1
Putative syntaxin binding protein-1,2,3 OS=Schistosoma mansoni (Blood fluke) GN=Smp_131870 PE=4 SV=1	tr|G4VGX9|G4VGX9_SCHMA	66,588.8																										0.5	1	0.5	0.5	0.5	0.5	1	1
Uncharacterized protein OS=Schistosoma mansoni (Blood fluke) GN=Smp_162640 PE=4 SV=1	tr|G4VH11|G4VH11_SCHMA	7,861.5																										0.5	1	0.5	0.5	0.5	0.5	1	1
Uncharacterized protein OS=Schistosoma mansoni (Blood fluke) GN=Smp_074870 PE=4 SV=1	tr|G4VH20|G4VH20_SCHMA	29,818.6																										0.5	1	0.5	0.5	0.5	0.5	1	1
Orotidine 5'-phosphate decarboxylase OS=Schistosoma mansoni (Blood fluke) GN=Smp_050540 PE=3 SV=1	tr|G4VH85|G4VH85_SCHMA	50,179.2																										0.5	1	0.5	0.5	0.5	0.5	1	1
Putative acyl-CoA-binding protein (Acbp) (Diazepam binding inhibitor) (Dbi) (Endozepine) OS=Schistosoma mansoni (Blood fluke) GN=Smp_149150 PE=4 SV=1	tr|G4VH95|G4VH95_SCHMA	38,153.0				1				0.0525				QATVGDNNTSSPGILDLK				0				0				1		0.5	1	0.5	0.5	0.5	1	1	2
Putative uncharacterized protein OS=Schistosoma mansoni (Blood fluke) GN=Smp_027220 PE=4 SV=1	tr|G4VHC5|G4VHC5_SCHMA	21,531.7				1				0.0769				FAAESLFNYVASFAR				0				0				1		0.5	1	0.5	0.5	0.5	1	1	2
Snf7-like protein (Bc-2) (Putative breast adenocarcinoma marker) OS=Schistosoma mansoni (Blood fluke) GN=Smp_016390.1 PE=4 SV=1	tr|G4VHF9|G4VHF9_SCHMA	19,927.8																										0.5	1	0.5	0.5	0.5	0.5	1	1
Putative uncharacterized protein OS=Schistosoma mansoni (Blood fluke) GN=Smp_131080 PE=4 SV=1	tr|G4VHG0|G4VHG0_SCHMA	27,353.4																										0.5	1	0.5	0.5	0.5	0.5	1	1
Putative eukaryotic translation initiation factor 4h OS=Schistosoma mansoni (Blood fluke) GN=Smp_089060.1 PE=4 SV=1	tr|G4VHL6|G4VHL6_SCHMA,tr|G4VHL7|G4VHL7_SCHMA	26,095.0			1	1			0.0496	0.0496			ALTVDGAIVDGR	ALTVDGAIVDGR			0	0			0	0			1	1		0.5	1	0.5	0.5	1	1	1	1
P53 inducible protein-related OS=Schistosoma mansoni (Blood fluke) GN=Smp_150980.2 PE=4 SV=1	tr|G4VHR5|G4VHR5_SCHMA	110,406.1																										0.5	1	0.5	0.5	0.5	0.5	1	1
P53 inducible protein-related OS=Schistosoma mansoni (Blood fluke) GN=Smp_150980.1 PE=4 SV=1	tr|G4VHR6|G4VHR6_SCHMA	128,257.9																										0.5	1	0.5	0.5	0.5	0.5	1	1
Putative gtp-binding protein alpha subunit OS=Schistosoma mansoni (Blood fluke) GN=Smp_172640 PE=4 SV=1	tr|G4VHY3|G4VHY3_SCHMA	68,794.9																										0.5	1	0.5	0.5	0.5	0.5	1	1
Annexin OS=Schistosoma mansoni (Blood fluke) GN=Smp_045500 PE=3 SV=1	tr|G4VI66|G4VI66_SCHMA	60,077.3																										0.5	1	0.5	0.5	0.5	0.5	1	1
Putative ubiquitin-protein ligase OS=Schistosoma mansoni (Blood fluke) GN=Smp_137040 PE=4 SV=1	tr|G4VIB8|G4VIB8_SCHMA	132,355.3																										0.5	1	0.5	0.5	0.5	0.5	1	1
Putative synapsin OS=Schistosoma mansoni (Blood fluke) GN=Smp_126990 PE=4 SV=1	tr|G4VIG8|G4VIG8_SCHMA	84,760.3																										0.5	1	0.5	0.5	0.5	0.5	1	1
Putative signal recognition particle 19 kD protein OS=Schistosoma mansoni (Blood fluke) GN=Smp_024590 PE=4 SV=1	tr|G4VIQ2|G4VIQ2_SCHMA	17,191.0																										0.5	1	0.5	0.5	0.5	0.5	1	1
Acyl-CoA thioesterase-related OS=Schistosoma mansoni (Blood fluke) GN=Smp_150820 PE=4 SV=1	tr|G4VJ08|G4VJ08_SCHMA	52,884.3			2	2			0.0649	0.0649			ANYVGGALTLSYGDIWNR-SNVGGQLHSWIR	ANYVGGALTLSYGDIWNR-SNVGGQLHSWIR			0	0			0	0			2	2		0.5	1	0.5	0.5	2	2	1	1
Putative atp-dependent RNA helicase OS=Schistosoma mansoni (Blood fluke) GN=Smp_087270 PE=4 SV=1	tr|G4VJG1|G4VJG1_SCHMA	85,425.4																										0.5	1	0.5	0.5	0.5	0.5	1	1
Putative heat shock protein 70 (Hsp70)-interacting protein OS=Schistosoma mansoni (Blood fluke) GN=Smp_062420.2 PE=4 SV=1	tr|G4VJI9|G4VJI9_SCHMA	23,985.2																										0.5	1	0.5	0.5	0.5	0.5	1	1
Putative dynactin subunit OS=Schistosoma mansoni (Blood fluke) GN=Smp_062630 PE=4 SV=1	tr|G4VJL0|G4VJL0_SCHMA	46,172.4																										0.5	1	0.5	0.5	0.5	0.5	1	1
Putative 60s acidic ribosomal protein P1 OS=Schistosoma mansoni (Blood fluke) GN=Smp_041980 PE=3 SV=1	tr|G4VJS1|G4VJS1_SCHMA	11,942.0																										0.5	1	0.5	0.5	0.5	0.5	1	1
Putative uncharacterized protein OS=Schistosoma mansoni (Blood fluke) GN=Smp_136320 PE=4 SV=1	tr|G4VJX1|G4VJX1_SCHMA	17,062.2				2				0.162				AAIAEVGFGVK-GFcPVGSSYDEVRK				0				0				2		0.5	1	0.5	0.5	0.5	2	1	4
Putative uncharacterized protein OS=Schistosoma mansoni (Blood fluke) GN=Smp_053030 PE=4 SV=1	tr|G4VK07|G4VK07_SCHMA	49,403.9																										0.5	1	0.5	0.5	0.5	0.5	1	1
Putative serine/threonine protein phosphatase 2a regulatory subunit A OS=Schistosoma mansoni (Blood fluke) GN=Smp_153410 PE=4 SV=1	tr|G4VK35|G4VK35_SCHMA	91,414.5																										0.5	1	0.5	0.5	0.5	0.5	1	1
Rab-related GTP-binding protein OS=Schistosoma mansoni (Blood fluke) GN=Smp_069900 PE=3 SV=1	tr|G4VK66|G4VK66_SCHMA	25,249.8																										0.5	1	0.5	0.5	0.5	0.5	1	1
Putative uncharacterized protein OS=Schistosoma mansoni (Blood fluke) GN=Smp_146720 PE=4 SV=1	tr|G4VK82|G4VK82_SCHMA	247,833.6			1				0.00597				LLSTSDSELDNFR				0				0				1			0.5	1	0.5	0.5	1	0.5	1	0.5
Putative vesicle-associated membrane protein (Vamp) OS=Schistosoma mansoni (Blood fluke) GN=Smp_136240.6 PE=4 SV=1	tr|G4VKP4|G4VKP4_SCHMA	40,631.0			1	1			0.0496	0.0496			NELIFEGPFVDVVTSYIK	NELIFEGPFVDVVTSYIK			0	0			0	0			1	1		0.5	1	0.5	0.5	1	1	1	1
Family C44 unassigned peptidase (C44 family) OS=Schistosoma mansoni (Blood fluke) GN=Smp_136260 PE=4 SV=1	tr|G4VKP9|G4VKP9_SCHMA	76,901.0																										0.5	1	0.5	0.5	0.5	0.5	1	1
Putative uncharacterized protein OS=Schistosoma mansoni (Blood fluke) GN=Smp_011010 PE=4 SV=1	tr|G4VKU4|G4VKU4_SCHMA	31,659.9																										0.5	1	0.5	0.5	0.5	0.5	1	1
Putative signal recognition particle 54 kD protein OS=Schistosoma mansoni (Blood fluke) GN=Smp_059540 PE=3 SV=1	tr|G4VKV4|G4VKV4_SCHMA	57,942.5																										0.5	1	0.5	0.5	0.5	0.5	1	1
Putative prefoldin subunit OS=Schistosoma mansoni (Blood fluke) GN=Smp_009390.2 PE=4 SV=1	tr|G4VL14|G4VL14_SCHMA	13,452.8																										0.5	1	0.5	0.5	0.5	0.5	1	1
Putative sorting nexin OS=Schistosoma mansoni (Blood fluke) GN=Smp_091730 PE=4 SV=1	tr|G4VLM8|G4VLM8_SCHMA	19,496.0				1				0.0542				FTDYEVSLR				0				0				1		0.5	1	0.5	0.5	0.5	1	1	2
Phosphomannomutase OS=Schistosoma mansoni (Blood fluke) GN=Smp_087860 PE=3 SV=1	tr|G4VLR0|G4VLR0_SCHMA	28,062.5				7				0.449				FPYIFSENGLVVHNYGQK-LcSNVPLAVVSGSDFQK-NIISDHMSGFLLK-STNIVEHVSEDTLQR-TIGHTVTSPENTEAQLK-VSSQIGTLATEK-YcLQFLEDYDTIHFFGDK				0				0				8		0.5	1	0.5	0.5	0.5	8	1	16
Putative zinc finger protein OS=Schistosoma mansoni (Blood fluke) GN=Smp_138890.2 PE=4 SV=1	tr|G4VLT0|G4VLT0_SCHMA	36,612.0																										0.5	1	0.5	0.5	0.5	0.5	1	1
Hypothetical Schistosoma spp. protein UPF0506 OS=Schistosoma mansoni (Blood fluke) GN=Smp_046630 PE=4 SV=1	tr|G4VLW5|G4VLW5_SCHMA	10,799.2																										0.5	1	0.5	0.5	0.5	0.5	1	1
Putative carbonic anhydrase OS=Schistosoma mansoni (Blood fluke) GN=Smp_168730 PE=4 SV=1	tr|G4VLX3|G4VLX3_SCHMA	32,187.0			4	1			0.177	0.0318			FPLEGHIVSFR-GSEHTIDGFR-MGDNFRPIQLLNPIDTLASR-TDISTLDLK	TDISTLDLK			0	0			0	0			4	1		0.5	1	0.5	0.5	4	1	1	0.25
Ethanolamine-phosphate cytidylyltransferase OS=Schistosoma mansoni (Blood fluke) GN=Smp_158130 PE=4 SV=1	tr|G4VM00|G4VM00_SCHMA	46,853.7			1	2			0.0362	0.0556			IDSGSNVTTSLVISR	LGNYLVVGLYSDK-MGSILTLQER			0	0			0	0			1	2		0.5	1	0.5	0.5	1	2	1	2
Putative uncharacterized protein OS=Schistosoma mansoni (Blood fluke) GN=Smp_154120 PE=4 SV=1	tr|G4VM82|G4VM82_SCHMA	20,084.5																										0.5	1	0.5	0.5	0.5	0.5	1	1
Putative eif-1a OS=Schistosoma mansoni (Blood fluke) GN=Smp_024880 PE=3 SV=1	tr|G4VMA1|G4VMA1_SCHMA	21,335.6																										0.5	1	0.5	0.5	0.5	0.5	1	1
Putative 60s ribosomal protein L17 OS=Schistosoma mansoni (Blood fluke) GN=Smp_024850 PE=3 SV=1	tr|G4VMA5|G4VMA5_SCHMA	22,248.6																										0.5	1	0.5	0.5	0.5	0.5	1	1
Putative adenylsulfate kinase OS=Schistosoma mansoni (Blood fluke) GN=Smp_154270 PE=3 SV=1	tr|G4VMD4|G4VMD4_SCHMA	69,189.9																										0.5	1	0.5	0.5	0.5	0.5	1	1
Inosine triphosphate pyrophosphatase OS=Schistosoma mansoni (Blood fluke) GN=Smp_063120.1 PE=3 SV=1	tr|G4VMH6|G4VMH6_SCHMA	21,177.2				1				0.0847				IINGPVLIEDTALcFK				0				0				1		0.5	1	0.5	0.5	0.5	1	1	2
Aconitate hydratase OS=Schistosoma mansoni (Blood fluke) GN=Smp_063090 PE=4 SV=1	tr|G4VMI0|G4VMI0_SCHMA	65,763.1			1				0.0297				GFDPGQDTYQPPVTDTSK				0				0				1			0.5	1	0.5	0.5	1	0.5	1	0.5
Serine/threonine kinase OS=Schistosoma mansoni (Blood fluke) GN=Smp_155720 PE=3 SV=1	tr|G4VMJ8|G4VMJ8_SCHMA	64,832.0																										0.5	1	0.5	0.5	0.5	0.5	1	1
B-cell receptor-associated protein-like protein OS=Schistosoma mansoni (Blood fluke) GN=Smp_175660 PE=4 SV=1	tr|G4VML3|G4VML3_SCHMA,tr|Q15ET3|Q15ET3_SCHMA	26,878.8																										0.5	1	0.5	0.5	0.5	0.5	1	1
Putative arp2/3 OS=Schistosoma mansoni (Blood fluke) GN=Smp_127830 PE=4 SV=1	tr|G4VMP2|G4VMP2_SCHMA	31,613.5																										0.5	1	0.5	0.5	0.5	0.5	1	1
Putative tetraspanin-CD63 receptor OS=Schistosoma mansoni (Blood fluke) GN=Smp_140000 PE=4 SV=1	tr|G4VMX3|G4VMX3_SCHMA	30,583.3																										0.5	1	0.5	0.5	0.5	0.5	1	1
Putative thioredoxin-like protein OS=Schistosoma mansoni (Blood fluke) GN=Smp_144840 PE=4 SV=1	tr|G4VMZ6|G4VMZ6_SCHMA	26,260.5			1	2			0.0435	0.0957			LLDQFVEDLK	LLDQFVEDLK-NADLTAIHNWVK			0	0			0	0			1	2		0.5	1	0.5	0.5	1	2	1	2
Putative nadh-ubiquinone oxidoreductase 42 kD subunit OS=Schistosoma mansoni (Blood fluke) GN=Smp_031710 PE=4 SV=1	tr|G4VN60|G4VN60_SCHMA	49,436.8																										0.5	1	0.5	0.5	0.5	0.5	1	1
Putative coatomer delta subunit OS=Schistosoma mansoni (Blood fluke) GN=Smp_031860 PE=4 SV=1	tr|G4VN84|G4VN84_SCHMA	34,241.9																										0.5	1	0.5	0.5	0.5	0.5	1	1
Putative synaptotagmin 1,2 OS=Schistosoma mansoni (Blood fluke) GN=Smp_175900 PE=4 SV=1	tr|G4VNF8|G4VNF8_SCHMA	42,473.4																										0.5	1	0.5	0.5	0.5	0.5	1	1
Putative splicing factor OS=Schistosoma mansoni (Blood fluke) GN=Smp_064590.1 PE=4 SV=1	tr|G4VNH9|G4VNH9_SCHMA	52,257.9																										0.5	1	0.5	0.5	0.5	0.5	1	1
Putative programmed cell death OS=Schistosoma mansoni (Blood fluke) GN=Smp_058350 PE=4 SV=1	tr|G4VNL4|G4VNL4_SCHMA	12,494.8			1	3			0.116	0.339			ASILAQILDQDAR	ASILAQILDQDAR-LNTIAITKPEK-MVENMLINMAQTGR			0	0			0	0			1	5		0.5	1	0.5	0.5	1	5	1	5
Uncharacterized protein OS=Schistosoma mansoni (Blood fluke) GN=Smp_017830.3 PE=4 SV=1	tr|G4VNQ6|G4VNQ6_SCHMA,tr|G4VNQ7|G4VNQ7_SCHMA,tr|G4VNQ8|G4VNQ8_SCHMA	12,704.1				1				0.112				aEGAFVITDQER				0				0				1		0.5	1	0.5	0.5	0.5	1	1	2
Putative coatomer alpha subunit OS=Schistosoma mansoni (Blood fluke) GN=Smp_142920 PE=4 SV=1	tr|G4VNT1|G4VNT1_SCHMA	61,470.4																										0.5	1	0.5	0.5	0.5	0.5	1	1
Putative heat shock protein 70 (Hsp70)-interacting protein OS=Schistosoma mansoni (Blood fluke) GN=Smp_065980 PE=4 SV=1	tr|G4VP35|G4VP35_SCHMA	39,062.2			1	1			0.0456	0.0456			NTFGVSDNPTTDNSSR	NTFGVSDNPTTDNSSR			0	0			0	0			1	1		0.5	1	0.5	0.5	1	1	1	1
DNA topoisomerase 2 OS=Schistosoma mansoni (Blood fluke) GN=Smp_065840 PE=3 SV=1	tr|G4VPA9|G4VPA9_SCHMA	174,852.9																										0.5	1	0.5	0.5	0.5	0.5	1	1
Putative acyl-protein thioesterase 1,2 (Lysophospholipase I,II) OS=Schistosoma mansoni (Blood fluke) GN=Smp_025160.2 PE=4 SV=1	tr|G4VPG3|G4VPG3_SCHMA,tr|G4VPG5|G4VPG5_SCHMA,tr|O18501|O18501_SCHMA	25,758.6				1				0.0504				FMSSPTLLTMPK				0				0				2		0.5	1	0.5	0.5	0.5	2	1	4
Uncharacterized protein OS=Schistosoma mansoni (Blood fluke) GN=Smp_007450.2 PE=4 SV=1	tr|G4VPN9|G4VPN9_SCHMA,tr|G4VPP0|G4VPP0_SCHMA	18,131.4																										0.5	1	0.5	0.5	0.5	0.5	1	1
Putative procollagen-lysine,2-oxoglutarate 5-dioxygenase OS=Schistosoma mansoni (Blood fluke) GN=Smp_045940 PE=4 SV=1	tr|G4VPQ8|G4VPQ8_SCHMA	107,250.5			1	1			0.0174	0.0174			YLNSGGFIGPTANLIK	YLNSGGFIGPTANLIK			0	0			0	0			1	1		0.5	1	0.5	0.5	1	1	1	1
Putative dna-directed RNA polymerase II OS=Schistosoma mansoni (Blood fluke) GN=Smp_126370 PE=3 SV=1	tr|G4VPW8|G4VPW8_SCHMA	24,145.4																										0.5	1	0.5	0.5	0.5	0.5	1	1
Uncharacterized protein OS=Schistosoma mansoni (Blood fluke) GN=Smp_007640 PE=4 SV=1	tr|G4VPZ3|G4VPZ3_SCHMA	110,798.8			11	13			0.157	0.195			AWNALEIAQQR-GYYDNSNDScDFSIAR-HGLIPNLIGDGYTVKPR-HIIGIEFIER-LEGDDSSSILNcPVYR-LITEAIIQMSDILK-LTGPFGMcTLSR-NAGPTLDEHMKPEGFK-VLLGNMNLLELNK-VQANIDLNTGFPR-YQDAANIILSYASLLR	AWNALEIAQQR-GGNAFNcGTWMDK-GYYDNSNDScDFSIAR-HGLIPNLIGDGYTVKPR-LAVATTQFYGFIGNScLPGR-LEGDDSSSILNcPVYR-LITEAIIQMSDILK-LTGPFGMcTLSR-NAGPTLDEHMKPEGFK-VLLGNMNLLELNK-VQANIDLNTGFPR-WGHLTLDVTTEcQK-YQDAANIILSYASLLR			0	0			0	0			17	19		0.5	1	0.5	0.5	17	19	1	1.11765
Adapter-related protein complex 1 gamma subunit (Gamma-adaptin) OS=Schistosoma mansoni (Blood fluke) GN=Smp_092530.2 PE=4 SV=1	tr|G4VQA5|G4VQA5_SCHMA,tr|G4VQA6|G4VQA6_SCHMA	77,060.9																										0.5	1	0.5	0.5	0.5	0.5	1	1
Putative aldehyde dehydrogenase OS=Schistosoma mansoni (Blood fluke) GN=Smp_172730 PE=3 SV=1	tr|G4VQD9|G4VQD9_SCHMA	42,107.7				1				0.037				FDLIFYTGGTTIGR				0				0				1		0.5	1	0.5	0.5	0.5	1	1	2
Putative polypyrimidine tract binding protein OS=Schistosoma mansoni (Blood fluke) GN=Smp_036590.1 PE=4 SV=1	tr|G4VQG0|G4VQG0_SCHMA	65,955.0																										0.5	1	0.5	0.5	0.5	0.5	1	1
Long-chain-fatty-acid--CoA ligase OS=Schistosoma mansoni (Blood fluke) GN=Smp_175090.3 PE=4 SV=1	tr|G4VR44|G4VR44_SCHMA	80,302.1			1	1			0.0167	0.0181			IYSFDEFLDLGR	LADVPDMDIVALR			0	0			0	0			1	1		0.5	1	0.5	0.5	1	1	1	1
Serine/threonine kinase OS=Schistosoma mansoni (Blood fluke) GN=Smp_096640 PE=4 SV=1	tr|G4VR95|G4VR95_SCHMA	68,185.7																										0.5	1	0.5	0.5	0.5	0.5	1	1
EF hand containing protein OS=Schistosoma mansoni (Blood fluke) GN=Smp_103740.2 PE=4 SV=1	tr|G4VRV0|G4VRV0_SCHMA	24,378.8																										0.5	1	0.5	0.5	0.5	0.5	1	1
Inositol monophosphatase OS=Schistosoma mansoni (Blood fluke) GN=Smp_095000.2 PE=4 SV=1	tr|G4VRY6|G4VRY6_SCHMA	29,216.3			1	2			0.094	0.139			LQDLSQALVLTDWGGDRNPSVLDIK	aDILFVSNLAVK-LQDLSQALVLTDWGGDRNPSVLDIK			0	0			0	0			1	2		0.5	1	0.5	0.5	1	2	1	2
Nuclear movement protein related OS=Schistosoma mansoni (Blood fluke) GN=Smp_128650.1 PE=4 SV=1	tr|G4VS11|G4VS11_SCHMA	37,830.7																										0.5	1	0.5	0.5	0.5	0.5	1	1
High-density lipoprotein receptor (Hdl) OS=Schistosoma mansoni (Blood fluke) GN=Smp_155920 PE=4 SV=1	tr|G4VS74|G4VS74_SCHMA	56,137.9																										0.5	1	0.5	0.5	0.5	0.5	1	1
Putative malic enzyme OS=Schistosoma mansoni (Blood fluke) GN=Smp_128360 PE=4 SV=1	tr|G4VS91|G4VS91_SCHMA	24,306.0																										0.5	1	0.5	0.5	0.5	0.5	1	1
Putative lysosome-associated membrane glycoprotein OS=Schistosoma mansoni (Blood fluke) GN=Smp_032520.1 PE=4 SV=1	tr|G4VSF3|G4VSF3_SCHMA	26,620.8			1	1			0.0576	0.0576			APVVVSIDSATQGK	APVVVSIDSATQGK			0	0			0	0			2	1		0.5	1	0.5	0.5	2	1	1	0.5
Uncharacterized protein OS=Schistosoma mansoni (Blood fluke) GN=Smp_015730 PE=4 SV=1	tr|G4VSL8|G4VSL8_SCHMA	23,574.4																										0.5	1	0.5	0.5	0.5	0.5	1	1
T-complex-associated-testis-expressed 1-related OS=Schistosoma mansoni (Blood fluke) GN=Smp_143780 PE=4 SV=1	tr|G4VSR3|G4VSR3_SCHMA	12,587.1			1	2			0.142	0.301			ESIEGIIGSSSYSHNK	ESIEGIIGSSSYSHNK-mDDLQTSEETTFVQDEVK			0	0			0	0			1	2		0.5	1	0.5	0.5	1	2	1	2
Cytochrome-c oxidase OS=Schistosoma mansoni (Blood fluke) GN=Smp_066200 PE=4 SV=1	tr|G4VST4|G4VST4_SCHMA	16,515.7				1				0.0909				EAVNAQNFDLVSK				0				0				1		0.5	1	0.5	0.5	0.5	1	1	2
Putative dead box ATP-dependent RNA helicase OS=Schistosoma mansoni (Blood fluke) GN=Smp_163110 PE=4 SV=1	tr|G4VST9|G4VST9_SCHMA	82,387.8																										0.5	1	0.5	0.5	0.5	0.5	1	1
Putative lysosome-associated membrane glycoprotein OS=Schistosoma mansoni (Blood fluke) GN=Smp_073400 PE=4 SV=1	tr|G4VSW2|G4VSW2_SCHMA	27,696.9				1				0.048				LTFSEFQVEAFR				0				0				1		0.5	1	0.5	0.5	0.5	1	1	2
Putative translation elongation factor G OS=Schistosoma mansoni (Blood fluke) GN=Smp_165840.2 PE=4 SV=1	tr|G4VTF5|G4VTF5_SCHMA,tr|G4VTF6|G4VTF6_SCHMA	89,675.2																										0.5	1	0.5	0.5	0.5	0.5	1	1
Uncharacterized protein OS=Schistosoma mansoni (Blood fluke) GN=Smp_017010.1 PE=4 SV=1	tr|G4VTK3|G4VTK3_SCHMA,tr|G4VTK4|G4VTK4_SCHMA,tr|G4VTK5|G4VTK5_SCHMA	107,065.0																										0.5	1	0.5	0.5	0.5	0.5	1	1
Putative p30 dbc protein OS=Schistosoma mansoni (Blood fluke) GN=Smp_193440 PE=4 SV=1	tr|G4VTQ7|G4VTQ7_SCHMA	126,606.8																										0.5	1	0.5	0.5	0.5	0.5	1	1
Putative uncharacterized protein OS=Schistosoma mansoni (Blood fluke) PE=2 SV=1	tr|O17458|O17458_SCHMA	19,000.6																										0.5	1	0.5	0.5	0.5	0.5	1	1
Putative ubiquitin OS=Schistosoma mansoni (Blood fluke) GN=Smp_017280 PE=2 SV=1	tr|Q15ER5|Q15ER5_SCHMA	17,368.7																										0.5	1	0.5	0.5	0.5	0.5	1	1
Vacuolar assembly/sorting protein D1D2-like protein OS=Schistosoma mansoni (Blood fluke) GN=Smp_079000 PE=2 SV=1	tr|Q15EU1|Q15EU1_SCHMA	21,816.1																										0.5	1	0.5	0.5	0.5	0.5	1	1
13 kDa tegumental antigen Sm13 OS=Schistosoma mansoni (Blood fluke) GN=GA157 PE=4 SV=1	tr|Q7KPG1|Q7KPG1_SCHMA,tr|Q94759|Q94759_SCHMA	11,923.8				1				0.125				DVSIQTDVDLDPR				0				0				1		0.5	1	0.5	0.5	0.5	1	1	2
Reverse sequence, was Putative m16 family peptidase OS=Schistosoma mansoni (Blood fluke) GN=Smp_146010 PE=3 SV=1	###REV###tr|G4VDA2|G4VDA2_SCHMA	104643				1				0.00998				LVDAEHLNR				0				0				1		0.5	0.5	0.5	0.5	0.5	1	1	2
[truncated: 451 more rows]

## Sheet: IP1 SmRho1-selected proteins
S1 table: SmRho1partners from Co-IP/MS analysis.
			Total number of peptide		Total number of spectrum		Peptide sequence		Ratio
Protein name	Protein accession numbers	Protein molecular weight (Da)	IP1 IgG control	IP1 SmRho1	IP1 IgG control	IP1 SmRho1	IP1 IgG control	IP1 SmRho1		GO Processes (F: Molecular Function, P: Biological Process, C: Cellular Component)
[truncated: 88 more rows]

## Sheet: IP2 SmRho1-selected proteins
S1 table: SmRho1partners from Co-IP/MS analysis.
			Total number of peptide		Total number of spectrum		Peptide sequence																																										Total number of spectrum
[truncated: 36 more rows]
